# Supplementary material for: Structure-Based Design and Optimization of FPPQ, a Dual-Acting 5-HT3 and 5-HT6 Receptor Antagonist with Antipsychotic and Procognitive Properties
Source: J Med Chem. 2021 Sep 1;64(18):13279–98. doi: 10.1021/acs.jmedchem.1c00224 (PMC8474115; doi:10.1021/acs.jmedchem.1c00224)
Supplement: Supplementary file 2 — jm1c00224_si_002.pdb [file jm1c00224_si_002.pdb]

HEADER    MEMBRANE PROTEIN                        17-JAN-19   6NP0              
TITLE     CRYO-EM STRUCTURE OF 5HT3A RECEPTOR IN PRESENCE OF GRANISETRON        
COMPND    MOL_ID: 1;                                                            
COMPND   2 MOLECULE: 5-HYDROXYTRYPTAMINE RECEPTOR 3A;                           
COMPND   3 CHAIN: A, B, C, D, E;                                                
COMPND   4 ENGINEERED: YES                                                      
SOURCE    MOL_ID: 1;                                                            
SOURCE   2 ORGANISM_SCIENTIFIC: MUS MUSCULUS;                                   
SOURCE   3 ORGANISM_COMMON: MOUSE;                                              
SOURCE   4 ORGANISM_TAXID: 10090;                                               
SOURCE   5 GENE: HTR3A;                                                         
SOURCE   6 EXPRESSION_SYSTEM: SPODOPTERA FRUGIPERDA;                            
SOURCE   7 EXPRESSION_SYSTEM_COMMON: FALL ARMYWORM;                             
SOURCE   8 EXPRESSION_SYSTEM_TAXID: 7108                                        
KEYWDS    MEMBRANE PROTEIN                                                      
EXPDTA    ELECTRON MICROSCOPY                                                   
AUTHOR    S.BASAK,S.CHAKRAPANI                                                  
REVDAT   3   08-JAN-20 6NP0    1       REMARK                                   
REVDAT   2   31-JUL-19 6NP0    1       JRNL                                     
REVDAT   1   24-JUL-19 6NP0    0                                                
JRNL        AUTH   S.BASAK,Y.GICHERU,A.KAPOOR,M.L.MAYER,M.FILIZOLA,S.CHAKRAPANI 
JRNL        TITL   MOLECULAR MECHANISM OF SETRON-MEDIATED INHIBITION OF         
JRNL        TITL 2 FULL-LENGTH 5-HT3ARECEPTOR.                                  
JRNL        REF    NAT COMMUN                    V.  10  3225 2019              
JRNL        REFN                   ESSN 2041-1723                               
JRNL        PMID   31324772                                                     
JRNL        DOI    10.1038/S41467-019-11142-8                                   
REMARK   2                                                                      
REMARK   2 RESOLUTION.    2.92 ANGSTROMS.                                       
REMARK   3                                                                      
REMARK   3 REFINEMENT.                                                          
REMARK   3   SOFTWARE PACKAGES      : GCTF, COOT, RELION, RELION, RELION,       
REMARK   3                            RELION, PHENIX                            
REMARK   3   RECONSTRUCTION SCHEMA  : NULL                                      
REMARK   3                                                                      
REMARK   3 EM MAP-MODEL FITTING AND REFINEMENT                                  
REMARK   3   PDB ENTRY                    : NULL                                
REMARK   3   REFINEMENT SPACE             : REAL                                
REMARK   3   REFINEMENT PROTOCOL          : OTHER                               
REMARK   3   REFINEMENT TARGET            : NULL                                
REMARK   3   OVERALL ANISOTROPIC B VALUE  : 95.000                              
REMARK   3                                                                      
REMARK   3 FITTING PROCEDURE : NULL                                             
REMARK   3                                                                      
REMARK   3 EM IMAGE RECONSTRUCTION STATISTICS                                   
REMARK   3   NOMINAL PIXEL SIZE (ANGSTROMS)    : NULL                           
REMARK   3   ACTUAL PIXEL SIZE  (ANGSTROMS)    : NULL                           
REMARK   3   EFFECTIVE RESOLUTION (ANGSTROMS)  : 2.920                          
REMARK   3   NUMBER OF PARTICLES               : 46757                          
REMARK   3   CTF CORRECTION METHOD             : PHASE FLIPPING AND AMPLITUDE   
REMARK   3                                       CORRECTION                     
REMARK   3                                                                      
REMARK   3 EM RECONSTRUCTION MAGNIFICATION CALIBRATION: NULL                    
REMARK   3                                                                      
REMARK   3 OTHER DETAILS: NULL                                                  
REMARK   4                                                                      
REMARK   4 6NP0 COMPLIES WITH FORMAT V. 3.30, 13-JUL-11                         
REMARK 100                                                                      
REMARK 100 THIS ENTRY HAS BEEN PROCESSED BY RCSB ON 18-JAN-19.                  
REMARK 100 THE DEPOSITION ID IS D_1000239155.                                   
REMARK 245                                                                      
REMARK 245 EXPERIMENTAL DETAILS                                                 
REMARK 245   RECONSTRUCTION METHOD          : SINGLE PARTICLE                   
REMARK 245   SPECIMEN TYPE                  : NULL                              
REMARK 245                                                                      
REMARK 245 ELECTRON MICROSCOPE SAMPLE                                           
REMARK 245   SAMPLE TYPE                    : PARTICLE                          
REMARK 245   PARTICLE TYPE                  : POINT                             
REMARK 245   NAME OF SAMPLE                 : SEROTONIN RECEPTOR                
REMARK 245   SAMPLE CONCENTRATION (MG ML-1) : 3.00                              
REMARK 245   SAMPLE SUPPORT DETAILS         : UNSPECIFIED                       
REMARK 245   SAMPLE VITRIFICATION DETAILS   : BLOT FOR 2.5 SECONDS              
REMARK 245   SAMPLE BUFFER                  : NULL                              
REMARK 245   PH                             : 8.00                              
REMARK 245   SAMPLE DETAILS                 : NULL                              
REMARK 245                                                                      
REMARK 245 DATA ACQUISITION                                                     
REMARK 245   DATE OF EXPERIMENT                : NULL                           
REMARK 245   NUMBER OF MICROGRAPHS-IMAGES      : 1318                           
REMARK 245   TEMPERATURE (KELVIN)              : NULL                           
REMARK 245   MICROSCOPE MODEL                  : FEI TITAN KRIOS                
REMARK 245   DETECTOR TYPE                     : GATAN K2 SUMMIT (4K X 4K)      
REMARK 245   MINIMUM DEFOCUS (NM)              : NULL                           
REMARK 245   MAXIMUM DEFOCUS (NM)              : NULL                           
REMARK 245   MINIMUM TILT ANGLE (DEGREES)      : NULL                           
REMARK 245   MAXIMUM TILT ANGLE (DEGREES)      : NULL                           
REMARK 245   NOMINAL CS                        : 2.70                           
REMARK 245   IMAGING MODE                      : BRIGHT FIELD                   
REMARK 245   ELECTRON DOSE (ELECTRONS NM**-2)  : 45.00                          
REMARK 245   ILLUMINATION MODE                 : FLOOD BEAM                     
REMARK 245   NOMINAL MAGNIFICATION             : 130000                         
REMARK 245   CALIBRATED MAGNIFICATION          : NULL                           
REMARK 245   SOURCE                            : FIELD EMISSION GUN             
REMARK 245   ACCELERATION VOLTAGE (KV)         : 300                            
REMARK 245   IMAGING DETAILS                   : NULL                           
REMARK 247                                                                      
REMARK 247 ELECTRON MICROSCOPY                                                  
REMARK 247  THE COORDINATES IN THIS ENTRY WERE GENERATED FROM ELECTRON          
REMARK 247  MICROSCOPY DATA. PROTEIN DATA BANK CONVENTIONS REQUIRE              
REMARK 247  THAT CRYST1 AND SCALE RECORDS BE INCLUDED, BUT THE VALUES           
REMARK 247  ON THESE RECORDS ARE MEANINGLESS EXCEPT FOR THE CALCULATION         
REMARK 247  OF THE STRUCTURE FACTORS.                                           
REMARK 300                                                                      
REMARK 300 BIOMOLECULE: 1                                                       
REMARK 300 SEE REMARK 350 FOR THE AUTHOR PROVIDED AND/OR PROGRAM                
REMARK 300 GENERATED ASSEMBLY INFORMATION FOR THE STRUCTURE IN                  
REMARK 300 THIS ENTRY. THE REMARK MAY ALSO PROVIDE INFORMATION ON               
REMARK 300 BURIED SURFACE AREA.                                                 
REMARK 350                                                                      
REMARK 350 COORDINATES FOR A COMPLETE MULTIMER REPRESENTING THE KNOWN           
REMARK 350 BIOLOGICALLY SIGNIFICANT OLIGOMERIZATION STATE OF THE                
REMARK 350 MOLECULE CAN BE GENERATED BY APPLYING BIOMT TRANSFORMATIONS          
REMARK 350 GIVEN BELOW.  BOTH NON-CRYSTALLOGRAPHIC AND                          
REMARK 350 CRYSTALLOGRAPHIC OPERATIONS ARE GIVEN.                               
REMARK 350                                                                      
REMARK 350 BIOMOLECULE: 1                                                       
REMARK 350 AUTHOR DETERMINED BIOLOGICAL UNIT: PENTAMERIC                        
REMARK 350 APPLY THE FOLLOWING TO CHAINS: A, B, C, D, E                         
REMARK 350   BIOMT1   1  1.000000  0.000000  0.000000        0.00000            
REMARK 350   BIOMT2   1  0.000000  1.000000  0.000000        0.00000            
REMARK 350   BIOMT3   1  0.000000  0.000000  1.000000        0.00000            
REMARK 465                                                                      
REMARK 465 MISSING RESIDUES                                                     
REMARK 465 THE FOLLOWING RESIDUES WERE NOT LOCATED IN THE                       
REMARK 465 EXPERIMENT. (M=MODEL NUMBER; RES=RESIDUE NAME; C=CHAIN               
REMARK 465 IDENTIFIER; SSSEQ=SEQUENCE NUMBER; I=INSERTION CODE.)                
REMARK 465                                                                      
REMARK 465   M RES C SSSEQI                                                     
REMARK 465     MET A   -26                                                      
REMARK 465     ARG A   -25                                                      
REMARK 465     LEU A   -24                                                      
REMARK 465     CYS A   -23                                                      
REMARK 465     ILE A   -22                                                      
REMARK 465     PRO A   -21                                                      
REMARK 465     GLN A   -20                                                      
REMARK 465     VAL A   -19                                                      
REMARK 465     LEU A   -18                                                      
REMARK 465     LEU A   -17                                                      
REMARK 465     ALA A   -16                                                      
REMARK 465     LEU A   -15                                                      
REMARK 465     PHE A   -14                                                      
REMARK 465     LEU A   -13                                                      
REMARK 465     SER A   -12                                                      
REMARK 465     MET A   -11                                                      
REMARK 465     LEU A   -10                                                      
REMARK 465     THR A    -9                                                      
REMARK 465     ALA A    -8                                                      
REMARK 465     PRO A    -7                                                      
REMARK 465     GLY A    -6                                                      
REMARK 465     GLU A    -5                                                      
REMARK 465     GLY A    -4                                                      
REMARK 465     SER A    -3                                                      
REMARK 465     ARG A    -2                                                      
REMARK 465     ARG A    -1                                                      
REMARK 465     ARG A     0                                                      
REMARK 465     ALA A     1                                                      
REMARK 465     THR A     2                                                      
REMARK 465     GLN A     3                                                      
REMARK 465     ALA A     4                                                      
REMARK 465     ARG A     5                                                      
REMARK 465     ASP A     6                                                      
REMARK 465     GLY A   336                                                      
REMARK 465     GLU A   337                                                      
REMARK 465     GLN A   338                                                      
REMARK 465     PRO A   339                                                      
REMARK 465     MET A   340                                                      
REMARK 465     ALA A   341                                                      
REMARK 465     HIS A   342                                                      
REMARK 465     ARG A   343                                                      
REMARK 465     PRO A   344                                                      
REMARK 465     PRO A   345                                                      
REMARK 465     ALA A   346                                                      
REMARK 465     THR A   347                                                      
REMARK 465     PHE A   348                                                      
REMARK 465     GLN A   349                                                      
REMARK 465     ALA A   350                                                      
REMARK 465     ASN A   351                                                      
REMARK 465     LYS A   352                                                      
REMARK 465     THR A   353                                                      
REMARK 465     ASP A   354                                                      
REMARK 465     ASP A   355                                                      
REMARK 465     CYS A   356                                                      
REMARK 465     SER A   357                                                      
REMARK 465     GLY A   358                                                      
REMARK 465     SER A   359                                                      
REMARK 465     ASP A   360                                                      
REMARK 465     LEU A   361                                                      
REMARK 465     LEU A   362                                                      
REMARK 465     PRO A   363                                                      
REMARK 465     ALA A   364                                                      
REMARK 465     MET A   365                                                      
REMARK 465     GLY A   366                                                      
REMARK 465     ASN A   367                                                      
REMARK 465     HIS A   368                                                      
REMARK 465     CYS A   369                                                      
REMARK 465     SER A   370                                                      
REMARK 465     HIS A   371                                                      
REMARK 465     VAL A   372                                                      
REMARK 465     GLY A   373                                                      
REMARK 465     GLY A   374                                                      
REMARK 465     PRO A   375                                                      
REMARK 465     GLN A   376                                                      
REMARK 465     ASP A   377                                                      
REMARK 465     LEU A   378                                                      
REMARK 465     GLU A   379                                                      
REMARK 465     LYS A   380                                                      
REMARK 465     THR A   381                                                      
REMARK 465     PRO A   382                                                      
REMARK 465     ARG A   383                                                      
REMARK 465     GLY A   384                                                      
REMARK 465     ARG A   385                                                      
REMARK 465     GLY A   386                                                      
REMARK 465     SER A   387                                                      
REMARK 465     PRO A   388                                                      
REMARK 465     LEU A   389                                                      
REMARK 465     PRO A   390                                                      
REMARK 465     PRO A   391                                                      
REMARK 465     PRO A   392                                                      
REMARK 465     ARG A   393                                                      
REMARK 465     GLU A   394                                                      
REMARK 465     ALA A   395                                                      
REMARK 465     SER A   396                                                      
REMARK 465     MET B   -26                                                      
REMARK 465     ARG B   -25                                                      
REMARK 465     LEU B   -24                                                      
REMARK 465     CYS B   -23                                                      
REMARK 465     ILE B   -22                                                      
REMARK 465     PRO B   -21                                                      
REMARK 465     GLN B   -20                                                      
REMARK 465     VAL B   -19                                                      
REMARK 465     LEU B   -18                                                      
REMARK 465     LEU B   -17                                                      
REMARK 465     ALA B   -16                                                      
REMARK 465     LEU B   -15                                                      
REMARK 465     PHE B   -14                                                      
REMARK 465     LEU B   -13                                                      
REMARK 465     SER B   -12                                                      
REMARK 465     MET B   -11                                                      
REMARK 465     LEU B   -10                                                      
REMARK 465     THR B    -9                                                      
REMARK 465     ALA B    -8                                                      
REMARK 465     PRO B    -7                                                      
REMARK 465     GLY B    -6                                                      
REMARK 465     GLU B    -5                                                      
REMARK 465     GLY B    -4                                                      
REMARK 465     SER B    -3                                                      
REMARK 465     ARG B    -2                                                      
REMARK 465     ARG B    -1                                                      
REMARK 465     ARG B     0                                                      
REMARK 465     ALA B     1                                                      
REMARK 465     THR B     2                                                      
REMARK 465     GLN B     3                                                      
REMARK 465     ALA B     4                                                      
REMARK 465     ARG B     5                                                      
REMARK 465     ASP B     6                                                      
REMARK 465     GLY B   336                                                      
REMARK 465     GLU B   337                                                      
REMARK 465     GLN B   338                                                      
REMARK 465     PRO B   339                                                      
REMARK 465     MET B   340                                                      
REMARK 465     ALA B   341                                                      
REMARK 465     HIS B   342                                                      
REMARK 465     ARG B   343                                                      
REMARK 465     PRO B   344                                                      
REMARK 465     PRO B   345                                                      
REMARK 465     ALA B   346                                                      
REMARK 465     THR B   347                                                      
REMARK 465     PHE B   348                                                      
REMARK 465     GLN B   349                                                      
REMARK 465     ALA B   350                                                      
REMARK 465     ASN B   351                                                      
REMARK 465     LYS B   352                                                      
REMARK 465     THR B   353                                                      
REMARK 465     ASP B   354                                                      
REMARK 465     ASP B   355                                                      
REMARK 465     CYS B   356                                                      
REMARK 465     SER B   357                                                      
REMARK 465     GLY B   358                                                      
REMARK 465     SER B   359                                                      
REMARK 465     ASP B   360                                                      
REMARK 465     LEU B   361                                                      
REMARK 465     LEU B   362                                                      
REMARK 465     PRO B   363                                                      
REMARK 465     ALA B   364                                                      
REMARK 465     MET B   365                                                      
REMARK 465     GLY B   366                                                      
REMARK 465     ASN B   367                                                      
REMARK 465     HIS B   368                                                      
REMARK 465     CYS B   369                                                      
REMARK 465     SER B   370                                                      
REMARK 465     HIS B   371                                                      
REMARK 465     VAL B   372                                                      
REMARK 465     GLY B   373                                                      
REMARK 465     GLY B   374                                                      
REMARK 465     PRO B   375                                                      
REMARK 465     GLN B   376                                                      
REMARK 465     ASP B   377                                                      
REMARK 465     LEU B   378                                                      
REMARK 465     GLU B   379                                                      
REMARK 465     LYS B   380                                                      
REMARK 465     THR B   381                                                      
REMARK 465     PRO B   382                                                      
REMARK 465     ARG B   383                                                      
REMARK 465     GLY B   384                                                      
REMARK 465     ARG B   385                                                      
REMARK 465     GLY B   386                                                      
REMARK 465     SER B   387                                                      
REMARK 465     PRO B   388                                                      
REMARK 465     LEU B   389                                                      
REMARK 465     PRO B   390                                                      
REMARK 465     PRO B   391                                                      
REMARK 465     PRO B   392                                                      
REMARK 465     ARG B   393                                                      
REMARK 465     GLU B   394                                                      
REMARK 465     ALA B   395                                                      
REMARK 465     SER B   396                                                      
REMARK 465     MET C   -26                                                      
REMARK 465     ARG C   -25                                                      
REMARK 465     LEU C   -24                                                      
REMARK 465     CYS C   -23                                                      
REMARK 465     ILE C   -22                                                      
REMARK 465     PRO C   -21                                                      
REMARK 465     GLN C   -20                                                      
REMARK 465     VAL C   -19                                                      
REMARK 465     LEU C   -18                                                      
REMARK 465     LEU C   -17                                                      
REMARK 465     ALA C   -16                                                      
REMARK 465     LEU C   -15                                                      
REMARK 465     PHE C   -14                                                      
REMARK 465     LEU C   -13                                                      
REMARK 465     SER C   -12                                                      
REMARK 465     MET C   -11                                                      
REMARK 465     LEU C   -10                                                      
REMARK 465     THR C    -9                                                      
REMARK 465     ALA C    -8                                                      
REMARK 465     PRO C    -7                                                      
REMARK 465     GLY C    -6                                                      
REMARK 465     GLU C    -5                                                      
REMARK 465     GLY C    -4                                                      
REMARK 465     SER C    -3                                                      
REMARK 465     ARG C    -2                                                      
REMARK 465     ARG C    -1                                                      
REMARK 465     ARG C     0                                                      
REMARK 465     ALA C     1                                                      
REMARK 465     THR C     2                                                      
REMARK 465     GLN C     3                                                      
REMARK 465     ALA C     4                                                      
REMARK 465     ARG C     5                                                      
REMARK 465     ASP C     6                                                      
REMARK 465     GLY C   336                                                      
REMARK 465     GLU C   337                                                      
REMARK 465     GLN C   338                                                      
REMARK 465     PRO C   339                                                      
REMARK 465     MET C   340                                                      
REMARK 465     ALA C   341                                                      
REMARK 465     HIS C   342                                                      
REMARK 465     ARG C   343                                                      
REMARK 465     PRO C   344                                                      
REMARK 465     PRO C   345                                                      
REMARK 465     ALA C   346                                                      
REMARK 465     THR C   347                                                      
REMARK 465     PHE C   348                                                      
REMARK 465     GLN C   349                                                      
REMARK 465     ALA C   350                                                      
REMARK 465     ASN C   351                                                      
REMARK 465     LYS C   352                                                      
REMARK 465     THR C   353                                                      
REMARK 465     ASP C   354                                                      
REMARK 465     ASP C   355                                                      
REMARK 465     CYS C   356                                                      
REMARK 465     SER C   357                                                      
REMARK 465     GLY C   358                                                      
REMARK 465     SER C   359                                                      
REMARK 465     ASP C   360                                                      
REMARK 465     LEU C   361                                                      
REMARK 465     LEU C   362                                                      
REMARK 465     PRO C   363                                                      
REMARK 465     ALA C   364                                                      
REMARK 465     MET C   365                                                      
REMARK 465     GLY C   366                                                      
REMARK 465     ASN C   367                                                      
REMARK 465     HIS C   368                                                      
REMARK 465     CYS C   369                                                      
REMARK 465     SER C   370                                                      
REMARK 465     HIS C   371                                                      
REMARK 465     VAL C   372                                                      
REMARK 465     GLY C   373                                                      
REMARK 465     GLY C   374                                                      
REMARK 465     PRO C   375                                                      
REMARK 465     GLN C   376                                                      
REMARK 465     ASP C   377                                                      
REMARK 465     LEU C   378                                                      
REMARK 465     GLU C   379                                                      
REMARK 465     LYS C   380                                                      
REMARK 465     THR C   381                                                      
REMARK 465     PRO C   382                                                      
REMARK 465     ARG C   383                                                      
REMARK 465     GLY C   384                                                      
REMARK 465     ARG C   385                                                      
REMARK 465     GLY C   386                                                      
REMARK 465     SER C   387                                                      
REMARK 465     PRO C   388                                                      
REMARK 465     LEU C   389                                                      
REMARK 465     PRO C   390                                                      
REMARK 465     PRO C   391                                                      
REMARK 465     PRO C   392                                                      
REMARK 465     ARG C   393                                                      
REMARK 465     GLU C   394                                                      
REMARK 465     ALA C   395                                                      
REMARK 465     SER C   396                                                      
REMARK 465     MET D   -26                                                      
REMARK 465     ARG D   -25                                                      
REMARK 465     LEU D   -24                                                      
REMARK 465     CYS D   -23                                                      
REMARK 465     ILE D   -22                                                      
REMARK 465     PRO D   -21                                                      
REMARK 465     GLN D   -20                                                      
REMARK 465     VAL D   -19                                                      
REMARK 465     LEU D   -18                                                      
REMARK 465     LEU D   -17                                                      
REMARK 465     ALA D   -16                                                      
REMARK 465     LEU D   -15                                                      
REMARK 465     PHE D   -14                                                      
REMARK 465     LEU D   -13                                                      
REMARK 465     SER D   -12                                                      
REMARK 465     MET D   -11                                                      
REMARK 465     LEU D   -10                                                      
REMARK 465     THR D    -9                                                      
REMARK 465     ALA D    -8                                                      
REMARK 465     PRO D    -7                                                      
REMARK 465     GLY D    -6                                                      
REMARK 465     GLU D    -5                                                      
REMARK 465     GLY D    -4                                                      
REMARK 465     SER D    -3                                                      
REMARK 465     ARG D    -2                                                      
REMARK 465     ARG D    -1                                                      
REMARK 465     ARG D     0                                                      
REMARK 465     ALA D     1                                                      
REMARK 465     THR D     2                                                      
REMARK 465     GLN D     3                                                      
REMARK 465     ALA D     4                                                      
REMARK 465     ARG D     5                                                      
REMARK 465     ASP D     6                                                      
REMARK 465     GLY D   336                                                      
REMARK 465     GLU D   337                                                      
REMARK 465     GLN D   338                                                      
REMARK 465     PRO D   339                                                      
REMARK 465     MET D   340                                                      
REMARK 465     ALA D   341                                                      
REMARK 465     HIS D   342                                                      
REMARK 465     ARG D   343                                                      
REMARK 465     PRO D   344                                                      
REMARK 465     PRO D   345                                                      
REMARK 465     ALA D   346                                                      
REMARK 465     THR D   347                                                      
REMARK 465     PHE D   348                                                      
REMARK 465     GLN D   349                                                      
REMARK 465     ALA D   350                                                      
REMARK 465     ASN D   351                                                      
REMARK 465     LYS D   352                                                      
REMARK 465     THR D   353                                                      
REMARK 465     ASP D   354                                                      
REMARK 465     ASP D   355                                                      
REMARK 465     CYS D   356                                                      
REMARK 465     SER D   357                                                      
REMARK 465     GLY D   358                                                      
REMARK 465     SER D   359                                                      
REMARK 465     ASP D   360                                                      
REMARK 465     LEU D   361                                                      
REMARK 465     LEU D   362                                                      
REMARK 465     PRO D   363                                                      
REMARK 465     ALA D   364                                                      
REMARK 465     MET D   365                                                      
REMARK 465     GLY D   366                                                      
REMARK 465     ASN D   367                                                      
REMARK 465     HIS D   368                                                      
REMARK 465     CYS D   369                                                      
REMARK 465     SER D   370                                                      
REMARK 465     HIS D   371                                                      
REMARK 465     VAL D   372                                                      
REMARK 465     GLY D   373                                                      
REMARK 465     GLY D   374                                                      
REMARK 465     PRO D   375                                                      
REMARK 465     GLN D   376                                                      
REMARK 465     ASP D   377                                                      
REMARK 465     LEU D   378                                                      
REMARK 465     GLU D   379                                                      
REMARK 465     LYS D   380                                                      
REMARK 465     THR D   381                                                      
REMARK 465     PRO D   382                                                      
REMARK 465     ARG D   383                                                      
REMARK 465     GLY D   384                                                      
REMARK 465     ARG D   385                                                      
REMARK 465     GLY D   386                                                      
REMARK 465     SER D   387                                                      
REMARK 465     PRO D   388                                                      
REMARK 465     LEU D   389                                                      
REMARK 465     PRO D   390                                                      
REMARK 465     PRO D   391                                                      
REMARK 465     PRO D   392                                                      
REMARK 465     ARG D   393                                                      
REMARK 465     GLU D   394                                                      
REMARK 465     ALA D   395                                                      
REMARK 465     SER D   396                                                      
REMARK 465     MET E   -26                                                      
REMARK 465     ARG E   -25                                                      
REMARK 465     LEU E   -24                                                      
REMARK 465     CYS E   -23                                                      
REMARK 465     ILE E   -22                                                      
REMARK 465     PRO E   -21                                                      
REMARK 465     GLN E   -20                                                      
REMARK 465     VAL E   -19                                                      
REMARK 465     LEU E   -18                                                      
REMARK 465     LEU E   -17                                                      
REMARK 465     ALA E   -16                                                      
REMARK 465     LEU E   -15                                                      
REMARK 465     PHE E   -14                                                      
REMARK 465     LEU E   -13                                                      
REMARK 465     SER E   -12                                                      
REMARK 465     MET E   -11                                                      
REMARK 465     LEU E   -10                                                      
REMARK 465     THR E    -9                                                      
REMARK 465     ALA E    -8                                                      
REMARK 465     PRO E    -7                                                      
REMARK 465     GLY E    -6                                                      
REMARK 465     GLU E    -5                                                      
REMARK 465     GLY E    -4                                                      
REMARK 465     SER E    -3                                                      
REMARK 465     ARG E    -2                                                      
REMARK 465     ARG E    -1                                                      
REMARK 465     ARG E     0                                                      
REMARK 465     ALA E     1                                                      
REMARK 465     THR E     2                                                      
REMARK 465     GLN E     3                                                      
REMARK 465     ALA E     4                                                      
REMARK 465     ARG E     5                                                      
REMARK 465     ASP E     6                                                      
REMARK 465     GLY E   336                                                      
REMARK 465     GLU E   337                                                      
REMARK 465     GLN E   338                                                      
REMARK 465     PRO E   339                                                      
REMARK 465     MET E   340                                                      
REMARK 465     ALA E   341                                                      
REMARK 465     HIS E   342                                                      
REMARK 465     ARG E   343                                                      
REMARK 465     PRO E   344                                                      
REMARK 465     PRO E   345                                                      
REMARK 465     ALA E   346                                                      
REMARK 465     THR E   347                                                      
REMARK 465     PHE E   348                                                      
REMARK 465     GLN E   349                                                      
REMARK 465     ALA E   350                                                      
REMARK 465     ASN E   351                                                      
REMARK 465     LYS E   352                                                      
REMARK 465     THR E   353                                                      
REMARK 465     ASP E   354                                                      
REMARK 465     ASP E   355                                                      
REMARK 465     CYS E   356                                                      
REMARK 465     SER E   357                                                      
REMARK 465     GLY E   358                                                      
REMARK 465     SER E   359                                                      
REMARK 465     ASP E   360                                                      
REMARK 465     LEU E   361                                                      
REMARK 465     LEU E   362                                                      
REMARK 465     PRO E   363                                                      
REMARK 465     ALA E   364                                                      
REMARK 465     MET E   365                                                      
REMARK 465     GLY E   366                                                      
REMARK 465     ASN E   367                                                      
REMARK 465     HIS E   368                                                      
REMARK 465     CYS E   369                                                      
REMARK 465     SER E   370                                                      
REMARK 465     HIS E   371                                                      
REMARK 465     VAL E   372                                                      
REMARK 465     GLY E   373                                                      
REMARK 465     GLY E   374                                                      
REMARK 465     PRO E   375                                                      
REMARK 465     GLN E   376                                                      
REMARK 465     ASP E   377                                                      
REMARK 465     LEU E   378                                                      
REMARK 465     GLU E   379                                                      
REMARK 465     LYS E   380                                                      
REMARK 465     THR E   381                                                      
REMARK 465     PRO E   382                                                      
REMARK 465     ARG E   383                                                      
REMARK 465     GLY E   384                                                      
REMARK 465     ARG E   385                                                      
REMARK 465     GLY E   386                                                      
REMARK 465     SER E   387                                                      
REMARK 465     PRO E   388                                                      
REMARK 465     LEU E   389                                                      
REMARK 465     PRO E   390                                                      
REMARK 465     PRO E   391                                                      
REMARK 465     PRO E   392                                                      
REMARK 465     ARG E   393                                                      
REMARK 465     GLU E   394                                                      
REMARK 465     ALA E   395                                                      
REMARK 465     SER E   396                                                      
REMARK 470                                                                      
REMARK 470 MISSING ATOM                                                         
REMARK 470 THE FOLLOWING RESIDUES HAVE MISSING ATOMS (M=MODEL NUMBER;           
REMARK 470 RES=RESIDUE NAME; C=CHAIN IDENTIFIER; SSEQ=SEQUENCE NUMBER;          
REMARK 470 I=INSERTION CODE):                                                   
REMARK 470   M RES CSSEQI  ATOMS                                                
REMARK 470     THR A   8    OG1  CG2                                            
REMARK 470     ILE A 329    CG1  CG2  CD1                                       
REMARK 470     LEU A 333    CG   CD1  CD2                                       
REMARK 470     VAL A 399    CG1  CG2                                            
REMARK 470     THR B   8    OG1  CG2                                            
REMARK 470     ILE B 329    CG1  CG2  CD1                                       
REMARK 470     LEU B 333    CG   CD1  CD2                                       
REMARK 470     VAL B 399    CG1  CG2                                            
REMARK 470     THR C   8    OG1  CG2                                            
REMARK 470     ILE C 329    CG1  CG2  CD1                                       
REMARK 470     LEU C 333    CG   CD1  CD2                                       
REMARK 470     VAL C 399    CG1  CG2                                            
REMARK 470     THR D   8    OG1  CG2                                            
REMARK 470     ILE D 329    CG1  CG2  CD1                                       
REMARK 470     LEU D 333    CG   CD1  CD2                                       
REMARK 470     VAL D 399    CG1  CG2                                            
REMARK 470     THR E   8    OG1  CG2                                            
REMARK 470     ILE E 329    CG1  CG2  CD1                                       
REMARK 470     LEU E 333    CG   CD1  CD2                                       
REMARK 470     VAL E 399    CG1  CG2                                            
REMARK 500                                                                      
REMARK 500 GEOMETRY AND STEREOCHEMISTRY                                         
REMARK 500 SUBTOPIC: CLOSE CONTACTS IN SAME ASYMMETRIC UNIT                     
REMARK 500                                                                      
REMARK 500 THE FOLLOWING ATOMS ARE IN CLOSE CONTACT.                            
REMARK 500                                                                      
REMARK 500  ATM1  RES C  SSEQI   ATM2  RES C  SSEQI           DISTANCE          
REMARK 500   C3   NAG A   501     O4   NAG A   502              2.03            
REMARK 500   C3   NAG E   501     O4   NAG E   502              2.04            
REMARK 500   C3   NAG D   501     O4   NAG D   502              2.04            
REMARK 500   C3   NAG B   501     O4   NAG B   502              2.04            
REMARK 500   C3   NAG C   501     O4   NAG C   502              2.04            
REMARK 500                                                                      
REMARK 500 REMARK: NULL                                                         
REMARK 500                                                                      
REMARK 500 GEOMETRY AND STEREOCHEMISTRY                                         
REMARK 500 SUBTOPIC: COVALENT BOND ANGLES                                       
REMARK 500                                                                      
REMARK 500 THE STEREOCHEMICAL PARAMETERS OF THE FOLLOWING RESIDUES              
REMARK 500 HAVE VALUES WHICH DEVIATE FROM EXPECTED VALUES BY MORE               
REMARK 500 THAN 6*RMSD (M=MODEL NUMBER; RES=RESIDUE NAME; C=CHAIN               
REMARK 500 IDENTIFIER; SSEQ=SEQUENCE NUMBER; I=INSERTION CODE).                 
REMARK 500                                                                      
REMARK 500 STANDARD TABLE:                                                      
REMARK 500 FORMAT: (10X,I3,1X,A3,1X,A1,I4,A1,3(1X,A4,2X),12X,F5.1)              
REMARK 500                                                                      
REMARK 500 EXPECTED VALUES PROTEIN: ENGH AND HUBER, 1999                        
REMARK 500 EXPECTED VALUES NUCLEIC ACID: CLOWNEY ET AL 1996                     
REMARK 500                                                                      
REMARK 500  M RES CSSEQI ATM1   ATM2   ATM3                                     
REMARK 500    ASP A  79   CB  -  CG  -  OD1 ANGL. DEV. =   7.1 DEGREES          
REMARK 500    ASP A 312   CB  -  CG  -  OD1 ANGL. DEV. =   7.8 DEGREES          
REMARK 500    ASP B  79   CB  -  CG  -  OD1 ANGL. DEV. =   7.1 DEGREES          
REMARK 500    ASP B 312   CB  -  CG  -  OD1 ANGL. DEV. =   7.9 DEGREES          
REMARK 500    ASP C  79   CB  -  CG  -  OD1 ANGL. DEV. =   7.1 DEGREES          
REMARK 500    ASP C 312   CB  -  CG  -  OD1 ANGL. DEV. =   7.9 DEGREES          
REMARK 500    ASP D  79   CB  -  CG  -  OD1 ANGL. DEV. =   7.1 DEGREES          
REMARK 500    ASP D 312   CB  -  CG  -  OD1 ANGL. DEV. =   7.8 DEGREES          
REMARK 500    ASP E  79   CB  -  CG  -  OD1 ANGL. DEV. =   7.1 DEGREES          
REMARK 500    ASP E 312   CB  -  CG  -  OD1 ANGL. DEV. =   7.9 DEGREES          
REMARK 500                                                                      
REMARK 500 REMARK: NULL                                                         
REMARK 500                                                                      
REMARK 500 GEOMETRY AND STEREOCHEMISTRY                                         
REMARK 500 SUBTOPIC: TORSION ANGLES                                             
REMARK 500                                                                      
REMARK 500 TORSION ANGLES OUTSIDE THE EXPECTED RAMACHANDRAN REGIONS:            
REMARK 500 (M=MODEL NUMBER; RES=RESIDUE NAME; C=CHAIN IDENTIFIER;               
REMARK 500 SSEQ=SEQUENCE NUMBER; I=INSERTION CODE).                             
REMARK 500                                                                      
REMARK 500 STANDARD TABLE:                                                      
REMARK 500 FORMAT:(10X,I3,1X,A3,1X,A1,I4,A1,4X,F7.2,3X,F7.2)                    
REMARK 500                                                                      
REMARK 500 EXPECTED VALUES: GJ KLEYWEGT AND TA JONES (1996). PHI/PSI-           
REMARK 500 CHOLOGY: RAMACHANDRAN REVISITED. STRUCTURE 4, 1395 - 1400            
REMARK 500                                                                      
REMARK 500  M RES CSSEQI        PSI       PHI                                   
REMARK 500    ALA A  11     -164.93   -169.76                                   
REMARK 500    ASP A  79       27.41     46.29                                   
REMARK 500    PHE A  80       28.66   -140.48                                   
REMARK 500    THR A 166     -169.93   -121.61                                   
REMARK 500    GLU A 186      -10.53     72.42                                   
REMARK 500    ALA A 277       -3.97     68.78                                   
REMARK 500    ASP A 312       42.92     38.69                                   
REMARK 500    ILE A 332      -63.39   -124.46                                   
REMARK 500    ALA B  11     -164.94   -169.72                                   
REMARK 500    ASP B  79       27.45     46.23                                   
REMARK 500    PHE B  80       28.56   -140.48                                   
REMARK 500    THR B 166     -169.99   -121.69                                   
REMARK 500    GLU B 186      -10.53     72.43                                   
REMARK 500    ALA B 277       -4.00     68.72                                   
REMARK 500    ASP B 312       42.94     38.62                                   
REMARK 500    ILE B 332      -63.33   -124.47                                   
REMARK 500    ALA C  11     -164.92   -169.71                                   
REMARK 500    ASP C  79       27.45     46.16                                   
REMARK 500    PHE C  80       28.64   -140.47                                   
REMARK 500    GLU C 186      -10.53     72.45                                   
REMARK 500    ALA C 277       -4.02     68.76                                   
REMARK 500    ASP C 312       42.92     38.69                                   
REMARK 500    ILE C 332      -63.24   -124.48                                   
REMARK 500    ALA D  11     -164.93   -169.79                                   
REMARK 500    ASP D  79       27.40     46.23                                   
REMARK 500    PHE D  80       28.62   -140.47                                   
REMARK 500    THR D 166     -169.94   -121.65                                   
REMARK 500    GLU D 186      -10.55     72.47                                   
REMARK 500    ALA D 277       -4.03     68.77                                   
REMARK 500    ASP D 312       42.96     38.65                                   
REMARK 500    ILE D 332      -63.33   -124.45                                   
REMARK 500    ALA E  11     -164.99   -169.81                                   
REMARK 500    ASP E  79       27.45     46.19                                   
REMARK 500    PHE E  80       28.67   -140.50                                   
REMARK 500    THR E 166     -169.95   -121.59                                   
REMARK 500    GLU E 186      -10.56     72.46                                   
REMARK 500    ALA E 277       -4.05     68.75                                   
REMARK 500    ASP E 312       42.90     38.73                                   
REMARK 500    ILE E 332      -63.25   -124.48                                   
REMARK 500                                                                      
REMARK 500 REMARK: NULL                                                         
REMARK 610                                                                      
REMARK 610 MISSING HETEROATOM                                                   
REMARK 610 THE FOLLOWING RESIDUES HAVE MISSING ATOMS (M=MODEL NUMBER;           
REMARK 610 RES=RESIDUE NAME; C=CHAIN IDENTIFIER; SSEQ=SEQUENCE NUMBER;          
REMARK 610 I=INSERTION CODE):                                                   
REMARK 610   M RES C SSEQI                                                      
REMARK 610     NAG A  501                                                       
REMARK 610     NAG A  503                                                       
REMARK 610     NAG B  501                                                       
REMARK 610     NAG B  503                                                       
REMARK 610     NAG C  501                                                       
REMARK 610     NAG C  503                                                       
REMARK 610     NAG D  501                                                       
REMARK 610     NAG D  503                                                       
REMARK 610     NAG E  501                                                       
REMARK 610     NAG E  503                                                       
REMARK 800                                                                      
REMARK 800 SITE                                                                 
REMARK 800 SITE_IDENTIFIER: AC1                                                 
REMARK 800 EVIDENCE_CODE: SOFTWARE                                              
REMARK 800 SITE_DESCRIPTION: binding site for residue CWB A 508                 
REMARK 800                                                                      
REMARK 800 SITE_IDENTIFIER: AC2                                                 
REMARK 800 EVIDENCE_CODE: SOFTWARE                                              
REMARK 800 SITE_DESCRIPTION: binding site for residue CWB B 508                 
REMARK 800                                                                      
REMARK 800 SITE_IDENTIFIER: AC3                                                 
REMARK 800 EVIDENCE_CODE: SOFTWARE                                              
REMARK 800 SITE_DESCRIPTION: binding site for residue CWB C 508                 
REMARK 800                                                                      
REMARK 800 SITE_IDENTIFIER: AC4                                                 
REMARK 800 EVIDENCE_CODE: SOFTWARE                                              
REMARK 800 SITE_DESCRIPTION: binding site for residue CWB D 508                 
REMARK 800                                                                      
REMARK 800 SITE_IDENTIFIER: AC5                                                 
REMARK 800 EVIDENCE_CODE: SOFTWARE                                              
REMARK 800 SITE_DESCRIPTION: binding site for residue CWB D 509                 
REMARK 800                                                                      
REMARK 800 SITE_IDENTIFIER: AC6                                                 
REMARK 800 EVIDENCE_CODE: SOFTWARE                                              
REMARK 800 SITE_DESCRIPTION: binding site for Poly-Saccharide residues NAG A    
REMARK 800  506 through NAG A 507 bound to ASN A 148                            
REMARK 800                                                                      
REMARK 800 SITE_IDENTIFIER: AC7                                                 
REMARK 800 EVIDENCE_CODE: SOFTWARE                                              
REMARK 800 SITE_DESCRIPTION: binding site for Poly-Saccharide residues NAG B    
REMARK 800  506 through NAG B 507 bound to ASN B 148                            
REMARK 800                                                                      
REMARK 800 SITE_IDENTIFIER: AC8                                                 
REMARK 800 EVIDENCE_CODE: SOFTWARE                                              
REMARK 800 SITE_DESCRIPTION: binding site for Poly-Saccharide residues NAG C    
REMARK 800  506 through NAG C 507 bound to ASN C 148                            
REMARK 800                                                                      
REMARK 800 SITE_IDENTIFIER: AC9                                                 
REMARK 800 EVIDENCE_CODE: SOFTWARE                                              
REMARK 800 SITE_DESCRIPTION: binding site for Poly-Saccharide residues NAG D    
REMARK 800  506 through NAG D 507 bound to ASN D 148                            
REMARK 800                                                                      
REMARK 800 SITE_IDENTIFIER: AD1                                                 
REMARK 800 EVIDENCE_CODE: SOFTWARE                                              
REMARK 800 SITE_DESCRIPTION: binding site for Poly-Saccharide residues NAG E    
REMARK 800  506 through NAG E 507 bound to ASN E 148                            
REMARK 800                                                                      
REMARK 800 SITE_IDENTIFIER: AD2                                                 
REMARK 800 EVIDENCE_CODE: SOFTWARE                                              
REMARK 800 SITE_DESCRIPTION: binding site for Poly-Saccharide residues NAG A    
REMARK 800  501 through NAG A 502                                               
REMARK 800                                                                      
REMARK 800 SITE_IDENTIFIER: AD3                                                 
REMARK 800 EVIDENCE_CODE: SOFTWARE                                              
REMARK 800 SITE_DESCRIPTION: binding site for Poly-Saccharide residues NAG A    
REMARK 800  503 through BMA A 505                                               
REMARK 800                                                                      
REMARK 800 SITE_IDENTIFIER: AD4                                                 
REMARK 800 EVIDENCE_CODE: SOFTWARE                                              
REMARK 800 SITE_DESCRIPTION: binding site for Poly-Saccharide residues NAG B    
REMARK 800  501 through NAG B 502                                               
REMARK 800                                                                      
REMARK 800 SITE_IDENTIFIER: AD5                                                 
REMARK 800 EVIDENCE_CODE: SOFTWARE                                              
REMARK 800 SITE_DESCRIPTION: binding site for Poly-Saccharide residues NAG B    
REMARK 800  503 through BMA B 505                                               
REMARK 800                                                                      
REMARK 800 SITE_IDENTIFIER: AD6                                                 
REMARK 800 EVIDENCE_CODE: SOFTWARE                                              
REMARK 800 SITE_DESCRIPTION: binding site for Poly-Saccharide residues NAG C    
REMARK 800  501 through NAG C 502                                               
REMARK 800                                                                      
REMARK 800 SITE_IDENTIFIER: AD7                                                 
REMARK 800 EVIDENCE_CODE: SOFTWARE                                              
REMARK 800 SITE_DESCRIPTION: binding site for Poly-Saccharide residues NAG C    
REMARK 800  503 through BMA C 505                                               
REMARK 800                                                                      
REMARK 800 SITE_IDENTIFIER: AD8                                                 
REMARK 800 EVIDENCE_CODE: SOFTWARE                                              
REMARK 800 SITE_DESCRIPTION: binding site for Poly-Saccharide residues NAG D    
REMARK 800  501 through NAG D 502                                               
REMARK 800                                                                      
REMARK 800 SITE_IDENTIFIER: AD9                                                 
REMARK 800 EVIDENCE_CODE: SOFTWARE                                              
REMARK 800 SITE_DESCRIPTION: binding site for Poly-Saccharide residues NAG D    
REMARK 800  503 through BMA D 505                                               
REMARK 800                                                                      
REMARK 800 SITE_IDENTIFIER: AE1                                                 
REMARK 800 EVIDENCE_CODE: SOFTWARE                                              
REMARK 800 SITE_DESCRIPTION: binding site for Poly-Saccharide residues NAG E    
REMARK 800  501 through NAG E 502                                               
REMARK 800                                                                      
REMARK 800 SITE_IDENTIFIER: AE2                                                 
REMARK 800 EVIDENCE_CODE: SOFTWARE                                              
REMARK 800 SITE_DESCRIPTION: binding site for Poly-Saccharide residues NAG E    
REMARK 800  503 through BMA E 505                                               
REMARK 900                                                                      
REMARK 900 RELATED ENTRIES                                                      
REMARK 900 RELATED ID: EMD-0469   RELATED DB: EMDB                              
REMARK 900 CRYO-EM STRUCTURE OF 5HT3A RECEPTOR IN PRESENCE OF GRANISETRON       
DBREF  6NP0 A  -26   462  UNP    E9QLC0   E9QLC0_MOUSE     1    489             
DBREF  6NP0 B  -26   462  UNP    E9QLC0   E9QLC0_MOUSE     1    489             
DBREF  6NP0 C  -26   462  UNP    E9QLC0   E9QLC0_MOUSE     1    489             
DBREF  6NP0 D  -26   462  UNP    E9QLC0   E9QLC0_MOUSE     1    489             
DBREF  6NP0 E  -26   462  UNP    E9QLC0   E9QLC0_MOUSE     1    489             
SEQRES   1 A  489  MET ARG LEU CYS ILE PRO GLN VAL LEU LEU ALA LEU PHE          
SEQRES   2 A  489  LEU SER MET LEU THR ALA PRO GLY GLU GLY SER ARG ARG          
SEQRES   3 A  489  ARG ALA THR GLN ALA ARG ASP THR THR GLN PRO ALA LEU          
SEQRES   4 A  489  LEU ARG LEU SER ASP HIS LEU LEU ALA ASN TYR LYS LYS          
SEQRES   5 A  489  GLY VAL ARG PRO VAL ARG ASP TRP ARG LYS PRO THR THR          
SEQRES   6 A  489  VAL SER ILE ASP VAL ILE MET TYR ALA ILE LEU ASN VAL          
SEQRES   7 A  489  ASP GLU LYS ASN GLN VAL LEU THR THR TYR ILE TRP TYR          
SEQRES   8 A  489  ARG GLN TYR TRP THR ASP GLU PHE LEU GLN TRP THR PRO          
SEQRES   9 A  489  GLU ASP PHE ASP ASN VAL THR LYS LEU SER ILE PRO THR          
SEQRES  10 A  489  ASP SER ILE TRP VAL PRO ASP ILE LEU ILE ASN GLU PHE          
SEQRES  11 A  489  VAL ASP VAL GLY LYS SER PRO ASN ILE PRO TYR VAL TYR          
SEQRES  12 A  489  VAL HIS HIS ARG GLY GLU VAL GLN ASN TYR LYS PRO LEU          
SEQRES  13 A  489  GLN LEU VAL THR ALA CYS SER LEU ASP ILE TYR ASN PHE          
SEQRES  14 A  489  PRO PHE ASP VAL GLN ASN CYS SER LEU THR PHE THR SER          
SEQRES  15 A  489  TRP LEU HIS THR ILE GLN ASP ILE ASN ILE THR LEU TRP          
SEQRES  16 A  489  ARG SER PRO GLU GLU VAL ARG SER ASP LYS SER ILE PHE          
SEQRES  17 A  489  ILE ASN GLN GLY GLU TRP GLU LEU LEU GLU VAL PHE PRO          
SEQRES  18 A  489  GLN PHE LYS GLU PHE SER ILE ASP ILE SER ASN SER TYR          
SEQRES  19 A  489  ALA GLU MET LYS PHE TYR VAL ILE ILE ARG ARG ARG PRO          
SEQRES  20 A  489  LEU PHE TYR ALA VAL SER LEU LEU LEU PRO SER ILE PHE          
SEQRES  21 A  489  LEU MET VAL VAL ASP ILE VAL GLY PHE CYS LEU PRO PRO          
SEQRES  22 A  489  ASP SER GLY GLU ARG VAL SER PHE LYS ILE THR LEU LEU          
SEQRES  23 A  489  LEU GLY TYR SER VAL PHE LEU ILE ILE VAL SER ASP THR          
SEQRES  24 A  489  LEU PRO ALA THR ALA ILE GLY THR PRO LEU ILE GLY VAL          
SEQRES  25 A  489  TYR PHE VAL VAL CYS MET ALA LEU LEU VAL ILE SER LEU          
SEQRES  26 A  489  ALA GLU THR ILE PHE ILE VAL ARG LEU VAL HIS LYS GLN          
SEQRES  27 A  489  ASP LEU GLN ARG PRO VAL PRO ASP TRP LEU ARG HIS LEU          
SEQRES  28 A  489  VAL LEU ASP ARG ILE ALA TRP ILE LEU CYS LEU GLY GLU          
SEQRES  29 A  489  GLN PRO MET ALA HIS ARG PRO PRO ALA THR PHE GLN ALA          
SEQRES  30 A  489  ASN LYS THR ASP ASP CYS SER GLY SER ASP LEU LEU PRO          
SEQRES  31 A  489  ALA MET GLY ASN HIS CYS SER HIS VAL GLY GLY PRO GLN          
SEQRES  32 A  489  ASP LEU GLU LYS THR PRO ARG GLY ARG GLY SER PRO LEU          
SEQRES  33 A  489  PRO PRO PRO ARG GLU ALA SER LEU ALA VAL ARG GLY LEU          
SEQRES  34 A  489  LEU GLN GLU LEU SER SER ILE ARG HIS PHE LEU GLU LYS          
SEQRES  35 A  489  ARG ASP GLU MET ARG GLU VAL ALA ARG ASP TRP LEU ARG          
SEQRES  36 A  489  VAL GLY TYR VAL LEU ASP ARG LEU LEU PHE ARG ILE TYR          
SEQRES  37 A  489  LEU LEU ALA VAL LEU ALA TYR SER ILE THR LEU VAL THR          
SEQRES  38 A  489  LEU TRP SER ILE TRP HIS TYR SER                              
SEQRES   1 B  489  MET ARG LEU CYS ILE PRO GLN VAL LEU LEU ALA LEU PHE          
SEQRES   2 B  489  LEU SER MET LEU THR ALA PRO GLY GLU GLY SER ARG ARG          
SEQRES   3 B  489  ARG ALA THR GLN ALA ARG ASP THR THR GLN PRO ALA LEU          
SEQRES   4 B  489  LEU ARG LEU SER ASP HIS LEU LEU ALA ASN TYR LYS LYS          
SEQRES   5 B  489  GLY VAL ARG PRO VAL ARG ASP TRP ARG LYS PRO THR THR          
SEQRES   6 B  489  VAL SER ILE ASP VAL ILE MET TYR ALA ILE LEU ASN VAL          
SEQRES   7 B  489  ASP GLU LYS ASN GLN VAL LEU THR THR TYR ILE TRP TYR          
SEQRES   8 B  489  ARG GLN TYR TRP THR ASP GLU PHE LEU GLN TRP THR PRO          
SEQRES   9 B  489  GLU ASP PHE ASP ASN VAL THR LYS LEU SER ILE PRO THR          
SEQRES  10 B  489  ASP SER ILE TRP VAL PRO ASP ILE LEU ILE ASN GLU PHE          
SEQRES  11 B  489  VAL ASP VAL GLY LYS SER PRO ASN ILE PRO TYR VAL TYR          
SEQRES  12 B  489  VAL HIS HIS ARG GLY GLU VAL GLN ASN TYR LYS PRO LEU          
SEQRES  13 B  489  GLN LEU VAL THR ALA CYS SER LEU ASP ILE TYR ASN PHE          
SEQRES  14 B  489  PRO PHE ASP VAL GLN ASN CYS SER LEU THR PHE THR SER          
SEQRES  15 B  489  TRP LEU HIS THR ILE GLN ASP ILE ASN ILE THR LEU TRP          
SEQRES  16 B  489  ARG SER PRO GLU GLU VAL ARG SER ASP LYS SER ILE PHE          
SEQRES  17 B  489  ILE ASN GLN GLY GLU TRP GLU LEU LEU GLU VAL PHE PRO          
SEQRES  18 B  489  GLN PHE LYS GLU PHE SER ILE ASP ILE SER ASN SER TYR          
SEQRES  19 B  489  ALA GLU MET LYS PHE TYR VAL ILE ILE ARG ARG ARG PRO          
SEQRES  20 B  489  LEU PHE TYR ALA VAL SER LEU LEU LEU PRO SER ILE PHE          
SEQRES  21 B  489  LEU MET VAL VAL ASP ILE VAL GLY PHE CYS LEU PRO PRO          
SEQRES  22 B  489  ASP SER GLY GLU ARG VAL SER PHE LYS ILE THR LEU LEU          
SEQRES  23 B  489  LEU GLY TYR SER VAL PHE LEU ILE ILE VAL SER ASP THR          
SEQRES  24 B  489  LEU PRO ALA THR ALA ILE GLY THR PRO LEU ILE GLY VAL          
SEQRES  25 B  489  TYR PHE VAL VAL CYS MET ALA LEU LEU VAL ILE SER LEU          
SEQRES  26 B  489  ALA GLU THR ILE PHE ILE VAL ARG LEU VAL HIS LYS GLN          
SEQRES  27 B  489  ASP LEU GLN ARG PRO VAL PRO ASP TRP LEU ARG HIS LEU          
SEQRES  28 B  489  VAL LEU ASP ARG ILE ALA TRP ILE LEU CYS LEU GLY GLU          
SEQRES  29 B  489  GLN PRO MET ALA HIS ARG PRO PRO ALA THR PHE GLN ALA          
SEQRES  30 B  489  ASN LYS THR ASP ASP CYS SER GLY SER ASP LEU LEU PRO          
SEQRES  31 B  489  ALA MET GLY ASN HIS CYS SER HIS VAL GLY GLY PRO GLN          
SEQRES  32 B  489  ASP LEU GLU LYS THR PRO ARG GLY ARG GLY SER PRO LEU          
SEQRES  33 B  489  PRO PRO PRO ARG GLU ALA SER LEU ALA VAL ARG GLY LEU          
SEQRES  34 B  489  LEU GLN GLU LEU SER SER ILE ARG HIS PHE LEU GLU LYS          
SEQRES  35 B  489  ARG ASP GLU MET ARG GLU VAL ALA ARG ASP TRP LEU ARG          
SEQRES  36 B  489  VAL GLY TYR VAL LEU ASP ARG LEU LEU PHE ARG ILE TYR          
SEQRES  37 B  489  LEU LEU ALA VAL LEU ALA TYR SER ILE THR LEU VAL THR          
SEQRES  38 B  489  LEU TRP SER ILE TRP HIS TYR SER                              
SEQRES   1 C  489  MET ARG LEU CYS ILE PRO GLN VAL LEU LEU ALA LEU PHE          
SEQRES   2 C  489  LEU SER MET LEU THR ALA PRO GLY GLU GLY SER ARG ARG          
SEQRES   3 C  489  ARG ALA THR GLN ALA ARG ASP THR THR GLN PRO ALA LEU          
SEQRES   4 C  489  LEU ARG LEU SER ASP HIS LEU LEU ALA ASN TYR LYS LYS          
SEQRES   5 C  489  GLY VAL ARG PRO VAL ARG ASP TRP ARG LYS PRO THR THR          
SEQRES   6 C  489  VAL SER ILE ASP VAL ILE MET TYR ALA ILE LEU ASN VAL          
SEQRES   7 C  489  ASP GLU LYS ASN GLN VAL LEU THR THR TYR ILE TRP TYR          
SEQRES   8 C  489  ARG GLN TYR TRP THR ASP GLU PHE LEU GLN TRP THR PRO          
SEQRES   9 C  489  GLU ASP PHE ASP ASN VAL THR LYS LEU SER ILE PRO THR          
SEQRES  10 C  489  ASP SER ILE TRP VAL PRO ASP ILE LEU ILE ASN GLU PHE          
SEQRES  11 C  489  VAL ASP VAL GLY LYS SER PRO ASN ILE PRO TYR VAL TYR          
SEQRES  12 C  489  VAL HIS HIS ARG GLY GLU VAL GLN ASN TYR LYS PRO LEU          
SEQRES  13 C  489  GLN LEU VAL THR ALA CYS SER LEU ASP ILE TYR ASN PHE          
SEQRES  14 C  489  PRO PHE ASP VAL GLN ASN CYS SER LEU THR PHE THR SER          
SEQRES  15 C  489  TRP LEU HIS THR ILE GLN ASP ILE ASN ILE THR LEU TRP          
SEQRES  16 C  489  ARG SER PRO GLU GLU VAL ARG SER ASP LYS SER ILE PHE          
SEQRES  17 C  489  ILE ASN GLN GLY GLU TRP GLU LEU LEU GLU VAL PHE PRO          
SEQRES  18 C  489  GLN PHE LYS GLU PHE SER ILE ASP ILE SER ASN SER TYR          
SEQRES  19 C  489  ALA GLU MET LYS PHE TYR VAL ILE ILE ARG ARG ARG PRO          
SEQRES  20 C  489  LEU PHE TYR ALA VAL SER LEU LEU LEU PRO SER ILE PHE          
SEQRES  21 C  489  LEU MET VAL VAL ASP ILE VAL GLY PHE CYS LEU PRO PRO          
SEQRES  22 C  489  ASP SER GLY GLU ARG VAL SER PHE LYS ILE THR LEU LEU          
SEQRES  23 C  489  LEU GLY TYR SER VAL PHE LEU ILE ILE VAL SER ASP THR          
SEQRES  24 C  489  LEU PRO ALA THR ALA ILE GLY THR PRO LEU ILE GLY VAL          
SEQRES  25 C  489  TYR PHE VAL VAL CYS MET ALA LEU LEU VAL ILE SER LEU          
SEQRES  26 C  489  ALA GLU THR ILE PHE ILE VAL ARG LEU VAL HIS LYS GLN          
SEQRES  27 C  489  ASP LEU GLN ARG PRO VAL PRO ASP TRP LEU ARG HIS LEU          
SEQRES  28 C  489  VAL LEU ASP ARG ILE ALA TRP ILE LEU CYS LEU GLY GLU          
SEQRES  29 C  489  GLN PRO MET ALA HIS ARG PRO PRO ALA THR PHE GLN ALA          
SEQRES  30 C  489  ASN LYS THR ASP ASP CYS SER GLY SER ASP LEU LEU PRO          
SEQRES  31 C  489  ALA MET GLY ASN HIS CYS SER HIS VAL GLY GLY PRO GLN          
SEQRES  32 C  489  ASP LEU GLU LYS THR PRO ARG GLY ARG GLY SER PRO LEU          
SEQRES  33 C  489  PRO PRO PRO ARG GLU ALA SER LEU ALA VAL ARG GLY LEU          
SEQRES  34 C  489  LEU GLN GLU LEU SER SER ILE ARG HIS PHE LEU GLU LYS          
SEQRES  35 C  489  ARG ASP GLU MET ARG GLU VAL ALA ARG ASP TRP LEU ARG          
SEQRES  36 C  489  VAL GLY TYR VAL LEU ASP ARG LEU LEU PHE ARG ILE TYR          
SEQRES  37 C  489  LEU LEU ALA VAL LEU ALA TYR SER ILE THR LEU VAL THR          
SEQRES  38 C  489  LEU TRP SER ILE TRP HIS TYR SER                              
SEQRES   1 D  489  MET ARG LEU CYS ILE PRO GLN VAL LEU LEU ALA LEU PHE          
SEQRES   2 D  489  LEU SER MET LEU THR ALA PRO GLY GLU GLY SER ARG ARG          
SEQRES   3 D  489  ARG ALA THR GLN ALA ARG ASP THR THR GLN PRO ALA LEU          
SEQRES   4 D  489  LEU ARG LEU SER ASP HIS LEU LEU ALA ASN TYR LYS LYS          
SEQRES   5 D  489  GLY VAL ARG PRO VAL ARG ASP TRP ARG LYS PRO THR THR          
SEQRES   6 D  489  VAL SER ILE ASP VAL ILE MET TYR ALA ILE LEU ASN VAL          
SEQRES   7 D  489  ASP GLU LYS ASN GLN VAL LEU THR THR TYR ILE TRP TYR          
SEQRES   8 D  489  ARG GLN TYR TRP THR ASP GLU PHE LEU GLN TRP THR PRO          
SEQRES   9 D  489  GLU ASP PHE ASP ASN VAL THR LYS LEU SER ILE PRO THR          
SEQRES  10 D  489  ASP SER ILE TRP VAL PRO ASP ILE LEU ILE ASN GLU PHE          
SEQRES  11 D  489  VAL ASP VAL GLY LYS SER PRO ASN ILE PRO TYR VAL TYR          
SEQRES  12 D  489  VAL HIS HIS ARG GLY GLU VAL GLN ASN TYR LYS PRO LEU          
SEQRES  13 D  489  GLN LEU VAL THR ALA CYS SER LEU ASP ILE TYR ASN PHE          
SEQRES  14 D  489  PRO PHE ASP VAL GLN ASN CYS SER LEU THR PHE THR SER          
SEQRES  15 D  489  TRP LEU HIS THR ILE GLN ASP ILE ASN ILE THR LEU TRP          
SEQRES  16 D  489  ARG SER PRO GLU GLU VAL ARG SER ASP LYS SER ILE PHE          
SEQRES  17 D  489  ILE ASN GLN GLY GLU TRP GLU LEU LEU GLU VAL PHE PRO          
SEQRES  18 D  489  GLN PHE LYS GLU PHE SER ILE ASP ILE SER ASN SER TYR          
SEQRES  19 D  489  ALA GLU MET LYS PHE TYR VAL ILE ILE ARG ARG ARG PRO          
SEQRES  20 D  489  LEU PHE TYR ALA VAL SER LEU LEU LEU PRO SER ILE PHE          
SEQRES  21 D  489  LEU MET VAL VAL ASP ILE VAL GLY PHE CYS LEU PRO PRO          
SEQRES  22 D  489  ASP SER GLY GLU ARG VAL SER PHE LYS ILE THR LEU LEU          
SEQRES  23 D  489  LEU GLY TYR SER VAL PHE LEU ILE ILE VAL SER ASP THR          
SEQRES  24 D  489  LEU PRO ALA THR ALA ILE GLY THR PRO LEU ILE GLY VAL          
SEQRES  25 D  489  TYR PHE VAL VAL CYS MET ALA LEU LEU VAL ILE SER LEU          
SEQRES  26 D  489  ALA GLU THR ILE PHE ILE VAL ARG LEU VAL HIS LYS GLN          
SEQRES  27 D  489  ASP LEU GLN ARG PRO VAL PRO ASP TRP LEU ARG HIS LEU          
SEQRES  28 D  489  VAL LEU ASP ARG ILE ALA TRP ILE LEU CYS LEU GLY GLU          
SEQRES  29 D  489  GLN PRO MET ALA HIS ARG PRO PRO ALA THR PHE GLN ALA          
SEQRES  30 D  489  ASN LYS THR ASP ASP CYS SER GLY SER ASP LEU LEU PRO          
SEQRES  31 D  489  ALA MET GLY ASN HIS CYS SER HIS VAL GLY GLY PRO GLN          
SEQRES  32 D  489  ASP LEU GLU LYS THR PRO ARG GLY ARG GLY SER PRO LEU          
SEQRES  33 D  489  PRO PRO PRO ARG GLU ALA SER LEU ALA VAL ARG GLY LEU          
SEQRES  34 D  489  LEU GLN GLU LEU SER SER ILE ARG HIS PHE LEU GLU LYS          
SEQRES  35 D  489  ARG ASP GLU MET ARG GLU VAL ALA ARG ASP TRP LEU ARG          
SEQRES  36 D  489  VAL GLY TYR VAL LEU ASP ARG LEU LEU PHE ARG ILE TYR          
SEQRES  37 D  489  LEU LEU ALA VAL LEU ALA TYR SER ILE THR LEU VAL THR          
SEQRES  38 D  489  LEU TRP SER ILE TRP HIS TYR SER                              
SEQRES   1 E  489  MET ARG LEU CYS ILE PRO GLN VAL LEU LEU ALA LEU PHE          
SEQRES   2 E  489  LEU SER MET LEU THR ALA PRO GLY GLU GLY SER ARG ARG          
SEQRES   3 E  489  ARG ALA THR GLN ALA ARG ASP THR THR GLN PRO ALA LEU          
SEQRES   4 E  489  LEU ARG LEU SER ASP HIS LEU LEU ALA ASN TYR LYS LYS          
SEQRES   5 E  489  GLY VAL ARG PRO VAL ARG ASP TRP ARG LYS PRO THR THR          
SEQRES   6 E  489  VAL SER ILE ASP VAL ILE MET TYR ALA ILE LEU ASN VAL          
SEQRES   7 E  489  ASP GLU LYS ASN GLN VAL LEU THR THR TYR ILE TRP TYR          
SEQRES   8 E  489  ARG GLN TYR TRP THR ASP GLU PHE LEU GLN TRP THR PRO          
SEQRES   9 E  489  GLU ASP PHE ASP ASN VAL THR LYS LEU SER ILE PRO THR          
SEQRES  10 E  489  ASP SER ILE TRP VAL PRO ASP ILE LEU ILE ASN GLU PHE          
SEQRES  11 E  489  VAL ASP VAL GLY LYS SER PRO ASN ILE PRO TYR VAL TYR          
SEQRES  12 E  489  VAL HIS HIS ARG GLY GLU VAL GLN ASN TYR LYS PRO LEU          
SEQRES  13 E  489  GLN LEU VAL THR ALA CYS SER LEU ASP ILE TYR ASN PHE          
SEQRES  14 E  489  PRO PHE ASP VAL GLN ASN CYS SER LEU THR PHE THR SER          
SEQRES  15 E  489  TRP LEU HIS THR ILE GLN ASP ILE ASN ILE THR LEU TRP          
SEQRES  16 E  489  ARG SER PRO GLU GLU VAL ARG SER ASP LYS SER ILE PHE          
SEQRES  17 E  489  ILE ASN GLN GLY GLU TRP GLU LEU LEU GLU VAL PHE PRO          
SEQRES  18 E  489  GLN PHE LYS GLU PHE SER ILE ASP ILE SER ASN SER TYR          
SEQRES  19 E  489  ALA GLU MET LYS PHE TYR VAL ILE ILE ARG ARG ARG PRO          
SEQRES  20 E  489  LEU PHE TYR ALA VAL SER LEU LEU LEU PRO SER ILE PHE          
SEQRES  21 E  489  LEU MET VAL VAL ASP ILE VAL GLY PHE CYS LEU PRO PRO          
SEQRES  22 E  489  ASP SER GLY GLU ARG VAL SER PHE LYS ILE THR LEU LEU          
SEQRES  23 E  489  LEU GLY TYR SER VAL PHE LEU ILE ILE VAL SER ASP THR          
SEQRES  24 E  489  LEU PRO ALA THR ALA ILE GLY THR PRO LEU ILE GLY VAL          
SEQRES  25 E  489  TYR PHE VAL VAL CYS MET ALA LEU LEU VAL ILE SER LEU          
SEQRES  26 E  489  ALA GLU THR ILE PHE ILE VAL ARG LEU VAL HIS LYS GLN          
SEQRES  27 E  489  ASP LEU GLN ARG PRO VAL PRO ASP TRP LEU ARG HIS LEU          
SEQRES  28 E  489  VAL LEU ASP ARG ILE ALA TRP ILE LEU CYS LEU GLY GLU          
SEQRES  29 E  489  GLN PRO MET ALA HIS ARG PRO PRO ALA THR PHE GLN ALA          
SEQRES  30 E  489  ASN LYS THR ASP ASP CYS SER GLY SER ASP LEU LEU PRO          
SEQRES  31 E  489  ALA MET GLY ASN HIS CYS SER HIS VAL GLY GLY PRO GLN          
SEQRES  32 E  489  ASP LEU GLU LYS THR PRO ARG GLY ARG GLY SER PRO LEU          
SEQRES  33 E  489  PRO PRO PRO ARG GLU ALA SER LEU ALA VAL ARG GLY LEU          
SEQRES  34 E  489  LEU GLN GLU LEU SER SER ILE ARG HIS PHE LEU GLU LYS          
SEQRES  35 E  489  ARG ASP GLU MET ARG GLU VAL ALA ARG ASP TRP LEU ARG          
SEQRES  36 E  489  VAL GLY TYR VAL LEU ASP ARG LEU LEU PHE ARG ILE TYR          
SEQRES  37 E  489  LEU LEU ALA VAL LEU ALA TYR SER ILE THR LEU VAL THR          
SEQRES  38 E  489  LEU TRP SER ILE TRP HIS TYR SER                              
HET    NAG  A 501      13                                                       
HET    NAG  A 502      15                                                       
HET    NAG  A 503      13                                                       
HET    NAG  A 504      15                                                       
HET    BMA  A 505      11                                                       
HET    NAG  A 506      13                                                       
HET    NAG  A 507      15                                                       
HET    CWB  A 508      23                                                       
HET     CL  A 509       1                                                       
HET    NAG  B 501      13                                                       
HET    NAG  B 502      15                                                       
HET    NAG  B 503      13                                                       
HET    NAG  B 504      15                                                       
HET    BMA  B 505      11                                                       
HET    NAG  B 506      13                                                       
HET    NAG  B 507      15                                                       
HET    CWB  B 508      23                                                       
HET    NAG  C 501      13                                                       
HET    NAG  C 502      15                                                       
HET    NAG  C 503      13                                                       
HET    NAG  C 504      15                                                       
HET    BMA  C 505      11                                                       
HET    NAG  C 506      13                                                       
HET    NAG  C 507      15                                                       
HET    CWB  C 508      23                                                       
HET    NAG  D 501      13                                                       
HET    NAG  D 502      15                                                       
HET    NAG  D 503      13                                                       
HET    NAG  D 504      15                                                       
HET    BMA  D 505      11                                                       
HET    NAG  D 506      13                                                       
HET    NAG  D 507      15                                                       
HET    CWB  D 508      23                                                       
HET    CWB  D 509      23                                                       
HET    NAG  E 501      13                                                       
HET    NAG  E 502      15                                                       
HET    NAG  E 503      13                                                       
HET    NAG  E 504      15                                                       
HET    BMA  E 505      11                                                       
HET    NAG  E 506      13                                                       
HET    NAG  E 507      15                                                       
HETNAM     NAG N-ACETYL-D-GLUCOSAMINE                                           
HETNAM     BMA BETA-D-MANNOSE                                                   
HETNAM     CWB 1-METHYL-N-[(1R,5S)-9-METHYL-9-AZABICYCLO[3.3.1]NONAN-           
HETNAM   2 CWB  3-YL]INDAZOLE-3-CARBOXAMIDE                                     
HETNAM      CL CHLORIDE ION                                                     
HETSYN     CWB GRANISETRON                                                      
FORMUL   6  NAG    30(C8 H15 N O6)                                              
FORMUL   7  BMA    5(C6 H12 O6)                                                 
FORMUL   9  CWB    5(C18 H24 N4 O)                                              
FORMUL  10   CL    CL 1-                                                        
HELIX    1 AA1 LEU A   13  LEU A   20  1                                   8    
HELIX    2 AA2 ASP A   91  ILE A   93  5                                   3    
HELIX    3 AA3 SER A  170  SER A  176  1                                   7    
HELIX    4 AA4 LEU A  221  VAL A  225  5                                   5    
HELIX    5 AA5 LEU A  227  PHE A  242  1                                  16    
HELIX    6 AA6 CYS A  243  LEU A  244  5                                   2    
HELIX    7 AA7 PRO A  245  SER A  248  5                                   4    
HELIX    8 AA8 GLY A  249  ASP A  271  1                                  23    
HELIX    9 AA9 PRO A  281  VAL A  308  1                                  28    
HELIX   10 AB1 ASP A  327  ILE A  332  1                                   6    
HELIX   11 AB2 ALA A  398  TYR A  461  1                                  64    
HELIX   12 AB3 LEU B   13  LEU B   20  1                                   8    
HELIX   13 AB4 ASP B   91  ILE B   93  5                                   3    
HELIX   14 AB5 SER B  170  SER B  176  1                                   7    
HELIX   15 AB6 LEU B  221  VAL B  225  5                                   5    
HELIX   16 AB7 LEU B  227  PHE B  242  1                                  16    
HELIX   17 AB8 CYS B  243  LEU B  244  5                                   2    
HELIX   18 AB9 PRO B  245  SER B  248  5                                   4    
HELIX   19 AC1 GLY B  249  ASP B  271  1                                  23    
HELIX   20 AC2 PRO B  281  VAL B  308  1                                  28    
HELIX   21 AC3 ASP B  327  ILE B  332  1                                   6    
HELIX   22 AC4 ALA B  398  TYR B  461  1                                  64    
HELIX   23 AC5 LEU C   13  LEU C   20  1                                   8    
HELIX   24 AC6 ASP C   91  ILE C   93  5                                   3    
HELIX   25 AC7 SER C  170  SER C  176  1                                   7    
HELIX   26 AC8 LEU C  221  VAL C  225  5                                   5    
HELIX   27 AC9 LEU C  227  PHE C  242  1                                  16    
HELIX   28 AD1 CYS C  243  LEU C  244  5                                   2    
HELIX   29 AD2 PRO C  245  SER C  248  5                                   4    
HELIX   30 AD3 GLY C  249  ASP C  271  1                                  23    
HELIX   31 AD4 PRO C  281  VAL C  308  1                                  28    
HELIX   32 AD5 ASP C  327  ILE C  332  1                                   6    
HELIX   33 AD6 ALA C  398  TYR C  461  1                                  64    
HELIX   34 AD7 LEU D   13  LEU D   20  1                                   8    
HELIX   35 AD8 ASP D   91  ILE D   93  5                                   3    
HELIX   36 AD9 SER D  170  SER D  176  1                                   7    
HELIX   37 AE1 LEU D  221  VAL D  225  5                                   5    
HELIX   38 AE2 LEU D  227  PHE D  242  1                                  16    
HELIX   39 AE3 CYS D  243  LEU D  244  5                                   2    
HELIX   40 AE4 PRO D  245  SER D  248  5                                   4    
HELIX   41 AE5 GLY D  249  ASP D  271  1                                  23    
HELIX   42 AE6 PRO D  281  VAL D  308  1                                  28    
HELIX   43 AE7 ASP D  327  ILE D  332  1                                   6    
HELIX   44 AE8 ALA D  398  TYR D  461  1                                  64    
HELIX   45 AE9 LEU E   13  LEU E   20  1                                   8    
HELIX   46 AF1 ASP E   91  ILE E   93  5                                   3    
HELIX   47 AF2 SER E  170  SER E  176  1                                   7    
HELIX   48 AF3 LEU E  221  VAL E  225  5                                   5    
HELIX   49 AF4 LEU E  227  PHE E  242  1                                  16    
HELIX   50 AF5 CYS E  243  LEU E  244  5                                   2    
HELIX   51 AF6 PRO E  245  SER E  248  5                                   4    
HELIX   52 AF7 GLY E  249  ASP E  271  1                                  23    
HELIX   53 AF8 PRO E  281  VAL E  308  1                                  28    
HELIX   54 AF9 ASP E  327  ILE E  332  1                                   6    
HELIX   55 AG1 ALA E  398  TYR E  461  1                                  64    
SHEET    1 AA1 6 LYS A  85  PRO A  89  0                                        
SHEET    2 AA1 6 TYR A 114  HIS A 118 -1  O  VAL A 115   N  ILE A  88           
SHEET    3 AA1 6 GLU A 122  ALA A 134 -1  O  GLU A 122   N  HIS A 118           
SHEET    4 AA1 6 VAL A  57  THR A  69 -1  N  GLN A  66   O  ASN A 125           
SHEET    5 AA1 6 THR A  37  ASP A  52 -1  N  ASP A  52   O  VAL A  57           
SHEET    6 AA1 6 ILE A 163  LEU A 167  1  O  THR A 166   N  VAL A  39           
SHEET    1 AA2 4 ILE A  98  ILE A 100  0                                        
SHEET    2 AA2 4 VAL A 146  SER A 155 -1  O  THR A 154   N  LEU A  99           
SHEET    3 AA2 4 ASN A 205  ARG A 218 -1  O  PHE A 212   N  LEU A 151           
SHEET    4 AA2 4 TRP A 187  ASP A 202 -1  N  PHE A 199   O  TYR A 207           
SHEET    1 AA3 6 LYS B  85  PRO B  89  0                                        
SHEET    2 AA3 6 TYR B 114  HIS B 118 -1  O  VAL B 115   N  ILE B  88           
SHEET    3 AA3 6 GLU B 122  ALA B 134 -1  O  GLU B 122   N  HIS B 118           
SHEET    4 AA3 6 VAL B  57  THR B  69 -1  N  GLN B  66   O  ASN B 125           
SHEET    5 AA3 6 THR B  37  ASP B  52 -1  N  ASP B  52   O  VAL B  57           
SHEET    6 AA3 6 ILE B 163  LEU B 167  1  O  THR B 166   N  VAL B  39           
SHEET    1 AA4 4 ILE B  98  ILE B 100  0                                        
SHEET    2 AA4 4 VAL B 146  SER B 155 -1  O  THR B 154   N  LEU B  99           
SHEET    3 AA4 4 ASN B 205  ARG B 218 -1  O  PHE B 212   N  LEU B 151           
SHEET    4 AA4 4 TRP B 187  ASP B 202 -1  N  PHE B 199   O  TYR B 207           
SHEET    1 AA5 6 LYS C  85  PRO C  89  0                                        
SHEET    2 AA5 6 TYR C 114  HIS C 118 -1  O  VAL C 115   N  ILE C  88           
SHEET    3 AA5 6 GLU C 122  ALA C 134 -1  O  GLU C 122   N  HIS C 118           
SHEET    4 AA5 6 VAL C  57  THR C  69 -1  N  GLN C  66   O  ASN C 125           
SHEET    5 AA5 6 THR C  37  ASP C  52 -1  N  ASP C  52   O  VAL C  57           
SHEET    6 AA5 6 ILE C 163  LEU C 167  1  O  THR C 166   N  VAL C  39           
SHEET    1 AA6 4 ILE C  98  ILE C 100  0                                        
SHEET    2 AA6 4 VAL C 146  SER C 155 -1  O  THR C 154   N  LEU C  99           
SHEET    3 AA6 4 ASN C 205  ARG C 218 -1  O  PHE C 212   N  LEU C 151           
SHEET    4 AA6 4 TRP C 187  ASP C 202 -1  N  PHE C 199   O  TYR C 207           
SHEET    1 AA7 6 LYS D  85  PRO D  89  0                                        
SHEET    2 AA7 6 TYR D 114  HIS D 118 -1  O  VAL D 115   N  ILE D  88           
SHEET    3 AA7 6 GLU D 122  ALA D 134 -1  O  GLU D 122   N  HIS D 118           
SHEET    4 AA7 6 VAL D  57  THR D  69 -1  N  GLN D  66   O  ASN D 125           
SHEET    5 AA7 6 THR D  37  ASP D  52 -1  N  ASP D  52   O  VAL D  57           
SHEET    6 AA7 6 ILE D 163  LEU D 167  1  O  THR D 166   N  VAL D  39           
SHEET    1 AA8 4 ILE D  98  ILE D 100  0                                        
SHEET    2 AA8 4 VAL D 146  SER D 155 -1  O  THR D 154   N  LEU D  99           
SHEET    3 AA8 4 ASN D 205  ARG D 218 -1  O  PHE D 212   N  LEU D 151           
SHEET    4 AA8 4 TRP D 187  ASP D 202 -1  N  PHE D 199   O  TYR D 207           
SHEET    1 AA9 6 LYS E  85  PRO E  89  0                                        
SHEET    2 AA9 6 TYR E 114  HIS E 118 -1  O  VAL E 115   N  ILE E  88           
SHEET    3 AA9 6 GLU E 122  ALA E 134 -1  O  GLU E 122   N  HIS E 118           
SHEET    4 AA9 6 VAL E  57  THR E  69 -1  N  GLN E  66   O  ASN E 125           
SHEET    5 AA9 6 THR E  37  ASP E  52 -1  N  ASP E  52   O  VAL E  57           
SHEET    6 AA9 6 ILE E 163  LEU E 167  1  O  THR E 166   N  VAL E  39           
SHEET    1 AB1 4 ILE E  98  ILE E 100  0                                        
SHEET    2 AB1 4 VAL E 146  SER E 155 -1  O  THR E 154   N  LEU E  99           
SHEET    3 AB1 4 ASN E 205  ARG E 218 -1  O  PHE E 212   N  LEU E 151           
SHEET    4 AB1 4 TRP E 187  ASP E 202 -1  N  PHE E 199   O  TYR E 207           
LINK         ND2 ASN A 148                 C1  NAG A 506     1555   1555  1.43  
LINK         ND2 ASN B 148                 C1  NAG B 506     1555   1555  1.43  
LINK         ND2 ASN C 148                 C1  NAG C 506     1555   1555  1.43  
LINK         ND2 ASN D 148                 C1  NAG D 506     1555   1555  1.43  
LINK         ND2 ASN E 148                 C1  NAG E 506     1555   1555  1.43  
LINK         C4  NAG A 501                 O4  NAG A 502     1555   1555  1.37  
LINK         C4  NAG A 503                 O1  NAG A 504     1555   1555  1.37  
LINK         O4  NAG A 504                 C1  BMA A 505     1555   1555  1.44  
LINK         C4  NAG A 506                 O1  NAG A 507     1555   1555  1.37  
LINK         C4  NAG B 501                 O4  NAG B 502     1555   1555  1.38  
LINK         C4  NAG B 503                 O1  NAG B 504     1555   1555  1.37  
LINK         O4  NAG B 504                 C1  BMA B 505     1555   1555  1.44  
LINK         C4  NAG B 506                 O1  NAG B 507     1555   1555  1.37  
LINK         C4  NAG C 501                 O4  NAG C 502     1555   1555  1.38  
LINK         C4  NAG C 503                 O1  NAG C 504     1555   1555  1.37  
LINK         O4  NAG C 504                 C1  BMA C 505     1555   1555  1.44  
LINK         C4  NAG C 506                 O1  NAG C 507     1555   1555  1.37  
LINK         C4  NAG D 501                 O4  NAG D 502     1555   1555  1.37  
LINK         C4  NAG D 503                 O1  NAG D 504     1555   1555  1.37  
LINK         O4  NAG D 504                 C1  BMA D 505     1555   1555  1.44  
LINK         C4  NAG D 506                 O1  NAG D 507     1555   1555  1.37  
LINK         C4  NAG E 501                 O4  NAG E 502     1555   1555  1.38  
LINK         C4  NAG E 503                 O1  NAG E 504     1555   1555  1.37  
LINK         O4  NAG E 504                 C1  BMA E 505     1555   1555  1.44  
LINK         C4  NAG E 506                 O1  NAG E 507     1555   1555  1.37  
SITE     1 AC1 11 ASN A 101  SER A 155  TRP A 156  PHE A 199                    
SITE     2 AC1 11 ILE A 201  TYR A 207  ASP E  42  ILE E  44                    
SITE     3 AC1 11 TRP E  63  TYR E 126  ARG E 169                               
SITE     1 AC2 10 ASP A  42  TRP A  63  TYR A 126  ARG A 169                    
SITE     2 AC2 10 ASN B 101  SER B 155  TRP B 156  PHE B 199                    
SITE     3 AC2 10 ILE B 201  TYR B 207                                          
SITE     1 AC3 10 ASP B  42  TYR B 126  ARG B 169  ASN C 101                    
SITE     2 AC3 10 THR C 154  SER C 155  TRP C 156  PHE C 199                    
SITE     3 AC3 10 ILE C 201  TYR C 207                                          
SITE     1 AC4 10 ASP C  42  TYR C 126  ARG C 169  ASN D 101                    
SITE     2 AC4 10 THR D 154  SER D 155  TRP D 156  PHE D 199                    
SITE     3 AC4 10 ILE D 201  TYR D 207                                          
SITE     1 AC5 13 ASP D  42  VAL D  43  ILE D  44  TRP D  63                    
SITE     2 AC5 13 TYR D 126  ARG D 169  ASN E 101  THR E 154                    
SITE     3 AC5 13 SER E 155  TRP E 156  PHE E 199  ILE E 201                    
SITE     4 AC5 13 TYR E 207                                                     
SITE     1 AC6  4 ASN A 148  PHE A 193  TYR A 213  ILE A 215                    
SITE     1 AC7  4 ASN B 148  PHE B 193  TYR B 213  ILE B 215                    
SITE     1 AC8  4 ASN C 148  PHE C 193  TYR C 213  ILE C 215                    
SITE     1 AC9  4 ASN D 148  PHE D 193  TYR D 213  ILE D 215                    
SITE     1 AD1  4 ASN E 148  PHE E 193  TYR E 213  ILE E 215                    
SITE     1 AD2  1 ASN A  82                                                     
SITE     1 AD3  4 ASN A 164  ILE A 165  THR A 166  PHE A 196                    
SITE     1 AD4  4 ASN A  82  NAG A 503  ASN B  82  NAG B 503                    
SITE     1 AD5  4 ASN B 164  ILE B 165  THR B 166  PHE B 196                    
SITE     1 AD6  4 ASN B  82  NAG B 503  ASN C  82  NAG C 503                    
SITE     1 AD7  4 ASN C 164  ILE C 165  THR C 166  PHE C 196                    
SITE     1 AD8  4 ASN C  82  NAG C 503  ASN D  82  NAG D 503                    
SITE     1 AD9  4 ASN D 164  ILE D 165  THR D 166  PHE D 196                    
SITE     1 AE1  4 ASN D  82  NAG D 503  ASN E  82  NAG E 503                    
SITE     1 AE2  4 ASN E 164  ILE E 165  THR E 166  PHE E 196                    
CRYST1    1.000    1.000    1.000  90.00  90.00  90.00 P 1                      
ORIGX1      1.000000  0.000000  0.000000        0.00000                         
ORIGX2      0.000000  1.000000  0.000000        0.00000                         
ORIGX3      0.000000  0.000000  1.000000        0.00000                         
SCALE1      1.000000  0.000000  0.000000        0.00000                         
SCALE2      0.000000  1.000000  0.000000        0.00000                         
SCALE3      0.000000  0.000000  1.000000        0.00000                         
ATOM      1  N   THR A   7     166.557 134.755  84.363  1.00149.14           N  
ATOM      2  CA  THR A   7     166.847 135.282  85.690  1.00149.14           C  
ATOM      3  C   THR A   7     168.321 135.134  86.039  1.00149.14           C  
ATOM      4  O   THR A   7     169.112 134.643  85.236  1.00149.14           O  
ATOM      5  CB  THR A   7     166.009 134.586  86.772  1.00149.14           C  
ATOM      6  OG1 THR A   7     166.265 135.201  88.040  1.00149.14           O  
ATOM      7  CG2 THR A   7     166.350 133.105  86.844  1.00149.14           C  
ATOM      8  N   THR A   8     168.681 135.564  87.245  1.00144.00           N  
ATOM      9  CA  THR A   8     170.060 135.503  87.702  1.00144.00           C  
ATOM     10  C   THR A   8     170.060 135.283  89.205  1.00144.00           C  
ATOM     11  O   THR A   8     169.051 134.894  89.798  1.00144.00           O  
ATOM     12  CB  THR A   8     170.837 136.772  87.341  1.00144.00           C  
ATOM     13  N   GLN A   9     171.220 135.521  89.819  1.00139.14           N  
ATOM     14  CA  GLN A   9     171.394 135.359  91.261  1.00139.14           C  
ATOM     15  C   GLN A   9     172.176 136.536  91.843  1.00139.14           C  
ATOM     16  O   GLN A   9     173.414 136.516  91.922  1.00139.14           O  
ATOM     17  CB  GLN A   9     172.013 133.984  91.571  1.00139.14           C  
ATOM     18  CG  GLN A   9     173.386 133.585  90.949  1.00139.14           C  
ATOM     19  CD  GLN A   9     173.300 133.021  89.546  1.00139.14           C  
ATOM     20  OE1 GLN A   9     172.300 133.183  88.853  1.00139.14           O  
ATOM     21  NE2 GLN A   9     174.363 132.347  89.121  1.00139.14           N  
ATOM     22  N   PRO A  10     171.501 137.619  92.219  1.00123.06           N  
ATOM     23  CA  PRO A  10     172.177 138.602  93.070  1.00123.06           C  
ATOM     24  C   PRO A  10     172.469 138.024  94.450  1.00123.06           C  
ATOM     25  O   PRO A  10     173.633 137.918  94.846  1.00123.06           O  
ATOM     26  CB  PRO A  10     171.194 139.780  93.106  1.00123.06           C  
ATOM     27  CG  PRO A  10     169.880 139.214  92.724  1.00123.06           C  
ATOM     28  CD  PRO A  10     170.171 138.080  91.789  1.00123.06           C  
ATOM     29  N   ALA A  11     171.416 137.615  95.149  1.00105.44           N  
ATOM     30  CA  ALA A  11     171.424 136.959  96.447  1.00105.44           C  
ATOM     31  C   ALA A  11     170.001 136.474  96.681  1.00105.44           C  
ATOM     32  O   ALA A  11     169.203 136.406  95.741  1.00105.44           O  
ATOM     33  CB  ALA A  11     171.925 137.896  97.556  1.00105.44           C  
ATOM     34  N   LEU A  12     169.678 136.117  97.918  1.00 97.92           N  
ATOM     35  CA  LEU A  12     168.289 135.876  98.282  1.00 97.92           C  
ATOM     36  C   LEU A  12     167.724 137.009  99.129  1.00 97.92           C  
ATOM     37  O   LEU A  12     167.004 136.779 100.103  1.00 97.92           O  
ATOM     38  CB  LEU A  12     168.114 134.534  98.978  1.00 97.92           C  
ATOM     39  CG  LEU A  12     167.891 133.390  97.984  1.00 97.92           C  
ATOM     40  CD1 LEU A  12     166.748 133.745  97.049  1.00 97.92           C  
ATOM     41  CD2 LEU A  12     169.128 132.962  97.199  1.00 97.92           C  
ATOM     42  N   LEU A  13     168.094 138.235  98.784  1.00 95.89           N  
ATOM     43  CA  LEU A  13     167.315 139.411  99.114  1.00 95.89           C  
ATOM     44  C   LEU A  13     166.297 139.712  98.030  1.00 95.89           C  
ATOM     45  O   LEU A  13     165.431 140.566  98.225  1.00 95.89           O  
ATOM     46  CB  LEU A  13     168.224 140.625  99.311  1.00 95.89           C  
ATOM     47  CG  LEU A  13     168.663 141.452  98.103  1.00 95.89           C  
ATOM     48  CD1 LEU A  13     169.257 142.752  98.580  1.00 95.89           C  
ATOM     49  CD2 LEU A  13     169.650 140.756  97.226  1.00 95.89           C  
ATOM     50  N   ARG A  14     166.375 139.018  96.896  1.00 98.85           N  
ATOM     51  CA  ARG A  14     165.378 139.171  95.851  1.00 98.85           C  
ATOM     52  C   ARG A  14     164.045 138.556  96.226  1.00 98.85           C  
ATOM     53  O   ARG A  14     163.030 138.917  95.625  1.00 98.85           O  
ATOM     54  CB  ARG A  14     165.873 138.564  94.541  1.00 98.85           C  
ATOM     55  CG  ARG A  14     166.100 137.080  94.582  1.00 98.85           C  
ATOM     56  CD  ARG A  14     166.580 136.591  93.237  1.00 98.85           C  
ATOM     57  NE  ARG A  14     166.954 135.186  93.281  1.00 98.85           N  
ATOM     58  CZ  ARG A  14     166.114 134.188  93.057  1.00 98.85           C  
ATOM     59  NH1 ARG A  14     164.850 134.443  92.762  1.00 98.85           N  
ATOM     60  NH2 ARG A  14     166.538 132.937  93.120  1.00 98.85           N  
ATOM     61  N   LEU A  15     164.017 137.657  97.210  1.00 93.62           N  
ATOM     62  CA  LEU A  15     162.740 137.243  97.772  1.00 93.62           C  
ATOM     63  C   LEU A  15     162.077 138.397  98.500  1.00 93.62           C  
ATOM     64  O   LEU A  15     160.903 138.688  98.268  1.00 93.62           O  
ATOM     65  CB  LEU A  15     162.923 136.047  98.702  1.00 93.62           C  
ATOM     66  CG  LEU A  15     161.638 135.435  99.257  1.00 93.62           C  
ATOM     67  CD1 LEU A  15     161.782 133.972  99.247  1.00 93.62           C  
ATOM     68  CD2 LEU A  15     161.422 135.819 100.681  1.00 93.62           C  
ATOM     69  N   SER A  16     162.819 139.074  99.376  1.00 90.35           N  
ATOM     70  CA  SER A  16     162.285 140.234 100.078  1.00 90.35           C  
ATOM     71  C   SER A  16     161.967 141.384  99.140  1.00 90.35           C  
ATOM     72  O   SER A  16     161.084 142.189  99.441  1.00 90.35           O  
ATOM     73  CB  SER A  16     163.269 140.698 101.137  1.00 90.35           C  
ATOM     74  OG  SER A  16     162.803 141.869 101.774  1.00 90.35           O  
ATOM     75  N   ASP A  17     162.670 141.480  98.018  1.00 95.28           N  
ATOM     76  CA  ASP A  17     162.269 142.400  96.963  1.00 95.28           C  
ATOM     77  C   ASP A  17     160.971 141.949  96.307  1.00 95.28           C  
ATOM     78  O   ASP A  17     160.171 142.783  95.878  1.00 95.28           O  
ATOM     79  CB  ASP A  17     163.382 142.492  95.924  1.00 95.28           C  
ATOM     80  CG  ASP A  17     163.229 143.673  94.993  1.00 95.28           C  
ATOM     81  OD1 ASP A  17     162.330 144.509  95.200  1.00 95.28           O  
ATOM     82  OD2 ASP A  17     164.015 143.750  94.027  1.00 95.28           O  
ATOM     83  N   HIS A  18     160.747 140.640  96.219  1.00 93.51           N  
ATOM     84  CA  HIS A  18     159.562 140.120  95.549  1.00 93.51           C  
ATOM     85  C   HIS A  18     158.291 140.359  96.349  1.00 93.51           C  
ATOM     86  O   HIS A  18     157.263 140.736  95.781  1.00 93.51           O  
ATOM     87  CB  HIS A  18     159.738 138.631  95.273  1.00 93.51           C  
ATOM     88  CG  HIS A  18     158.496 137.949  94.803  1.00 93.51           C  
ATOM     89  ND1 HIS A  18     157.989 138.114  93.534  1.00 93.51           N  
ATOM     90  CD2 HIS A  18     157.667 137.084  95.431  1.00 93.51           C  
ATOM     91  CE1 HIS A  18     156.895 137.386  93.403  1.00 93.51           C  
ATOM     92  NE2 HIS A  18     156.678 136.751  94.540  1.00 93.51           N  
ATOM     93  N   LEU A  19     158.321 140.143  97.660  1.00 89.79           N  
ATOM     94  CA  LEU A  19     157.072 140.129  98.405  1.00 89.79           C  
ATOM     95  C   LEU A  19     156.889 141.337  99.315  1.00 89.79           C  
ATOM     96  O   LEU A  19     155.940 141.363 100.102  1.00 89.79           O  
ATOM     97  CB  LEU A  19     156.945 138.820  99.192  1.00 89.79           C  
ATOM     98  CG  LEU A  19     157.443 138.516 100.601  1.00 89.79           C  
ATOM     99  CD1 LEU A  19     156.954 137.140 100.959  1.00 89.79           C  
ATOM    100  CD2 LEU A  19     158.914 138.613 100.788  1.00 89.79           C  
ATOM    101  N   LEU A  20     157.743 142.354  99.207  1.00 89.57           N  
ATOM    102  CA  LEU A  20     157.514 143.643  99.853  1.00 89.57           C  
ATOM    103  C   LEU A  20     157.571 144.802  98.869  1.00 89.57           C  
ATOM    104  O   LEU A  20     157.703 145.954  99.288  1.00 89.57           O  
ATOM    105  CB  LEU A  20     158.515 143.892 100.978  1.00 89.57           C  
ATOM    106  CG  LEU A  20     158.182 143.436 102.394  1.00 89.57           C  
ATOM    107  CD1 LEU A  20     158.255 141.948 102.544  1.00 89.57           C  
ATOM    108  CD2 LEU A  20     159.135 144.096 103.351  1.00 89.57           C  
ATOM    109  N   ALA A  21     157.484 144.530  97.571  1.00 94.84           N  
ATOM    110  CA  ALA A  21     157.529 145.609  96.593  1.00 94.84           C  
ATOM    111  C   ALA A  21     156.218 146.381  96.576  1.00 94.84           C  
ATOM    112  O   ALA A  21     156.186 147.581  96.859  1.00 94.84           O  
ATOM    113  CB  ALA A  21     157.839 145.048  95.206  1.00 94.84           C  
ATOM    114  N   ASN A  22     155.124 145.699  96.257  1.00 97.12           N  
ATOM    115  CA  ASN A  22     153.803 146.302  96.202  1.00 97.12           C  
ATOM    116  C   ASN A  22     152.934 145.914  97.390  1.00 97.12           C  
ATOM    117  O   ASN A  22     151.733 145.687  97.226  1.00 97.12           O  
ATOM    118  CB  ASN A  22     153.122 145.928  94.890  1.00 97.12           C  
ATOM    119  CG  ASN A  22     153.139 144.436  94.630  1.00 97.12           C  
ATOM    120  OD1 ASN A  22     153.665 143.658  95.425  1.00 97.12           O  
ATOM    121  ND2 ASN A  22     152.550 144.028  93.516  1.00 97.12           N  
ATOM    122  N   TYR A  23     153.519 145.824  98.575  1.00 86.76           N  
ATOM    123  CA  TYR A  23     152.786 145.412  99.757  1.00 86.76           C  
ATOM    124  C   TYR A  23     152.282 146.627 100.518  1.00 86.76           C  
ATOM    125  O   TYR A  23     153.016 147.595 100.724  1.00 86.76           O  
ATOM    126  CB  TYR A  23     153.683 144.562 100.646  1.00 86.76           C  
ATOM    127  CG  TYR A  23     153.027 144.076 101.899  1.00 86.76           C  
ATOM    128  CD1 TYR A  23     152.084 143.071 101.860  1.00 86.76           C  
ATOM    129  CD2 TYR A  23     153.369 144.607 103.126  1.00 86.76           C  
ATOM    130  CE1 TYR A  23     151.484 142.627 103.005  1.00 86.76           C  
ATOM    131  CE2 TYR A  23     152.778 144.163 104.273  1.00 86.76           C  
ATOM    132  CZ  TYR A  23     151.842 143.171 104.208  1.00 86.76           C  
ATOM    133  OH  TYR A  23     151.248 142.725 105.358  1.00 86.76           O  
ATOM    134  N   LYS A  24     151.023 146.573 100.935  1.00 85.42           N  
ATOM    135  CA  LYS A  24     150.382 147.662 101.657  1.00 85.42           C  
ATOM    136  C   LYS A  24     150.171 147.230 103.096  1.00 85.42           C  
ATOM    137  O   LYS A  24     149.365 146.336 103.365  1.00 85.42           O  
ATOM    138  CB  LYS A  24     149.052 148.033 101.010  1.00 85.42           C  
ATOM    139  CG  LYS A  24     149.183 148.456  99.570  1.00 85.42           C  
ATOM    140  CD  LYS A  24     149.868 149.796  99.443  1.00 85.42           C  
ATOM    141  CE  LYS A  24     150.047 150.162  97.987  1.00 85.42           C  
ATOM    142  NZ  LYS A  24     148.734 150.362  97.322  1.00 85.42           N  
ATOM    143  N   LYS A  25     150.879 147.873 104.018  1.00 83.10           N  
ATOM    144  CA  LYS A  25     150.820 147.508 105.425  1.00 83.10           C  
ATOM    145  C   LYS A  25     149.610 148.078 106.144  1.00 83.10           C  
ATOM    146  O   LYS A  25     149.514 147.933 107.364  1.00 83.10           O  
ATOM    147  CB  LYS A  25     152.082 147.972 106.140  1.00 83.10           C  
ATOM    148  CG  LYS A  25     152.228 149.467 106.148  1.00 83.10           C  
ATOM    149  CD  LYS A  25     153.444 149.906 106.917  1.00 83.10           C  
ATOM    150  CE  LYS A  25     153.206 149.743 108.397  1.00 83.10           C  
ATOM    151  NZ  LYS A  25     154.320 150.300 109.198  1.00 83.10           N  
ATOM    152  N   GLY A  26     148.697 148.727 105.438  1.00 82.89           N  
ATOM    153  CA  GLY A  26     147.527 149.272 106.083  1.00 82.89           C  
ATOM    154  C   GLY A  26     146.332 148.350 106.025  1.00 82.89           C  
ATOM    155  O   GLY A  26     145.439 148.440 106.866  1.00 82.89           O  
ATOM    156  N   VAL A  27     146.296 147.456 105.046  1.00 83.45           N  
ATOM    157  CA  VAL A  27     145.115 146.631 104.861  1.00 83.45           C  
ATOM    158  C   VAL A  27     145.187 145.402 105.758  1.00 83.45           C  
ATOM    159  O   VAL A  27     146.261 144.895 106.087  1.00 83.45           O  
ATOM    160  CB  VAL A  27     144.941 146.238 103.389  1.00 83.45           C  
ATOM    161  CG1 VAL A  27     144.766 147.466 102.573  1.00 83.45           C  
ATOM    162  CG2 VAL A  27     146.132 145.471 102.895  1.00 83.45           C  
ATOM    163  N   ARG A  28     144.020 144.934 106.183  1.00 86.05           N  
ATOM    164  CA  ARG A  28     144.007 143.678 106.909  1.00 86.05           C  
ATOM    165  C   ARG A  28     144.210 142.571 105.893  1.00 86.05           C  
ATOM    166  O   ARG A  28     143.417 142.428 104.959  1.00 86.05           O  
ATOM    167  CB  ARG A  28     142.721 143.471 107.697  1.00 86.05           C  
ATOM    168  CG  ARG A  28     142.759 142.181 108.468  1.00 86.05           C  
ATOM    169  CD  ARG A  28     141.572 142.003 109.339  1.00 86.05           C  
ATOM    170  NE  ARG A  28     140.332 141.945 108.582  1.00 86.05           N  
ATOM    171  CZ  ARG A  28     139.853 140.844 108.018  1.00 86.05           C  
ATOM    172  NH1 ARG A  28     140.499 139.701 108.134  1.00 86.05           N  
ATOM    173  NH2 ARG A  28     138.711 140.889 107.356  1.00 86.05           N  
ATOM    174  N   PRO A  29     145.241 141.788 106.039  1.00 88.93           N  
ATOM    175  CA  PRO A  29     145.741 141.012 104.907  1.00 88.93           C  
ATOM    176  C   PRO A  29     145.015 139.701 104.675  1.00 88.93           C  
ATOM    177  O   PRO A  29     145.485 138.637 105.080  1.00 88.93           O  
ATOM    178  CB  PRO A  29     147.202 140.795 105.290  1.00 88.93           C  
ATOM    179  CG  PRO A  29     147.184 140.786 106.776  1.00 88.93           C  
ATOM    180  CD  PRO A  29     146.130 141.709 107.204  1.00 88.93           C  
ATOM    181  N   VAL A  30     143.867 139.765 104.011  1.00 92.10           N  
ATOM    182  CA  VAL A  30     143.129 138.580 103.601  1.00 92.10           C  
ATOM    183  C   VAL A  30     142.692 138.743 102.155  1.00 92.10           C  
ATOM    184  O   VAL A  30     142.540 139.860 101.655  1.00 92.10           O  
ATOM    185  CB  VAL A  30     141.906 138.307 104.505  1.00 92.10           C  
ATOM    186  CG1 VAL A  30     142.340 137.835 105.876  1.00 92.10           C  
ATOM    187  CG2 VAL A  30     141.071 139.555 104.635  1.00 92.10           C  
ATOM    188  N   ARG A  31     142.509 137.613 101.472  1.00 99.22           N  
ATOM    189  CA  ARG A  31     141.973 137.646 100.116  1.00 99.22           C  
ATOM    190  C   ARG A  31     140.482 137.935 100.133  1.00 99.22           C  
ATOM    191  O   ARG A  31     140.013 138.881  99.493  1.00 99.22           O  
ATOM    192  CB  ARG A  31     142.228 136.317  99.410  1.00 99.22           C  
ATOM    193  CG  ARG A  31     143.676 135.946  99.234  1.00 99.22           C  
ATOM    194  CD  ARG A  31     144.354 136.800  98.194  1.00 99.22           C  
ATOM    195  NE  ARG A  31     145.723 136.352  97.973  1.00 99.22           N  
ATOM    196  CZ  ARG A  31     146.587 136.943  97.156  1.00 99.22           C  
ATOM    197  NH1 ARG A  31     146.231 138.018  96.466  1.00 99.22           N  
ATOM    198  NH2 ARG A  31     147.812 136.455  97.028  1.00 99.22           N  
ATOM    199  N   ASP A  32     139.726 137.116 100.848  1.00 97.99           N  
ATOM    200  CA  ASP A  32     138.300 137.312 101.037  1.00 97.99           C  
ATOM    201  C   ASP A  32     138.104 138.085 102.329  1.00 97.99           C  
ATOM    202  O   ASP A  32     138.561 137.647 103.387  1.00 97.99           O  
ATOM    203  CB  ASP A  32     137.581 135.967 101.102  1.00 97.99           C  
ATOM    204  CG  ASP A  32     136.083 136.094 100.979  1.00 97.99           C  
ATOM    205  OD1 ASP A  32     135.580 137.221 100.804  1.00 97.99           O  
ATOM    206  OD2 ASP A  32     135.401 135.054 101.065  1.00 97.99           O  
ATOM    207  N   TRP A  33     137.414 139.221 102.250  1.00 92.15           N  
ATOM    208  CA  TRP A  33     137.282 140.082 103.418  1.00 92.15           C  
ATOM    209  C   TRP A  33     136.329 139.527 104.464  1.00 92.15           C  
ATOM    210  O   TRP A  33     136.249 140.090 105.558  1.00 92.15           O  
ATOM    211  CB  TRP A  33     136.823 141.475 102.998  1.00 92.15           C  
ATOM    212  CG  TRP A  33     135.478 141.505 102.369  1.00 92.15           C  
ATOM    213  CD1 TRP A  33     135.190 141.360 101.051  1.00 92.15           C  
ATOM    214  CD2 TRP A  33     134.230 141.705 103.033  1.00 92.15           C  
ATOM    215  NE1 TRP A  33     133.839 141.449 100.850  1.00 92.15           N  
ATOM    216  CE2 TRP A  33     133.227 141.661 102.056  1.00 92.15           C  
ATOM    217  CE3 TRP A  33     133.863 141.911 104.363  1.00 92.15           C  
ATOM    218  CZ2 TRP A  33     131.887 141.815 102.363  1.00 92.15           C  
ATOM    219  CZ3 TRP A  33     132.533 142.063 104.666  1.00 92.15           C  
ATOM    220  CH2 TRP A  33     131.561 142.015 103.673  1.00 92.15           C  
ATOM    221  N   ARG A  34     135.610 138.454 104.162  1.00 92.64           N  
ATOM    222  CA  ARG A  34     134.687 137.855 105.108  1.00 92.64           C  
ATOM    223  C   ARG A  34     135.372 136.915 106.085  1.00 92.64           C  
ATOM    224  O   ARG A  34     134.746 136.504 107.065  1.00 92.64           O  
ATOM    225  CB  ARG A  34     133.606 137.106 104.341  1.00 92.64           C  
ATOM    226  CG  ARG A  34     132.748 138.017 103.506  1.00 92.64           C  
ATOM    227  CD  ARG A  34     131.783 137.240 102.655  1.00 92.64           C  
ATOM    228  NE  ARG A  34     130.928 138.126 101.877  1.00 92.64           N  
ATOM    229  CZ  ARG A  34     131.239 138.593 100.675  1.00 92.64           C  
ATOM    230  NH1 ARG A  34     130.400 139.391 100.037  1.00 92.64           N  
ATOM    231  NH2 ARG A  34     132.390 138.267 100.113  1.00 92.64           N  
ATOM    232  N   LYS A  35     136.628 136.577 105.843  1.00 92.87           N  
ATOM    233  CA  LYS A  35     137.339 135.610 106.665  1.00 92.87           C  
ATOM    234  C   LYS A  35     138.138 136.342 107.735  1.00 92.87           C  
ATOM    235  O   LYS A  35     138.908 137.246 107.404  1.00 92.87           O  
ATOM    236  CB  LYS A  35     138.243 134.765 105.773  1.00 92.87           C  
ATOM    237  CG  LYS A  35     138.959 133.592 106.421  1.00 92.87           C  
ATOM    238  CD  LYS A  35     140.417 133.921 106.709  1.00 92.87           C  
ATOM    239  CE  LYS A  35     141.184 132.714 107.211  1.00 92.87           C  
ATOM    240  NZ  LYS A  35     142.602 133.064 107.501  1.00 92.87           N  
ATOM    241  N   PRO A  36     137.982 136.002 109.009  1.00 87.81           N  
ATOM    242  CA  PRO A  36     138.696 136.735 110.056  1.00 87.81           C  
ATOM    243  C   PRO A  36     140.143 136.297 110.175  1.00 87.81           C  
ATOM    244  O   PRO A  36     140.498 135.158 109.870  1.00 87.81           O  
ATOM    245  CB  PRO A  36     137.911 136.383 111.321  1.00 87.81           C  
ATOM    246  CG  PRO A  36     137.343 135.064 111.030  1.00 87.81           C  
ATOM    247  CD  PRO A  36     137.025 135.041 109.571  1.00 87.81           C  
ATOM    248  N   THR A  37     140.983 137.222 110.625  1.00 83.97           N  
ATOM    249  CA  THR A  37     142.381 136.932 110.915  1.00 83.97           C  
ATOM    250  C   THR A  37     142.481 136.377 112.325  1.00 83.97           C  
ATOM    251  O   THR A  37     142.151 137.067 113.290  1.00 83.97           O  
ATOM    252  CB  THR A  37     143.228 138.188 110.776  1.00 83.97           C  
ATOM    253  OG1 THR A  37     143.160 138.662 109.430  1.00 83.97           O  
ATOM    254  CG2 THR A  37     144.656 137.894 111.123  1.00 83.97           C  
ATOM    255  N   THR A  38     142.945 135.142 112.453  1.00 79.33           N  
ATOM    256  CA  THR A  38     142.987 134.458 113.739  1.00 79.33           C  
ATOM    257  C   THR A  38     144.401 134.519 114.295  1.00 79.33           C  
ATOM    258  O   THR A  38     145.296 133.839 113.789  1.00 79.33           O  
ATOM    259  CB  THR A  38     142.542 133.011 113.577  1.00 79.33           C  
ATOM    260  OG1 THR A  38     141.228 132.976 113.016  1.00 79.33           O  
ATOM    261  CG2 THR A  38     142.523 132.321 114.911  1.00 79.33           C  
ATOM    262  N   VAL A  39     144.609 135.315 115.334  1.00 79.36           N  
ATOM    263  CA  VAL A  39     145.902 135.346 115.996  1.00 79.36           C  
ATOM    264  C   VAL A  39     145.899 134.298 117.100  1.00 79.36           C  
ATOM    265  O   VAL A  39     144.856 133.932 117.640  1.00 79.36           O  
ATOM    266  CB  VAL A  39     146.252 136.743 116.545  1.00 79.36           C  
ATOM    267  CG1 VAL A  39     146.203 137.759 115.443  1.00 79.36           C  
ATOM    268  CG2 VAL A  39     145.325 137.141 117.638  1.00 79.36           C  
ATOM    269  N   SER A  40     147.076 133.777 117.420  1.00 79.58           N  
ATOM    270  CA  SER A  40     147.190 132.712 118.404  1.00 79.58           C  
ATOM    271  C   SER A  40     148.261 133.096 119.402  1.00 79.58           C  
ATOM    272  O   SER A  40     149.440 133.115 119.056  1.00 79.58           O  
ATOM    273  CB  SER A  40     147.554 131.385 117.745  1.00 79.58           C  
ATOM    274  OG  SER A  40     146.559 130.973 116.831  1.00 79.58           O  
ATOM    275  N   ILE A  41     147.862 133.375 120.638  1.00 79.36           N  
ATOM    276  CA  ILE A  41     148.744 133.980 121.623  1.00 79.36           C  
ATOM    277  C   ILE A  41     148.969 133.009 122.775  1.00 79.36           C  
ATOM    278  O   ILE A  41     148.151 132.129 123.033  1.00 79.36           O  
ATOM    279  CB  ILE A  41     148.158 135.325 122.110  1.00 79.36           C  
ATOM    280  CG1 ILE A  41     146.734 135.181 122.631  1.00 79.36           C  
ATOM    281  CG2 ILE A  41     147.993 136.252 120.962  1.00 79.36           C  
ATOM    282  CD1 ILE A  41     146.580 135.084 124.107  1.00 79.36           C  
ATOM    283  N   ASP A  42     150.113 133.154 123.447  1.00 82.71           N  
ATOM    284  CA  ASP A  42     150.251 132.677 124.821  1.00 82.71           C  
ATOM    285  C   ASP A  42     151.299 133.508 125.545  1.00 82.71           C  
ATOM    286  O   ASP A  42     151.957 134.362 124.956  1.00 82.71           O  
ATOM    287  CB  ASP A  42     150.582 131.182 124.933  1.00 82.71           C  
ATOM    288  CG  ASP A  42     151.819 130.798 124.201  1.00 82.71           C  
ATOM    289  OD1 ASP A  42     152.274 131.588 123.369  1.00 82.71           O  
ATOM    290  OD2 ASP A  42     152.356 129.710 124.486  1.00 82.71           O  
ATOM    291  N   VAL A  43     151.423 133.250 126.845  1.00 81.82           N  
ATOM    292  CA  VAL A  43     152.117 134.113 127.796  1.00 81.82           C  
ATOM    293  C   VAL A  43     152.810 133.242 128.829  1.00 81.82           C  
ATOM    294  O   VAL A  43     152.200 132.316 129.369  1.00 81.82           O  
ATOM    295  CB  VAL A  43     151.133 135.081 128.483  1.00 81.82           C  
ATOM    296  CG1 VAL A  43     151.693 135.656 129.760  1.00 81.82           C  
ATOM    297  CG2 VAL A  43     150.852 136.217 127.589  1.00 81.82           C  
ATOM    298  N   ILE A  44     154.080 133.529 129.102  1.00 82.83           N  
ATOM    299  CA  ILE A  44     154.769 132.971 130.255  1.00 82.83           C  
ATOM    300  C   ILE A  44     155.151 134.120 131.181  1.00 82.83           C  
ATOM    301  O   ILE A  44     155.565 135.192 130.729  1.00 82.83           O  
ATOM    302  CB  ILE A  44     155.969 132.099 129.822  1.00 82.83           C  
ATOM    303  CG1 ILE A  44     156.558 131.339 130.999  1.00 82.83           C  
ATOM    304  CG2 ILE A  44     157.034 132.874 129.096  1.00 82.83           C  
ATOM    305  CD1 ILE A  44     157.466 130.220 130.571  1.00 82.83           C  
ATOM    306  N   MET A  45     154.926 133.926 132.473  1.00 87.10           N  
ATOM    307  CA  MET A  45     155.130 134.974 133.459  1.00 87.10           C  
ATOM    308  C   MET A  45     156.575 134.984 133.919  1.00 87.10           C  
ATOM    309  O   MET A  45     157.140 133.937 134.234  1.00 87.10           O  
ATOM    310  CB  MET A  45     154.203 134.764 134.653  1.00 87.10           C  
ATOM    311  CG  MET A  45     154.347 135.783 135.760  1.00 87.10           C  
ATOM    312  SD  MET A  45     153.949 137.454 135.257  1.00 87.10           S  
ATOM    313  CE  MET A  45     152.185 137.322 135.078  1.00 87.10           C  
ATOM    314  N   TYR A  46     157.175 136.170 133.965  1.00 82.55           N  
ATOM    315  CA  TYR A  46     158.578 136.291 134.329  1.00 82.55           C  
ATOM    316  C   TYR A  46     158.795 136.858 135.722  1.00 82.55           C  
ATOM    317  O   TYR A  46     159.542 136.271 136.505  1.00 82.55           O  
ATOM    318  CB  TYR A  46     159.327 137.141 133.301  1.00 82.55           C  
ATOM    319  CG  TYR A  46     160.797 137.223 133.569  1.00 82.55           C  
ATOM    320  CD1 TYR A  46     161.606 136.123 133.376  1.00 82.55           C  
ATOM    321  CD2 TYR A  46     161.385 138.400 133.996  1.00 82.55           C  
ATOM    322  CE1 TYR A  46     162.947 136.179 133.617  1.00 82.55           C  
ATOM    323  CE2 TYR A  46     162.734 138.464 134.236  1.00 82.55           C  
ATOM    324  CZ  TYR A  46     163.506 137.348 134.043  1.00 82.55           C  
ATOM    325  OH  TYR A  46     164.851 137.387 134.279  1.00 82.55           O  
ATOM    326  N   ALA A  47     158.169 137.978 136.069  1.00 81.64           N  
ATOM    327  CA  ALA A  47     158.404 138.569 137.376  1.00 81.64           C  
ATOM    328  C   ALA A  47     157.188 139.363 137.819  1.00 81.64           C  
ATOM    329  O   ALA A  47     156.444 139.894 136.996  1.00 81.64           O  
ATOM    330  CB  ALA A  47     159.633 139.476 137.369  1.00 81.64           C  
ATOM    331  N   ILE A  48     156.994 139.432 139.130  1.00 81.83           N  
ATOM    332  CA  ILE A  48     155.979 140.277 139.742  1.00 81.83           C  
ATOM    333  C   ILE A  48     156.725 141.482 140.291  1.00 81.83           C  
ATOM    334  O   ILE A  48     157.392 141.391 141.321  1.00 81.83           O  
ATOM    335  CB  ILE A  48     155.215 139.550 140.848  1.00 81.83           C  
ATOM    336  CG1 ILE A  48     154.622 138.243 140.338  1.00 81.83           C  
ATOM    337  CG2 ILE A  48     154.121 140.428 141.377  1.00 81.83           C  
ATOM    338  CD1 ILE A  48     153.617 138.416 139.261  1.00 81.83           C  
ATOM    339  N   LEU A  49     156.621 142.618 139.611  1.00 83.73           N  
ATOM    340  CA  LEU A  49     157.489 143.736 139.954  1.00 83.73           C  
ATOM    341  C   LEU A  49     156.974 144.515 141.155  1.00 83.73           C  
ATOM    342  O   LEU A  49     157.766 144.929 142.005  1.00 83.73           O  
ATOM    343  CB  LEU A  49     157.651 144.659 138.755  1.00 83.73           C  
ATOM    344  CG  LEU A  49     158.330 144.015 137.555  1.00 83.73           C  
ATOM    345  CD1 LEU A  49     158.392 144.995 136.414  1.00 83.73           C  
ATOM    346  CD2 LEU A  49     159.706 143.532 137.921  1.00 83.73           C  
ATOM    347  N   ASN A  50     155.666 144.723 141.250  1.00 90.13           N  
ATOM    348  CA  ASN A  50     155.120 145.538 142.323  1.00 90.13           C  
ATOM    349  C   ASN A  50     153.654 145.190 142.514  1.00 90.13           C  
ATOM    350  O   ASN A  50     152.980 144.792 141.566  1.00 90.13           O  
ATOM    351  CB  ASN A  50     155.266 147.028 142.007  1.00 90.13           C  
ATOM    352  CG  ASN A  50     155.031 147.905 143.209  1.00 90.13           C  
ATOM    353  OD1 ASN A  50     154.791 147.419 144.311  1.00 90.13           O  
ATOM    354  ND2 ASN A  50     155.091 149.210 143.004  1.00 90.13           N  
ATOM    355  N   VAL A  51     153.175 145.324 143.749  1.00 96.29           N  
ATOM    356  CA  VAL A  51     151.759 145.195 144.081  1.00 96.29           C  
ATOM    357  C   VAL A  51     151.424 146.376 144.983  1.00 96.29           C  
ATOM    358  O   VAL A  51     151.852 146.417 146.140  1.00 96.29           O  
ATOM    359  CB  VAL A  51     151.425 143.872 144.776  1.00 96.29           C  
ATOM    360  CG1 VAL A  51     149.977 143.856 145.180  1.00 96.29           C  
ATOM    361  CG2 VAL A  51     151.713 142.687 143.888  1.00 96.29           C  
ATOM    362  N   ASP A  52     150.670 147.340 144.465  1.00104.16           N  
ATOM    363  CA  ASP A  52     150.203 148.469 145.263  1.00104.16           C  
ATOM    364  C   ASP A  52     148.807 148.156 145.776  1.00104.16           C  
ATOM    365  O   ASP A  52     147.829 148.265 145.033  1.00104.16           O  
ATOM    366  CB  ASP A  52     150.192 149.759 144.451  1.00104.16           C  
ATOM    367  CG  ASP A  52     151.572 150.330 144.242  1.00104.16           C  
ATOM    368  OD1 ASP A  52     152.436 150.141 145.123  1.00104.16           O  
ATOM    369  OD2 ASP A  52     151.796 150.974 143.198  1.00104.16           O  
ATOM    370  N   GLU A  53     148.708 147.777 147.045  1.00110.28           N  
ATOM    371  CA  GLU A  53     147.405 147.481 147.619  1.00110.28           C  
ATOM    372  C   GLU A  53     146.580 148.734 147.849  1.00110.28           C  
ATOM    373  O   GLU A  53     145.350 148.656 147.910  1.00110.28           O  
ATOM    374  CB  GLU A  53     147.558 146.730 148.941  1.00110.28           C  
ATOM    375  CG  GLU A  53     148.189 145.360 148.823  1.00110.28           C  
ATOM    376  CD  GLU A  53     149.688 145.388 148.980  1.00110.28           C  
ATOM    377  OE1 GLU A  53     150.238 146.480 149.221  1.00110.28           O  
ATOM    378  OE2 GLU A  53     150.315 144.314 148.881  1.00110.28           O  
ATOM    379  N   LYS A  54     147.232 149.887 147.977  1.00109.37           N  
ATOM    380  CA  LYS A  54     146.506 151.137 148.144  1.00109.37           C  
ATOM    381  C   LYS A  54     145.898 151.603 146.831  1.00109.37           C  
ATOM    382  O   LYS A  54     144.716 151.956 146.781  1.00109.37           O  
ATOM    383  CB  LYS A  54     147.442 152.204 148.705  1.00109.37           C  
ATOM    384  CG  LYS A  54     146.763 153.503 149.076  1.00109.37           C  
ATOM    385  CD  LYS A  54     147.783 154.501 149.585  1.00109.37           C  
ATOM    386  CE  LYS A  54     148.287 154.100 150.962  1.00109.37           C  
ATOM    387  NZ  LYS A  54     149.216 155.107 151.536  1.00109.37           N  
ATOM    388  N   ASN A  55     146.683 151.601 145.760  1.00104.47           N  
ATOM    389  CA  ASN A  55     146.231 152.087 144.468  1.00104.47           C  
ATOM    390  C   ASN A  55     145.532 151.026 143.638  1.00104.47           C  
ATOM    391  O   ASN A  55     145.036 151.359 142.557  1.00104.47           O  
ATOM    392  CB  ASN A  55     147.415 152.634 143.678  1.00104.47           C  
ATOM    393  CG  ASN A  55     147.983 153.884 144.289  1.00104.47           C  
ATOM    394  OD1 ASN A  55     147.246 154.776 144.702  1.00104.47           O  
ATOM    395  ND2 ASN A  55     149.304 153.954 144.366  1.00104.47           N  
ATOM    396  N   GLN A  56     145.503 149.775 144.118  1.00102.71           N  
ATOM    397  CA  GLN A  56     144.897 148.626 143.435  1.00102.71           C  
ATOM    398  C   GLN A  56     145.537 148.386 142.069  1.00102.71           C  
ATOM    399  O   GLN A  56     144.851 148.116 141.085  1.00102.71           O  
ATOM    400  CB  GLN A  56     143.379 148.785 143.307  1.00102.71           C  
ATOM    401  CG  GLN A  56     142.652 148.909 144.625  1.00102.71           C  
ATOM    402  CD  GLN A  56     142.607 147.614 145.391  1.00102.71           C  
ATOM    403  OE1 GLN A  56     142.349 146.558 144.826  1.00102.71           O  
ATOM    404  NE2 GLN A  56     142.875 147.683 146.683  1.00102.71           N  
ATOM    405  N   VAL A  57     146.864 148.480 142.007  1.00 94.00           N  
ATOM    406  CA  VAL A  57     147.609 148.432 140.753  1.00 94.00           C  
ATOM    407  C   VAL A  57     148.661 147.336 140.831  1.00 94.00           C  
ATOM    408  O   VAL A  57     149.502 147.340 141.734  1.00 94.00           O  
ATOM    409  CB  VAL A  57     148.264 149.788 140.436  1.00 94.00           C  
ATOM    410  CG1 VAL A  57     149.203 149.662 139.269  1.00 94.00           C  
ATOM    411  CG2 VAL A  57     147.211 150.816 140.115  1.00 94.00           C  
ATOM    412  N   LEU A  58     148.621 146.414 139.875  1.00 85.09           N  
ATOM    413  CA  LEU A  58     149.593 145.340 139.736  1.00 85.09           C  
ATOM    414  C   LEU A  58     150.605 145.702 138.659  1.00 85.09           C  
ATOM    415  O   LEU A  58     150.257 146.343 137.666  1.00 85.09           O  
ATOM    416  CB  LEU A  58     148.886 144.038 139.366  1.00 85.09           C  
ATOM    417  CG  LEU A  58     149.702 142.765 139.174  1.00 85.09           C  
ATOM    418  CD1 LEU A  58     150.312 142.330 140.473  1.00 85.09           C  
ATOM    419  CD2 LEU A  58     148.865 141.665 138.578  1.00 85.09           C  
ATOM    420  N   THR A  59     151.857 145.290 138.850  1.00 84.39           N  
ATOM    421  CA  THR A  59     152.923 145.531 137.882  1.00 84.39           C  
ATOM    422  C   THR A  59     153.704 144.244 137.681  1.00 84.39           C  
ATOM    423  O   THR A  59     154.408 143.801 138.590  1.00 84.39           O  
ATOM    424  CB  THR A  59     153.854 146.638 138.356  1.00 84.39           C  
ATOM    425  OG1 THR A  59     153.112 147.846 138.525  1.00 84.39           O  
ATOM    426  CG2 THR A  59     154.951 146.864 137.350  1.00 84.39           C  
ATOM    427  N   THR A  60     153.587 143.641 136.502  1.00 80.67           N  
ATOM    428  CA  THR A  60     154.299 142.411 136.197  1.00 80.67           C  
ATOM    429  C   THR A  60     155.167 142.620 134.967  1.00 80.67           C  
ATOM    430  O   THR A  60     155.234 143.709 134.400  1.00 80.67           O  
ATOM    431  CB  THR A  60     153.353 141.232 135.940  1.00 80.67           C  
ATOM    432  OG1 THR A  60     152.666 141.441 134.712  1.00 80.67           O  
ATOM    433  CG2 THR A  60     152.325 141.111 137.028  1.00 80.67           C  
ATOM    434  N   TYR A  61     155.833 141.549 134.556  1.00 77.72           N  
ATOM    435  CA  TYR A  61     156.663 141.538 133.361  1.00 77.72           C  
ATOM    436  C   TYR A  61     156.510 140.163 132.740  1.00 77.72           C  
ATOM    437  O   TYR A  61     156.796 139.162 133.396  1.00 77.72           O  
ATOM    438  CB  TYR A  61     158.124 141.809 133.708  1.00 77.72           C  
ATOM    439  CG  TYR A  61     159.005 142.081 132.522  1.00 77.72           C  
ATOM    440  CD1 TYR A  61     159.104 143.353 131.994  1.00 77.72           C  
ATOM    441  CD2 TYR A  61     159.716 141.066 131.914  1.00 77.72           C  
ATOM    442  CE1 TYR A  61     159.899 143.612 130.913  1.00 77.72           C  
ATOM    443  CE2 TYR A  61     160.506 141.315 130.824  1.00 77.72           C  
ATOM    444  CZ  TYR A  61     160.597 142.590 130.334  1.00 77.72           C  
ATOM    445  OH  TYR A  61     161.392 142.844 129.249  1.00 77.72           O  
ATOM    446  N   ILE A  62     156.040 140.098 131.501  1.00 75.23           N  
ATOM    447  CA  ILE A  62     155.781 138.810 130.877  1.00 75.23           C  
ATOM    448  C   ILE A  62     156.617 138.681 129.617  1.00 75.23           C  
ATOM    449  O   ILE A  62     157.198 139.644 129.122  1.00 75.23           O  
ATOM    450  CB  ILE A  62     154.298 138.606 130.537  1.00 75.23           C  
ATOM    451  CG1 ILE A  62     153.862 139.601 129.480  1.00 75.23           C  
ATOM    452  CG2 ILE A  62     153.435 138.774 131.752  1.00 75.23           C  
ATOM    453  CD1 ILE A  62     152.527 139.288 128.916  1.00 75.23           C  
ATOM    454  N   TRP A  63     156.675 137.461 129.104  1.00 79.44           N  
ATOM    455  CA  TRP A  63     157.138 137.198 127.753  1.00 79.44           C  
ATOM    456  C   TRP A  63     155.942 136.791 126.913  1.00 79.44           C  
ATOM    457  O   TRP A  63     155.116 135.987 127.345  1.00 79.44           O  
ATOM    458  CB  TRP A  63     158.188 136.096 127.716  1.00 79.44           C  
ATOM    459  CG  TRP A  63     159.468 136.464 128.331  1.00 79.44           C  
ATOM    460  CD1 TRP A  63     159.837 137.686 128.776  1.00 79.44           C  
ATOM    461  CD2 TRP A  63     160.568 135.596 128.577  1.00 79.44           C  
ATOM    462  NE1 TRP A  63     161.103 137.640 129.288  1.00 79.44           N  
ATOM    463  CE2 TRP A  63     161.574 136.361 129.178  1.00 79.44           C  
ATOM    464  CE3 TRP A  63     160.799 134.241 128.350  1.00 79.44           C  
ATOM    465  CZ2 TRP A  63     162.790 135.822 129.551  1.00 79.44           C  
ATOM    466  CZ3 TRP A  63     162.003 133.709 128.720  1.00 79.44           C  
ATOM    467  CH2 TRP A  63     162.986 134.496 129.314  1.00 79.44           C  
ATOM    468  N   TYR A  64     155.860 137.336 125.710  1.00 75.71           N  
ATOM    469  CA  TYR A  64     154.655 137.258 124.907  1.00 75.71           C  
ATOM    470  C   TYR A  64     155.013 136.834 123.495  1.00 75.71           C  
ATOM    471  O   TYR A  64     156.057 137.217 122.971  1.00 75.71           O  
ATOM    472  CB  TYR A  64     153.952 138.610 124.910  1.00 75.71           C  
ATOM    473  CG  TYR A  64     152.755 138.729 124.016  1.00 75.71           C  
ATOM    474  CD1 TYR A  64     151.536 138.191 124.372  1.00 75.71           C  
ATOM    475  CD2 TYR A  64     152.844 139.407 122.818  1.00 75.71           C  
ATOM    476  CE1 TYR A  64     150.445 138.318 123.552  1.00 75.71           C  
ATOM    477  CE2 TYR A  64     151.764 139.536 121.996  1.00 75.71           C  
ATOM    478  CZ  TYR A  64     150.570 138.991 122.366  1.00 75.71           C  
ATOM    479  OH  TYR A  64     149.497 139.130 121.532  1.00 75.71           O  
ATOM    480  N   ARG A  65     154.150 136.028 122.887  1.00 79.91           N  
ATOM    481  CA  ARG A  65     154.353 135.634 121.503  1.00 79.91           C  
ATOM    482  C   ARG A  65     153.010 135.374 120.845  1.00 79.91           C  
ATOM    483  O   ARG A  65     152.019 135.090 121.518  1.00 79.91           O  
ATOM    484  CB  ARG A  65     155.251 134.405 121.377  1.00 79.91           C  
ATOM    485  CG  ARG A  65     154.672 133.150 121.931  1.00 79.91           C  
ATOM    486  CD  ARG A  65     155.620 131.982 121.787  1.00 79.91           C  
ATOM    487  NE  ARG A  65     155.077 130.749 122.340  1.00 79.91           N  
ATOM    488  CZ  ARG A  65     155.710 129.584 122.321  1.00 79.91           C  
ATOM    489  NH1 ARG A  65     155.143 128.513 122.848  1.00 79.91           N  
ATOM    490  NH2 ARG A  65     156.909 129.491 121.774  1.00 79.91           N  
ATOM    491  N   GLN A  66     152.987 135.476 119.519  1.00 79.00           N  
ATOM    492  CA  GLN A  66     151.747 135.398 118.763  1.00 79.00           C  
ATOM    493  C   GLN A  66     152.068 135.057 117.318  1.00 79.00           C  
ATOM    494  O   GLN A  66     153.140 135.390 116.818  1.00 79.00           O  
ATOM    495  CB  GLN A  66     150.965 136.713 118.858  1.00 79.00           C  
ATOM    496  CG  GLN A  66     151.628 137.911 118.221  1.00 79.00           C  
ATOM    497  CD  GLN A  66     150.927 139.213 118.540  1.00 79.00           C  
ATOM    498  OE1 GLN A  66     149.940 139.238 119.263  1.00 79.00           O  
ATOM    499  NE2 GLN A  66     151.437 140.304 117.995  1.00 79.00           N  
ATOM    500  N   TYR A  67     151.150 134.365 116.647  1.00 80.31           N  
ATOM    501  CA  TYR A  67     151.294 134.228 115.207  1.00 80.31           C  
ATOM    502  C   TYR A  67     149.941 134.375 114.544  1.00 80.31           C  
ATOM    503  O   TYR A  67     148.897 134.191 115.165  1.00 80.31           O  
ATOM    504  CB  TYR A  67     151.948 132.908 114.782  1.00 80.31           C  
ATOM    505  CG  TYR A  67     151.130 131.646 114.918  1.00 80.31           C  
ATOM    506  CD1 TYR A  67     151.124 130.947 116.103  1.00 80.31           C  
ATOM    507  CD2 TYR A  67     150.443 131.115 113.840  1.00 80.31           C  
ATOM    508  CE1 TYR A  67     150.430 129.791 116.246  1.00 80.31           C  
ATOM    509  CE2 TYR A  67     149.732 129.943 113.971  1.00 80.31           C  
ATOM    510  CZ  TYR A  67     149.726 129.288 115.173  1.00 80.31           C  
ATOM    511  OH  TYR A  67     149.036 128.123 115.349  1.00 80.31           O  
ATOM    512  N   TRP A  68     149.984 134.710 113.262  1.00 78.10           N  
ATOM    513  CA  TRP A  68     148.791 134.838 112.448  1.00 78.10           C  
ATOM    514  C   TRP A  68     149.178 134.504 111.019  1.00 78.10           C  
ATOM    515  O   TRP A  68     150.341 134.242 110.720  1.00 78.10           O  
ATOM    516  CB  TRP A  68     148.174 136.233 112.568  1.00 78.10           C  
ATOM    517  CG  TRP A  68     149.020 137.355 112.076  1.00 78.10           C  
ATOM    518  CD1 TRP A  68     148.994 137.913 110.842  1.00 78.10           C  
ATOM    519  CD2 TRP A  68     150.016 138.062 112.812  1.00 78.10           C  
ATOM    520  NE1 TRP A  68     149.908 138.929 110.760  1.00 78.10           N  
ATOM    521  CE2 TRP A  68     150.552 139.037 111.960  1.00 78.10           C  
ATOM    522  CE3 TRP A  68     150.507 137.965 114.110  1.00 78.10           C  
ATOM    523  CZ2 TRP A  68     151.555 139.898 112.359  1.00 78.10           C  
ATOM    524  CZ3 TRP A  68     151.498 138.822 114.503  1.00 78.10           C  
ATOM    525  CH2 TRP A  68     152.013 139.775 113.634  1.00 78.10           C  
ATOM    526  N   THR A  69     148.195 134.492 110.137  1.00 85.69           N  
ATOM    527  CA  THR A  69     148.385 134.042 108.768  1.00 85.69           C  
ATOM    528  C   THR A  69     147.962 135.151 107.823  1.00 85.69           C  
ATOM    529  O   THR A  69     146.901 135.747 108.011  1.00 85.69           O  
ATOM    530  CB  THR A  69     147.559 132.785 108.504  1.00 85.69           C  
ATOM    531  OG1 THR A  69     147.943 131.760 109.423  1.00 85.69           O  
ATOM    532  CG2 THR A  69     147.765 132.287 107.097  1.00 85.69           C  
ATOM    533  N   ASP A  70     148.782 135.440 106.818  1.00 94.55           N  
ATOM    534  CA  ASP A  70     148.374 136.382 105.791  1.00 94.55           C  
ATOM    535  C   ASP A  70     148.720 135.881 104.400  1.00 94.55           C  
ATOM    536  O   ASP A  70     149.812 135.375 104.149  1.00 94.55           O  
ATOM    537  CB  ASP A  70     148.976 137.747 106.021  1.00 94.55           C  
ATOM    538  CG  ASP A  70     150.445 137.717 106.227  1.00 94.55           C  
ATOM    539  OD1 ASP A  70     151.016 136.627 106.352  1.00 94.55           O  
ATOM    540  OD2 ASP A  70     151.037 138.810 106.278  1.00 94.55           O  
ATOM    541  N   GLU A  71     147.779 136.055 103.486  1.00 96.66           N  
ATOM    542  CA  GLU A  71     147.921 135.520 102.145  1.00 96.66           C  
ATOM    543  C   GLU A  71     148.770 136.394 101.240  1.00 96.66           C  
ATOM    544  O   GLU A  71     148.931 136.066 100.062  1.00 96.66           O  
ATOM    545  CB  GLU A  71     146.546 135.319 101.512  1.00 96.66           C  
ATOM    546  CG  GLU A  71     145.718 134.201 102.123  1.00 96.66           C  
ATOM    547  CD  GLU A  71     144.923 134.650 103.322  1.00 96.66           C  
ATOM    548  OE1 GLU A  71     145.014 135.839 103.680  1.00 96.66           O  
ATOM    549  OE2 GLU A  71     144.190 133.821 103.894  1.00 96.66           O  
ATOM    550  N   PHE A  72     149.324 137.482 101.754  1.00 92.84           N  
ATOM    551  CA  PHE A  72     150.148 138.368 100.954  1.00 92.84           C  
ATOM    552  C   PHE A  72     151.633 138.119 101.153  1.00 92.84           C  
ATOM    553  O   PHE A  72     152.444 138.688 100.420  1.00 92.84           O  
ATOM    554  CB  PHE A  72     149.818 139.820 101.291  1.00 92.84           C  
ATOM    555  CG  PHE A  72     148.429 140.229 100.907  1.00 92.84           C  
ATOM    556  CD1 PHE A  72     147.742 139.570  99.904  1.00 92.84           C  
ATOM    557  CD2 PHE A  72     147.793 141.247 101.586  1.00 92.84           C  
ATOM    558  CE1 PHE A  72     146.465 139.939  99.569  1.00 92.84           C  
ATOM    559  CE2 PHE A  72     146.515 141.618 101.254  1.00 92.84           C  
ATOM    560  CZ  PHE A  72     145.851 140.962 100.245  1.00 92.84           C  
ATOM    561  N   LEU A  73     152.001 137.285 102.117  1.00 91.08           N  
ATOM    562  CA  LEU A  73     153.388 136.980 102.440  1.00 91.08           C  
ATOM    563  C   LEU A  73     153.713 135.528 102.120  1.00 91.08           C  
ATOM    564  O   LEU A  73     154.393 134.849 102.884  1.00 91.08           O  
ATOM    565  CB  LEU A  73     153.683 137.259 103.911  1.00 91.08           C  
ATOM    566  CG  LEU A  73     154.149 138.620 104.428  1.00 91.08           C  
ATOM    567  CD1 LEU A  73     155.492 138.952 103.867  1.00 91.08           C  
ATOM    568  CD2 LEU A  73     153.186 139.704 104.093  1.00 91.08           C  
ATOM    569  N   GLN A  74     153.223 135.031 100.994  1.00 94.20           N  
ATOM    570  CA  GLN A  74     153.390 133.637 100.627  1.00 94.20           C  
ATOM    571  C   GLN A  74     154.299 133.509  99.417  1.00 94.20           C  
ATOM    572  O   GLN A  74     154.293 134.358  98.525  1.00 94.20           O  
ATOM    573  CB  GLN A  74     152.042 132.998 100.326  1.00 94.20           C  
ATOM    574  CG  GLN A  74     151.171 132.875 101.537  1.00 94.20           C  
ATOM    575  CD  GLN A  74     149.822 132.306 101.211  1.00 94.20           C  
ATOM    576  OE1 GLN A  74     149.489 132.109 100.047  1.00 94.20           O  
ATOM    577  NE2 GLN A  74     149.037 132.022 102.236  1.00 94.20           N  
ATOM    578  N   TRP A  75     155.080 132.434  99.390  1.00 91.75           N  
ATOM    579  CA  TRP A  75     155.951 132.171  98.258  1.00 91.75           C  
ATOM    580  C   TRP A  75     156.151 130.671  98.142  1.00 91.75           C  
ATOM    581  O   TRP A  75     155.984 129.929  99.110  1.00 91.75           O  
ATOM    582  CB  TRP A  75     157.293 132.894  98.400  1.00 91.75           C  
ATOM    583  CG  TRP A  75     158.203 132.377  99.474  1.00 91.75           C  
ATOM    584  CD1 TRP A  75     159.181 131.452  99.327  1.00 91.75           C  
ATOM    585  CD2 TRP A  75     158.234 132.768 100.844  1.00 91.75           C  
ATOM    586  NE1 TRP A  75     159.817 131.233 100.514  1.00 91.75           N  
ATOM    587  CE2 TRP A  75     159.250 132.034 101.463  1.00 91.75           C  
ATOM    588  CE3 TRP A  75     157.496 133.663 101.608  1.00 91.75           C  
ATOM    589  CZ2 TRP A  75     159.546 132.169 102.802  1.00 91.75           C  
ATOM    590  CZ3 TRP A  75     157.794 133.798 102.934  1.00 91.75           C  
ATOM    591  CH2 TRP A  75     158.804 133.050 103.522  1.00 91.75           C  
ATOM    592  N   THR A  76     156.489 130.227  96.937  1.00100.41           N  
ATOM    593  CA  THR A  76     156.879 128.825  96.900  1.00100.41           C  
ATOM    594  C   THR A  76     158.304 128.687  97.406  1.00100.41           C  
ATOM    595  O   THR A  76     159.158 129.484  97.035  1.00100.41           O  
ATOM    596  CB  THR A  76     156.815 128.273  95.487  1.00100.41           C  
ATOM    597  OG1 THR A  76     157.757 128.977  94.674  1.00100.41           O  
ATOM    598  CG2 THR A  76     155.436 128.451  94.910  1.00100.41           C  
ATOM    599  N   PRO A  77     158.593 127.695  98.252  1.00103.19           N  
ATOM    600  CA  PRO A  77     159.963 127.546  98.757  1.00103.19           C  
ATOM    601  C   PRO A  77     160.965 127.163  97.693  1.00103.19           C  
ATOM    602  O   PRO A  77     162.139 127.505  97.836  1.00103.19           O  
ATOM    603  CB  PRO A  77     159.829 126.456  99.823  1.00103.19           C  
ATOM    604  CG  PRO A  77     158.627 125.708  99.442  1.00103.19           C  
ATOM    605  CD  PRO A  77     157.686 126.702  98.841  1.00103.19           C  
ATOM    606  N   GLU A  78     160.545 126.537  96.599  1.00107.50           N  
ATOM    607  CA  GLU A  78     161.437 126.360  95.464  1.00107.50           C  
ATOM    608  C   GLU A  78     161.625 127.695  94.749  1.00107.50           C  
ATOM    609  O   GLU A  78     161.035 128.703  95.117  1.00107.50           O  
ATOM    610  CB  GLU A  78     160.897 125.296  94.514  1.00107.50           C  
ATOM    611  CG  GLU A  78     160.916 123.888  95.081  1.00107.50           C  
ATOM    612  CD  GLU A  78     159.678 123.551  95.889  1.00107.50           C  
ATOM    613  OE1 GLU A  78     158.753 124.387  95.945  1.00107.50           O  
ATOM    614  OE2 GLU A  78     159.632 122.448  96.471  1.00107.50           O  
ATOM    615  N   ASP A  79     162.503 127.704  93.744  1.00105.20           N  
ATOM    616  CA  ASP A  79     162.957 128.837  92.923  1.00105.20           C  
ATOM    617  C   ASP A  79     163.326 130.095  93.720  1.00105.20           C  
ATOM    618  O   ASP A  79     163.264 131.215  93.206  1.00105.20           O  
ATOM    619  CB  ASP A  79     161.951 129.107  91.767  1.00105.20           C  
ATOM    620  CG  ASP A  79     160.621 129.821  92.157  1.00105.20           C  
ATOM    621  OD1 ASP A  79     160.446 130.507  93.175  1.00105.20           O  
ATOM    622  OD2 ASP A  79     159.665 129.653  91.375  1.00105.20           O  
ATOM    623  N   PHE A  80     163.743 129.902  94.969  1.00101.58           N  
ATOM    624  CA  PHE A  80     164.383 130.911  95.796  1.00101.58           C  
ATOM    625  C   PHE A  80     165.502 130.275  96.596  1.00101.58           C  
ATOM    626  O   PHE A  80     165.797 130.717  97.708  1.00101.58           O  
ATOM    627  CB  PHE A  80     163.395 131.589  96.741  1.00101.58           C  
ATOM    628  CG  PHE A  80     162.477 132.562  96.073  1.00101.58           C  
ATOM    629  CD1 PHE A  80     162.910 133.835  95.768  1.00101.58           C  
ATOM    630  CD2 PHE A  80     161.177 132.219  95.778  1.00101.58           C  
ATOM    631  CE1 PHE A  80     162.070 134.739  95.162  1.00101.58           C  
ATOM    632  CE2 PHE A  80     160.332 133.122  95.173  1.00101.58           C  
ATOM    633  CZ  PHE A  80     160.782 134.382  94.866  1.00101.58           C  
ATOM    634  N   ASP A  81     166.092 129.211  96.046  1.00104.62           N  
ATOM    635  CA  ASP A  81     167.142 128.413  96.679  1.00104.62           C  
ATOM    636  C   ASP A  81     166.684 127.868  98.033  1.00104.62           C  
ATOM    637  O   ASP A  81     167.375 127.997  99.044  1.00104.62           O  
ATOM    638  CB  ASP A  81     168.447 129.204  96.796  1.00104.62           C  
ATOM    639  CG  ASP A  81     169.640 128.320  97.055  1.00104.62           C  
ATOM    640  OD1 ASP A  81     170.100 127.657  96.105  1.00104.62           O  
ATOM    641  OD2 ASP A  81     170.104 128.273  98.211  1.00104.62           O  
ATOM    642  N   ASN A  82     165.464 127.328  98.050  1.00104.89           N  
ATOM    643  CA  ASN A  82     164.931 126.489  99.127  1.00104.89           C  
ATOM    644  C   ASN A  82     164.780 127.222 100.452  1.00104.89           C  
ATOM    645  O   ASN A  82     164.807 126.594 101.508  1.00104.89           O  
ATOM    646  CB  ASN A  82     165.781 125.241  99.336  1.00104.89           C  
ATOM    647  CG  ASN A  82     165.809 124.367  98.132  1.00104.89           C  
ATOM    648  OD1 ASN A  82     164.797 124.170  97.469  1.00104.89           O  
ATOM    649  ND2 ASN A  82     166.981 123.843  97.823  1.00104.89           N  
ATOM    650  N   VAL A  83     164.621 128.531 100.441  1.00 96.15           N  
ATOM    651  CA  VAL A  83     164.434 129.256 101.691  1.00 96.15           C  
ATOM    652  C   VAL A  83     162.982 129.114 102.129  1.00 96.15           C  
ATOM    653  O   VAL A  83     162.050 129.218 101.325  1.00 96.15           O  
ATOM    654  CB  VAL A  83     164.884 130.727 101.558  1.00 96.15           C  
ATOM    655  CG1 VAL A  83     164.184 131.426 100.450  1.00 96.15           C  
ATOM    656  CG2 VAL A  83     164.657 131.487 102.842  1.00 96.15           C  
ATOM    657  N   THR A  84     162.790 128.787 103.405  1.00 93.26           N  
ATOM    658  CA  THR A  84     161.464 128.559 103.947  1.00 93.26           C  
ATOM    659  C   THR A  84     161.039 129.570 104.993  1.00 93.26           C  
ATOM    660  O   THR A  84     159.840 129.683 105.252  1.00 93.26           O  
ATOM    661  CB  THR A  84     161.369 127.158 104.560  1.00 93.26           C  
ATOM    662  OG1 THR A  84     162.334 127.034 105.608  1.00 93.26           O  
ATOM    663  CG2 THR A  84     161.644 126.114 103.514  1.00 93.26           C  
ATOM    664  N   LYS A  85     161.967 130.297 105.602  1.00 87.41           N  
ATOM    665  CA  LYS A  85     161.590 131.392 106.474  1.00 87.41           C  
ATOM    666  C   LYS A  85     162.667 132.457 106.424  1.00 87.41           C  
ATOM    667  O   LYS A  85     163.813 132.191 106.061  1.00 87.41           O  
ATOM    668  CB  LYS A  85     161.359 130.930 107.911  1.00 87.41           C  
ATOM    669  CG  LYS A  85     162.581 130.431 108.616  1.00 87.41           C  
ATOM    670  CD  LYS A  85     162.225 129.967 110.008  1.00 87.41           C  
ATOM    671  CE  LYS A  85     163.444 129.456 110.740  1.00 87.41           C  
ATOM    672  NZ  LYS A  85     163.110 128.983 112.107  1.00 87.41           N  
ATOM    673  N   LEU A  86     162.283 133.673 106.790  1.00 83.01           N  
ATOM    674  CA  LEU A  86     163.211 134.788 106.774  1.00 83.01           C  
ATOM    675  C   LEU A  86     162.732 135.838 107.756  1.00 83.01           C  
ATOM    676  O   LEU A  86     161.591 135.814 108.213  1.00 83.01           O  
ATOM    677  CB  LEU A  86     163.344 135.407 105.385  1.00 83.01           C  
ATOM    678  CG  LEU A  86     162.272 136.393 104.938  1.00 83.01           C  
ATOM    679  CD1 LEU A  86     162.841 137.246 103.840  1.00 83.01           C  
ATOM    680  CD2 LEU A  86     161.054 135.691 104.439  1.00 83.01           C  
ATOM    681  N   SER A  87     163.618 136.773 108.064  1.00 81.86           N  
ATOM    682  CA  SER A  87     163.308 137.880 108.951  1.00 81.86           C  
ATOM    683  C   SER A  87     162.853 139.077 108.137  1.00 81.86           C  
ATOM    684  O   SER A  87     163.499 139.451 107.156  1.00 81.86           O  
ATOM    685  CB  SER A  87     164.519 138.259 109.791  1.00 81.86           C  
ATOM    686  OG  SER A  87     164.862 137.206 110.659  1.00 81.86           O  
ATOM    687  N   ILE A  88     161.742 139.670 108.547  1.00 79.52           N  
ATOM    688  CA  ILE A  88     161.209 140.876 107.930  1.00 79.52           C  
ATOM    689  C   ILE A  88     161.063 141.896 109.050  1.00 79.52           C  
ATOM    690  O   ILE A  88     160.709 141.509 110.169  1.00 79.52           O  
ATOM    691  CB  ILE A  88     159.887 140.576 107.206  1.00 79.52           C  
ATOM    692  CG1 ILE A  88     160.159 139.695 105.996  1.00 79.52           C  
ATOM    693  CG2 ILE A  88     159.171 141.827 106.767  1.00 79.52           C  
ATOM    694  CD1 ILE A  88     158.931 139.205 105.321  1.00 79.52           C  
ATOM    695  N   PRO A  89     161.391 143.170 108.830  1.00 79.31           N  
ATOM    696  CA  PRO A  89     161.183 144.175 109.873  1.00 79.31           C  
ATOM    697  C   PRO A  89     159.715 144.343 110.225  1.00 79.31           C  
ATOM    698  O   PRO A  89     158.830 144.150 109.394  1.00 79.31           O  
ATOM    699  CB  PRO A  89     161.754 145.448 109.251  1.00 79.31           C  
ATOM    700  CG  PRO A  89     162.735 144.967 108.287  1.00 79.31           C  
ATOM    701  CD  PRO A  89     162.177 143.714 107.715  1.00 79.31           C  
ATOM    702  N   THR A  90     159.472 144.700 111.484  1.00 85.17           N  
ATOM    703  CA  THR A  90     158.114 144.720 112.013  1.00 85.17           C  
ATOM    704  C   THR A  90     157.317 145.877 111.427  1.00 85.17           C  
ATOM    705  O   THR A  90     156.105 145.772 111.219  1.00 85.17           O  
ATOM    706  CB  THR A  90     158.165 144.813 113.536  1.00 85.17           C  
ATOM    707  OG1 THR A  90     159.038 143.799 114.036  1.00 85.17           O  
ATOM    708  CG2 THR A  90     156.810 144.574 114.137  1.00 85.17           C  
ATOM    709  N   ASP A  91     157.994 146.967 111.087  1.00 91.74           N  
ATOM    710  CA  ASP A  91     157.304 148.178 110.672  1.00 91.74           C  
ATOM    711  C   ASP A  91     156.933 148.152 109.199  1.00 91.74           C  
ATOM    712  O   ASP A  91     156.518 149.173 108.648  1.00 91.74           O  
ATOM    713  CB  ASP A  91     158.154 149.421 110.941  1.00 91.74           C  
ATOM    714  CG  ASP A  91     159.593 149.101 111.312  1.00 91.74           C  
ATOM    715  OD1 ASP A  91     159.896 147.989 111.790  1.00 91.74           O  
ATOM    716  OD2 ASP A  91     160.448 149.980 111.086  1.00 91.74           O  
ATOM    717  N   SER A  92     157.064 147.001 108.551  1.00 83.78           N  
ATOM    718  CA  SER A  92     156.747 146.881 107.144  1.00 83.78           C  
ATOM    719  C   SER A  92     155.628 145.899 106.854  1.00 83.78           C  
ATOM    720  O   SER A  92     155.319 145.679 105.682  1.00 83.78           O  
ATOM    721  CB  SER A  92     157.994 146.464 106.362  1.00 83.78           C  
ATOM    722  OG  SER A  92     158.415 145.181 106.764  1.00 83.78           O  
ATOM    723  N   ILE A  93     155.020 145.294 107.873  1.00 80.40           N  
ATOM    724  CA  ILE A  93     153.907 144.379 107.680  1.00 80.40           C  
ATOM    725  C   ILE A  93     152.758 144.795 108.587  1.00 80.40           C  
ATOM    726  O   ILE A  93     152.905 145.629 109.477  1.00 80.40           O  
ATOM    727  CB  ILE A  93     154.283 142.913 107.955  1.00 80.40           C  
ATOM    728  CG1 ILE A  93     154.729 142.753 109.397  1.00 80.40           C  
ATOM    729  CG2 ILE A  93     155.354 142.431 107.007  1.00 80.40           C  
ATOM    730  CD1 ILE A  93     154.838 141.336 109.809  1.00 80.40           C  
ATOM    731  N   TRP A  94     151.604 144.185 108.350  1.00 81.12           N  
ATOM    732  CA  TRP A  94     150.430 144.420 109.174  1.00 81.12           C  
ATOM    733  C   TRP A  94     150.597 143.712 110.507  1.00 81.12           C  
ATOM    734  O   TRP A  94     150.943 142.531 110.545  1.00 81.12           O  
ATOM    735  CB  TRP A  94     149.189 143.892 108.472  1.00 81.12           C  
ATOM    736  CG  TRP A  94     147.932 144.182 109.179  1.00 81.12           C  
ATOM    737  CD1 TRP A  94     147.246 145.347 109.174  1.00 81.12           C  
ATOM    738  CD2 TRP A  94     147.235 143.309 110.065  1.00 81.12           C  
ATOM    739  NE1 TRP A  94     146.133 145.244 109.963  1.00 81.12           N  
ATOM    740  CE2 TRP A  94     146.106 143.997 110.522  1.00 81.12           C  
ATOM    741  CE3 TRP A  94     147.443 142.000 110.495  1.00 81.12           C  
ATOM    742  CZ2 TRP A  94     145.195 143.427 111.391  1.00 81.12           C  
ATOM    743  CZ3 TRP A  94     146.535 141.436 111.348  1.00 81.12           C  
ATOM    744  CH2 TRP A  94     145.429 142.146 111.792  1.00 81.12           C  
ATOM    745  N   VAL A  95     150.349 144.424 111.600  1.00 79.00           N  
ATOM    746  CA  VAL A  95     150.454 143.880 112.947  1.00 79.00           C  
ATOM    747  C   VAL A  95     149.141 144.160 113.665  1.00 79.00           C  
ATOM    748  O   VAL A  95     148.672 145.297 113.646  1.00 79.00           O  
ATOM    749  CB  VAL A  95     151.637 144.478 113.728  1.00 79.00           C  
ATOM    750  CG1 VAL A  95     151.602 144.066 115.175  1.00 79.00           C  
ATOM    751  CG2 VAL A  95     152.934 144.018 113.125  1.00 79.00           C  
ATOM    752  N   PRO A  96     148.507 143.164 114.282  1.00 79.37           N  
ATOM    753  CA  PRO A  96     147.242 143.412 114.975  1.00 79.37           C  
ATOM    754  C   PRO A  96     147.437 144.189 116.263  1.00 79.37           C  
ATOM    755  O   PRO A  96     148.501 144.158 116.881  1.00 79.37           O  
ATOM    756  CB  PRO A  96     146.723 142.003 115.261  1.00 79.37           C  
ATOM    757  CG  PRO A  96     147.927 141.177 115.314  1.00 79.37           C  
ATOM    758  CD  PRO A  96     148.867 141.740 114.309  1.00 79.37           C  
ATOM    759  N   ASP A  97     146.385 144.892 116.667  1.00 85.49           N  
ATOM    760  CA  ASP A  97     146.408 145.706 117.875  1.00 85.49           C  
ATOM    761  C   ASP A  97     145.837 144.917 119.048  1.00 85.49           C  
ATOM    762  O   ASP A  97     144.672 145.080 119.412  1.00 85.49           O  
ATOM    763  CB  ASP A  97     145.650 147.011 117.639  1.00 85.49           C  
ATOM    764  CG  ASP A  97     144.304 146.803 116.964  1.00 85.49           C  
ATOM    765  OD1 ASP A  97     143.990 145.651 116.612  1.00 85.49           O  
ATOM    766  OD2 ASP A  97     143.567 147.794 116.787  1.00 85.49           O  
ATOM    767  N   ILE A  98     146.666 144.093 119.674  1.00 82.68           N  
ATOM    768  CA  ILE A  98     146.238 143.274 120.800  1.00 82.68           C  
ATOM    769  C   ILE A  98     146.660 144.010 122.061  1.00 82.68           C  
ATOM    770  O   ILE A  98     147.855 144.149 122.339  1.00 82.68           O  
ATOM    771  CB  ILE A  98     146.828 141.865 120.756  1.00 82.68           C  
ATOM    772  CG1 ILE A  98     146.399 141.147 119.485  1.00 82.68           C  
ATOM    773  CG2 ILE A  98     146.385 141.089 121.962  1.00 82.68           C  
ATOM    774  CD1 ILE A  98     144.928 140.962 119.362  1.00 82.68           C  
ATOM    775  N   LEU A  99     145.689 144.483 122.823  1.00 86.30           N  
ATOM    776  CA  LEU A  99     145.935 145.232 124.041  1.00 86.30           C  
ATOM    777  C   LEU A  99     145.284 144.535 125.226  1.00 86.30           C  
ATOM    778  O   LEU A  99     144.697 143.462 125.107  1.00 86.30           O  
ATOM    779  CB  LEU A  99     145.418 146.659 123.920  1.00 86.30           C  
ATOM    780  CG  LEU A  99     146.309 147.703 123.258  1.00 86.30           C  
ATOM    781  CD1 LEU A  99     146.349 147.580 121.751  1.00 86.30           C  
ATOM    782  CD2 LEU A  99     145.803 149.048 123.662  1.00 86.30           C  
ATOM    783  N   ILE A 100     145.388 145.174 126.383  1.00 86.78           N  
ATOM    784  CA  ILE A 100     144.851 144.664 127.632  1.00 86.78           C  
ATOM    785  C   ILE A 100     143.786 145.635 128.108  1.00 86.78           C  
ATOM    786  O   ILE A 100     143.988 146.850 128.052  1.00 86.78           O  
ATOM    787  CB  ILE A 100     145.957 144.512 128.684  1.00 86.78           C  
ATOM    788  CG1 ILE A 100     147.092 143.693 128.111  1.00 86.78           C  
ATOM    789  CG2 ILE A 100     145.452 143.796 129.896  1.00 86.78           C  
ATOM    790  CD1 ILE A 100     148.254 143.584 129.007  1.00 86.78           C  
ATOM    791  N   ASN A 101     142.646 145.108 128.561  1.00 88.76           N  
ATOM    792  CA  ASN A 101     141.608 145.987 129.086  1.00 88.76           C  
ATOM    793  C   ASN A 101     142.004 146.634 130.398  1.00 88.76           C  
ATOM    794  O   ASN A 101     141.567 147.751 130.675  1.00 88.76           O  
ATOM    795  CB  ASN A 101     140.302 145.233 129.287  1.00 88.76           C  
ATOM    796  CG  ASN A 101     139.663 144.825 127.993  1.00 88.76           C  
ATOM    797  OD1 ASN A 101     139.452 143.649 127.733  1.00 88.76           O  
ATOM    798  ND2 ASN A 101     139.367 145.802 127.156  1.00 88.76           N  
ATOM    799  N   GLU A 102     142.830 145.975 131.200  1.00 90.70           N  
ATOM    800  CA  GLU A 102     143.097 146.432 132.551  1.00 90.70           C  
ATOM    801  C   GLU A 102     144.239 147.425 132.640  1.00 90.70           C  
ATOM    802  O   GLU A 102     144.691 147.700 133.750  1.00 90.70           O  
ATOM    803  CB  GLU A 102     143.380 145.241 133.467  1.00 90.70           C  
ATOM    804  CG  GLU A 102     142.154 144.437 133.843  1.00 90.70           C  
ATOM    805  CD  GLU A 102     141.758 143.429 132.797  1.00 90.70           C  
ATOM    806  OE1 GLU A 102     142.490 143.286 131.801  1.00 90.70           O  
ATOM    807  OE2 GLU A 102     140.703 142.786 132.964  1.00 90.70           O  
ATOM    808  N   PHE A 103     144.705 147.969 131.517  1.00 86.40           N  
ATOM    809  CA  PHE A 103     145.767 148.968 131.537  1.00 86.40           C  
ATOM    810  C   PHE A 103     145.368 150.216 132.306  1.00 86.40           C  
ATOM    811  O   PHE A 103     144.224 150.666 132.247  1.00 86.40           O  
ATOM    812  CB  PHE A 103     146.150 149.376 130.119  1.00 86.40           C  
ATOM    813  CG  PHE A 103     147.214 148.529 129.499  1.00 86.40           C  
ATOM    814  CD1 PHE A 103     148.042 147.752 130.273  1.00 86.40           C  
ATOM    815  CD2 PHE A 103     147.399 148.537 128.131  1.00 86.40           C  
ATOM    816  CE1 PHE A 103     149.035 146.995 129.694  1.00 86.40           C  
ATOM    817  CE2 PHE A 103     148.381 147.770 127.544  1.00 86.40           C  
ATOM    818  CZ  PHE A 103     149.196 147.002 128.327  1.00 86.40           C  
ATOM    819  N   VAL A 104     146.318 150.748 133.070  1.00 87.32           N  
ATOM    820  CA  VAL A 104     146.189 152.082 133.646  1.00 87.32           C  
ATOM    821  C   VAL A 104     147.356 152.982 133.304  1.00 87.32           C  
ATOM    822  O   VAL A 104     147.328 154.170 133.662  1.00 87.32           O  
ATOM    823  CB  VAL A 104     146.012 152.012 135.176  1.00 87.32           C  
ATOM    824  CG1 VAL A 104     144.705 151.368 135.536  1.00 87.32           C  
ATOM    825  CG2 VAL A 104     147.158 151.261 135.799  1.00 87.32           C  
ATOM    826  N   ASP A 105     148.377 152.479 132.617  1.00 93.06           N  
ATOM    827  CA  ASP A 105     149.607 153.204 132.344  1.00 93.06           C  
ATOM    828  C   ASP A 105     150.333 152.425 131.254  1.00 93.06           C  
ATOM    829  O   ASP A 105     149.864 151.379 130.808  1.00 93.06           O  
ATOM    830  CB  ASP A 105     150.440 153.349 133.627  1.00 93.06           C  
ATOM    831  CG  ASP A 105     151.492 154.418 133.533  1.00 93.06           C  
ATOM    832  OD1 ASP A 105     151.591 155.044 132.468  1.00 93.06           O  
ATOM    833  OD2 ASP A 105     152.226 154.626 134.517  1.00 93.06           O  
ATOM    834  N   VAL A 106     151.474 152.944 130.812  1.00 93.85           N  
ATOM    835  CA  VAL A 106     152.296 152.289 129.801  1.00 93.85           C  
ATOM    836  C   VAL A 106     153.634 151.924 130.420  1.00 93.85           C  
ATOM    837  O   VAL A 106     154.411 152.805 130.805  1.00 93.85           O  
ATOM    838  CB  VAL A 106     152.501 153.177 128.570  1.00 93.85           C  
ATOM    839  CG1 VAL A 106     153.487 152.535 127.629  1.00 93.85           C  
ATOM    840  CG2 VAL A 106     151.209 153.370 127.875  1.00 93.85           C  
ATOM    841  N   GLY A 107     153.912 150.627 130.499  1.00 93.73           N  
ATOM    842  CA  GLY A 107     155.200 150.160 130.962  1.00 93.73           C  
ATOM    843  C   GLY A 107     156.223 150.215 129.842  1.00 93.73           C  
ATOM    844  O   GLY A 107     155.891 150.065 128.670  1.00 93.73           O  
ATOM    845  N   LYS A 108     157.474 150.438 130.220  1.00 93.47           N  
ATOM    846  CA  LYS A 108     158.548 150.512 129.242  1.00 93.47           C  
ATOM    847  C   LYS A 108     159.054 149.110 128.948  1.00 93.47           C  
ATOM    848  O   LYS A 108     159.409 148.366 129.865  1.00 93.47           O  
ATOM    849  CB  LYS A 108     159.675 151.397 129.753  1.00 93.47           C  
ATOM    850  CG  LYS A 108     159.282 152.837 129.951  1.00 93.47           C  
ATOM    851  CD  LYS A 108     160.445 153.645 130.473  1.00 93.47           C  
ATOM    852  CE  LYS A 108     160.056 155.097 130.619  1.00 93.47           C  
ATOM    853  NZ  LYS A 108     159.016 155.262 131.667  1.00 93.47           N  
ATOM    854  N   SER A 109     159.089 148.753 127.675  1.00 89.22           N  
ATOM    855  CA  SER A 109     159.512 147.436 127.245  1.00 89.22           C  
ATOM    856  C   SER A 109     160.309 147.579 125.961  1.00 89.22           C  
ATOM    857  O   SER A 109     160.047 148.492 125.171  1.00 89.22           O  
ATOM    858  CB  SER A 109     158.304 146.523 127.015  1.00 89.22           C  
ATOM    859  OG  SER A 109     157.505 147.007 125.956  1.00 89.22           O  
ATOM    860  N   PRO A 110     161.299 146.718 125.740  1.00 90.81           N  
ATOM    861  CA  PRO A 110     162.111 146.840 124.528  1.00 90.81           C  
ATOM    862  C   PRO A 110     161.325 146.434 123.299  1.00 90.81           C  
ATOM    863  O   PRO A 110     160.559 145.470 123.324  1.00 90.81           O  
ATOM    864  CB  PRO A 110     163.265 145.867 124.779  1.00 90.81           C  
ATOM    865  CG  PRO A 110     163.275 145.650 126.232  1.00 90.81           C  
ATOM    866  CD  PRO A 110     161.853 145.708 126.651  1.00 90.81           C  
ATOM    867  N   ASN A 111     161.506 147.182 122.219  1.00 96.20           N  
ATOM    868  CA  ASN A 111     160.891 146.779 120.967  1.00 96.20           C  
ATOM    869  C   ASN A 111     161.732 145.717 120.278  1.00 96.20           C  
ATOM    870  O   ASN A 111     162.957 145.689 120.392  1.00 96.20           O  
ATOM    871  CB  ASN A 111     160.680 147.972 120.037  1.00 96.20           C  
ATOM    872  CG  ASN A 111     161.938 148.770 119.808  1.00 96.20           C  
ATOM    873  OD1 ASN A 111     162.971 148.532 120.431  1.00 96.20           O  
ATOM    874  ND2 ASN A 111     161.870 149.706 118.875  1.00 96.20           N  
ATOM    875  N   ILE A 112     161.054 144.828 119.566  1.00 84.57           N  
ATOM    876  CA  ILE A 112     161.714 143.777 118.806  1.00 84.57           C  
ATOM    877  C   ILE A 112     161.520 144.103 117.330  1.00 84.57           C  
ATOM    878  O   ILE A 112     160.389 144.055 116.830  1.00 84.57           O  
ATOM    879  CB  ILE A 112     161.155 142.394 119.152  1.00 84.57           C  
ATOM    880  CG1 ILE A 112     161.194 142.190 120.658  1.00 84.57           C  
ATOM    881  CG2 ILE A 112     161.967 141.320 118.471  1.00 84.57           C  
ATOM    882  CD1 ILE A 112     162.559 142.279 121.237  1.00 84.57           C  
ATOM    883  N   PRO A 113     162.575 144.457 116.599  1.00 81.75           N  
ATOM    884  CA  PRO A 113     162.403 144.988 115.248  1.00 81.75           C  
ATOM    885  C   PRO A 113     162.225 143.945 114.159  1.00 81.75           C  
ATOM    886  O   PRO A 113     162.123 144.329 112.994  1.00 81.75           O  
ATOM    887  CB  PRO A 113     163.707 145.763 115.034  1.00 81.75           C  
ATOM    888  CG  PRO A 113     164.681 145.056 115.858  1.00 81.75           C  
ATOM    889  CD  PRO A 113     163.962 144.580 117.066  1.00 81.75           C  
ATOM    890  N   TYR A 114     162.177 142.653 114.462  1.00 80.15           N  
ATOM    891  CA  TYR A 114     162.088 141.653 113.412  1.00 80.15           C  
ATOM    892  C   TYR A 114     161.013 140.636 113.753  1.00 80.15           C  
ATOM    893  O   TYR A 114     160.705 140.407 114.922  1.00 80.15           O  
ATOM    894  CB  TYR A 114     163.419 140.935 113.202  1.00 80.15           C  
ATOM    895  CG  TYR A 114     164.525 141.836 112.747  1.00 80.15           C  
ATOM    896  CD1 TYR A 114     164.582 142.284 111.443  1.00 80.15           C  
ATOM    897  CD2 TYR A 114     165.521 142.227 113.620  1.00 80.15           C  
ATOM    898  CE1 TYR A 114     165.590 143.111 111.028  1.00 80.15           C  
ATOM    899  CE2 TYR A 114     166.533 143.048 113.212  1.00 80.15           C  
ATOM    900  CZ  TYR A 114     166.562 143.486 111.918  1.00 80.15           C  
ATOM    901  OH  TYR A 114     167.576 144.310 111.513  1.00 80.15           O  
ATOM    902  N   VAL A 115     160.432 140.036 112.713  1.00 79.07           N  
ATOM    903  CA  VAL A 115     159.517 138.912 112.843  1.00 79.07           C  
ATOM    904  C   VAL A 115     159.940 137.829 111.862  1.00 79.07           C  
ATOM    905  O   VAL A 115     160.625 138.089 110.874  1.00 79.07           O  
ATOM    906  CB  VAL A 115     158.053 139.304 112.590  1.00 79.07           C  
ATOM    907  CG1 VAL A 115     157.557 140.258 113.644  1.00 79.07           C  
ATOM    908  CG2 VAL A 115     157.935 139.931 111.250  1.00 79.07           C  
ATOM    909  N   TYR A 116     159.549 136.596 112.167  1.00 85.29           N  
ATOM    910  CA  TYR A 116     159.671 135.482 111.238  1.00 85.29           C  
ATOM    911  C   TYR A 116     158.461 135.410 110.338  1.00 85.29           C  
ATOM    912  O   TYR A 116     157.365 135.772 110.746  1.00 85.29           O  
ATOM    913  CB  TYR A 116     159.802 134.158 111.975  1.00 85.29           C  
ATOM    914  CG  TYR A 116     161.201 133.765 112.290  1.00 85.29           C  
ATOM    915  CD1 TYR A 116     162.261 134.318 111.599  1.00 85.29           C  
ATOM    916  CD2 TYR A 116     161.467 132.822 113.264  1.00 85.29           C  
ATOM    917  CE1 TYR A 116     163.539 133.950 111.868  1.00 85.29           C  
ATOM    918  CE2 TYR A 116     162.747 132.452 113.547  1.00 85.29           C  
ATOM    919  CZ  TYR A 116     163.775 133.023 112.845  1.00 85.29           C  
ATOM    920  OH  TYR A 116     165.063 132.655 113.118  1.00 85.29           O  
ATOM    921  N   VAL A 117     158.664 134.939 109.113  1.00 84.56           N  
ATOM    922  CA  VAL A 117     157.589 134.688 108.161  1.00 84.56           C  
ATOM    923  C   VAL A 117     157.882 133.363 107.480  1.00 84.56           C  
ATOM    924  O   VAL A 117     158.905 133.232 106.806  1.00 84.56           O  
ATOM    925  CB  VAL A 117     157.470 135.801 107.108  1.00 84.56           C  
ATOM    926  CG1 VAL A 117     156.509 135.392 106.038  1.00 84.56           C  
ATOM    927  CG2 VAL A 117     156.995 137.090 107.719  1.00 84.56           C  
ATOM    928  N   HIS A 118     156.999 132.387 107.643  1.00 92.31           N  
ATOM    929  CA  HIS A 118     157.170 131.132 106.928  1.00 92.31           C  
ATOM    930  C   HIS A 118     156.586 131.231 105.529  1.00 92.31           C  
ATOM    931  O   HIS A 118     155.990 132.234 105.146  1.00 92.31           O  
ATOM    932  CB  HIS A 118     156.537 129.979 107.690  1.00 92.31           C  
ATOM    933  CG  HIS A 118     157.302 129.585 108.908  1.00 92.31           C  
ATOM    934  ND1 HIS A 118     157.155 130.226 110.117  1.00 92.31           N  
ATOM    935  CD2 HIS A 118     158.224 128.614 109.105  1.00 92.31           C  
ATOM    936  CE1 HIS A 118     157.957 129.672 111.007  1.00 92.31           C  
ATOM    937  NE2 HIS A 118     158.616 128.690 110.418  1.00 92.31           N  
ATOM    938  N   HIS A 119     156.762 130.167 104.754  1.00 94.18           N  
ATOM    939  CA  HIS A 119     156.412 130.240 103.344  1.00 94.18           C  
ATOM    940  C   HIS A 119     154.941 129.974 103.090  1.00 94.18           C  
ATOM    941  O   HIS A 119     154.519 129.972 101.932  1.00 94.18           O  
ATOM    942  CB  HIS A 119     157.260 129.262 102.547  1.00 94.18           C  
ATOM    943  CG  HIS A 119     156.953 127.834 102.836  1.00 94.18           C  
ATOM    944  ND1 HIS A 119     156.090 127.093 102.063  1.00 94.18           N  
ATOM    945  CD2 HIS A 119     157.359 127.021 103.836  1.00 94.18           C  
ATOM    946  CE1 HIS A 119     156.000 125.873 102.558  1.00 94.18           C  
ATOM    947  NE2 HIS A 119     156.759 125.805 103.636  1.00 94.18           N  
ATOM    948  N   ARG A 120     154.161 129.729 104.133  1.00 98.86           N  
ATOM    949  CA  ARG A 120     152.717 129.672 104.009  1.00 98.86           C  
ATOM    950  C   ARG A 120     152.052 130.965 104.432  1.00 98.86           C  
ATOM    951  O   ARG A 120     150.835 131.090 104.294  1.00 98.86           O  
ATOM    952  CB  ARG A 120     152.160 128.536 104.855  1.00 98.86           C  
ATOM    953  CG  ARG A 120     152.639 127.178 104.443  1.00 98.86           C  
ATOM    954  CD  ARG A 120     152.042 126.773 103.121  1.00 98.86           C  
ATOM    955  NE  ARG A 120     152.452 125.422 102.761  1.00 98.86           N  
ATOM    956  CZ  ARG A 120     152.115 124.813 101.631  1.00 98.86           C  
ATOM    957  NH1 ARG A 120     151.351 125.433 100.743  1.00 98.86           N  
ATOM    958  NH2 ARG A 120     152.542 123.581 101.391  1.00 98.86           N  
ATOM    959  N   GLY A 121     152.813 131.916 104.952  1.00 90.11           N  
ATOM    960  CA  GLY A 121     152.253 133.123 105.503  1.00 90.11           C  
ATOM    961  C   GLY A 121     152.154 133.140 107.006  1.00 90.11           C  
ATOM    962  O   GLY A 121     151.661 134.122 107.562  1.00 90.11           O  
ATOM    963  N   GLU A 122     152.593 132.090 107.683  1.00 90.81           N  
ATOM    964  CA  GLU A 122     152.579 132.069 109.140  1.00 90.81           C  
ATOM    965  C   GLU A 122     153.669 132.999 109.643  1.00 90.81           C  
ATOM    966  O   GLU A 122     154.850 132.656 109.622  1.00 90.81           O  
ATOM    967  CB  GLU A 122     152.783 130.656 109.661  1.00 90.81           C  
ATOM    968  CG  GLU A 122     152.788 130.579 111.164  1.00 90.81           C  
ATOM    969  CD  GLU A 122     152.966 129.172 111.675  1.00 90.81           C  
ATOM    970  OE1 GLU A 122     153.098 128.251 110.845  1.00 90.81           O  
ATOM    971  OE2 GLU A 122     152.975 128.985 112.908  1.00 90.81           O  
ATOM    972  N   VAL A 123     153.279 134.184 110.094  1.00 81.59           N  
ATOM    973  CA  VAL A 123     154.215 135.176 110.604  1.00 81.59           C  
ATOM    974  C   VAL A 123     154.177 135.171 112.127  1.00 81.59           C  
ATOM    975  O   VAL A 123     153.117 135.337 112.731  1.00 81.59           O  
ATOM    976  CB  VAL A 123     153.937 136.567 110.005  1.00 81.59           C  
ATOM    977  CG1 VAL A 123     152.479 136.859 109.961  1.00 81.59           C  
ATOM    978  CG2 VAL A 123     154.620 137.644 110.812  1.00 81.59           C  
ATOM    979  N   GLN A 124     155.335 134.957 112.748  1.00 81.88           N  
ATOM    980  CA  GLN A 124     155.465 134.808 114.191  1.00 81.88           C  
ATOM    981  C   GLN A 124     156.108 136.045 114.795  1.00 81.88           C  
ATOM    982  O   GLN A 124     157.097 136.554 114.270  1.00 81.88           O  
ATOM    983  CB  GLN A 124     156.318 133.593 114.530  1.00 81.88           C  
ATOM    984  CG  GLN A 124     155.714 132.289 114.109  1.00 81.88           C  
ATOM    985  CD  GLN A 124     156.632 131.129 114.362  1.00 81.88           C  
ATOM    986  OE1 GLN A 124     157.781 131.309 114.745  1.00 81.88           O  
ATOM    987  NE2 GLN A 124     156.126 129.923 114.164  1.00 81.88           N  
ATOM    988  N   ASN A 125     155.568 136.511 115.914  1.00 78.16           N  
ATOM    989  CA  ASN A 125     156.069 137.702 116.583  1.00 78.16           C  
ATOM    990  C   ASN A 125     156.408 137.355 118.022  1.00 78.16           C  
ATOM    991  O   ASN A 125     155.577 136.794 118.733  1.00 78.16           O  
ATOM    992  CB  ASN A 125     155.037 138.824 116.548  1.00 78.16           C  
ATOM    993  CG  ASN A 125     155.617 140.160 116.928  1.00 78.16           C  
ATOM    994  OD1 ASN A 125     156.813 140.286 117.168  1.00 78.16           O  
ATOM    995  ND2 ASN A 125     154.768 141.169 116.999  1.00 78.16           N  
ATOM    996  N   TYR A 126     157.618 137.701 118.445  1.00 77.51           N  
ATOM    997  CA  TYR A 126     158.099 137.474 119.803  1.00 77.51           C  
ATOM    998  C   TYR A 126     158.430 138.821 120.413  1.00 77.51           C  
ATOM    999  O   TYR A 126     159.209 139.581 119.833  1.00 77.51           O  
ATOM   1000  CB  TYR A 126     159.346 136.592 119.802  1.00 77.51           C  
ATOM   1001  CG  TYR A 126     159.114 135.126 119.595  1.00 77.51           C  
ATOM   1002  CD1 TYR A 126     158.984 134.275 120.673  1.00 77.51           C  
ATOM   1003  CD2 TYR A 126     159.004 134.592 118.327  1.00 77.51           C  
ATOM   1004  CE1 TYR A 126     158.783 132.939 120.489  1.00 77.51           C  
ATOM   1005  CE2 TYR A 126     158.793 133.254 118.137  1.00 77.51           C  
ATOM   1006  CZ  TYR A 126     158.680 132.435 119.223  1.00 77.51           C  
ATOM   1007  OH  TYR A 126     158.466 131.094 119.043  1.00 77.51           O  
ATOM   1008  N   LYS A 127     157.856 139.119 121.577  1.00 74.89           N  
ATOM   1009  CA  LYS A 127     158.200 140.364 122.238  1.00 74.89           C  
ATOM   1010  C   LYS A 127     158.017 140.275 123.743  1.00 74.89           C  
ATOM   1011  O   LYS A 127     157.083 139.613 124.210  1.00 74.89           O  
ATOM   1012  CB  LYS A 127     157.385 141.538 121.685  1.00 74.89           C  
ATOM   1013  CG  LYS A 127     155.886 141.451 121.846  1.00 74.89           C  
ATOM   1014  CD  LYS A 127     155.222 142.636 121.187  1.00 74.89           C  
ATOM   1015  CE  LYS A 127     153.725 142.580 121.330  1.00 74.89           C  
ATOM   1016  NZ  LYS A 127     153.079 143.743 120.685  1.00 74.89           N  
ATOM   1017  N   PRO A 128     158.899 140.888 124.520  1.00 76.62           N  
ATOM   1018  CA  PRO A 128     158.656 141.032 125.952  1.00 76.62           C  
ATOM   1019  C   PRO A 128     157.918 142.326 126.230  1.00 76.62           C  
ATOM   1020  O   PRO A 128     158.100 143.335 125.550  1.00 76.62           O  
ATOM   1021  CB  PRO A 128     160.072 141.076 126.533  1.00 76.62           C  
ATOM   1022  CG  PRO A 128     160.869 141.686 125.463  1.00 76.62           C  
ATOM   1023  CD  PRO A 128     160.277 141.250 124.162  1.00 76.62           C  
ATOM   1024  N   LEU A 129     157.062 142.296 127.243  1.00 77.69           N  
ATOM   1025  CA  LEU A 129     156.291 143.497 127.513  1.00 77.69           C  
ATOM   1026  C   LEU A 129     155.975 143.632 128.993  1.00 77.69           C  
ATOM   1027  O   LEU A 129     155.405 142.726 129.601  1.00 77.69           O  
ATOM   1028  CB  LEU A 129     155.031 143.526 126.635  1.00 77.69           C  
ATOM   1029  CG  LEU A 129     153.978 142.430 126.567  1.00 77.69           C  
ATOM   1030  CD1 LEU A 129     152.867 142.732 127.506  1.00 77.69           C  
ATOM   1031  CD2 LEU A 129     153.441 142.325 125.170  1.00 77.69           C  
ATOM   1032  N   GLN A 130     156.400 144.756 129.566  1.00 84.43           N  
ATOM   1033  CA  GLN A 130     156.038 145.152 130.917  1.00 84.43           C  
ATOM   1034  C   GLN A 130     154.634 145.722 130.896  1.00 84.43           C  
ATOM   1035  O   GLN A 130     154.320 146.568 130.058  1.00 84.43           O  
ATOM   1036  CB  GLN A 130     156.999 146.208 131.455  1.00 84.43           C  
ATOM   1037  CG  GLN A 130     156.688 146.641 132.862  1.00 84.43           C  
ATOM   1038  CD  GLN A 130     157.588 147.744 133.337  1.00 84.43           C  
ATOM   1039  OE1 GLN A 130     158.432 148.227 132.595  1.00 84.43           O  
ATOM   1040  NE2 GLN A 130     157.404 148.163 134.575  1.00 84.43           N  
ATOM   1041  N   LEU A 131     153.793 145.271 131.811  1.00 83.29           N  
ATOM   1042  CA  LEU A 131     152.417 145.727 131.844  1.00 83.29           C  
ATOM   1043  C   LEU A 131     152.034 146.144 133.253  1.00 83.29           C  
ATOM   1044  O   LEU A 131     152.386 145.481 134.231  1.00 83.29           O  
ATOM   1045  CB  LEU A 131     151.487 144.647 131.288  1.00 83.29           C  
ATOM   1046  CG  LEU A 131     151.500 143.241 131.871  1.00 83.29           C  
ATOM   1047  CD1 LEU A 131     150.475 143.069 132.952  1.00 83.29           C  
ATOM   1048  CD2 LEU A 131     151.263 142.240 130.791  1.00 83.29           C  
ATOM   1049  N   VAL A 132     151.330 147.264 133.338  1.00 86.84           N  
ATOM   1050  CA  VAL A 132     150.873 147.846 134.589  1.00 86.84           C  
ATOM   1051  C   VAL A 132     149.353 147.836 134.573  1.00 86.84           C  
ATOM   1052  O   VAL A 132     148.717 148.648 133.891  1.00 86.84           O  
ATOM   1053  CB  VAL A 132     151.440 149.252 134.798  1.00 86.84           C  
ATOM   1054  CG1 VAL A 132     152.809 149.153 135.352  1.00 86.84           C  
ATOM   1055  CG2 VAL A 132     151.614 149.918 133.473  1.00 86.84           C  
ATOM   1056  N   THR A 133     148.766 146.905 135.305  1.00 90.09           N  
ATOM   1057  CA  THR A 133     147.330 146.723 135.271  1.00 90.09           C  
ATOM   1058  C   THR A 133     146.717 147.009 136.628  1.00 90.09           C  
ATOM   1059  O   THR A 133     147.410 147.231 137.619  1.00 90.09           O  
ATOM   1060  CB  THR A 133     146.953 145.312 134.818  1.00 90.09           C  
ATOM   1061  OG1 THR A 133     147.567 144.353 135.680  1.00 90.09           O  
ATOM   1062  CG2 THR A 133     147.392 145.076 133.398  1.00 90.09           C  
ATOM   1063  N   ALA A 134     145.391 146.998 136.650  1.00 93.67           N  
ATOM   1064  CA  ALA A 134     144.613 147.283 137.841  1.00 93.67           C  
ATOM   1065  C   ALA A 134     143.779 146.071 138.207  1.00 93.67           C  
ATOM   1066  O   ALA A 134     143.142 145.465 137.343  1.00 93.67           O  
ATOM   1067  CB  ALA A 134     143.698 148.477 137.627  1.00 93.67           C  
ATOM   1068  N   CYS A 135     143.774 145.725 139.489  1.00103.80           N  
ATOM   1069  CA  CYS A 135     142.975 144.606 139.952  1.00103.80           C  
ATOM   1070  C   CYS A 135     142.431 144.890 141.340  1.00103.80           C  
ATOM   1071  O   CYS A 135     142.886 145.794 142.039  1.00103.80           O  
ATOM   1072  CB  CYS A 135     143.770 143.309 139.973  1.00103.80           C  
ATOM   1073  SG  CYS A 135     142.763 141.952 140.589  1.00103.80           S  
ATOM   1074  N   SER A 136     141.446 144.091 141.729  1.00104.29           N  
ATOM   1075  CA  SER A 136     140.861 144.151 143.059  1.00104.29           C  
ATOM   1076  C   SER A 136     141.675 143.267 143.992  1.00104.29           C  
ATOM   1077  O   SER A 136     141.849 142.074 143.727  1.00104.29           O  
ATOM   1078  CB  SER A 136     139.404 143.701 143.018  1.00104.29           C  
ATOM   1079  OG  SER A 136     138.833 143.698 144.312  1.00104.29           O  
ATOM   1080  N   LEU A 137     142.172 143.849 145.078  1.00106.35           N  
ATOM   1081  CA  LEU A 137     143.040 143.154 146.017  1.00106.35           C  
ATOM   1082  C   LEU A 137     142.356 143.085 147.373  1.00106.35           C  
ATOM   1083  O   LEU A 137     141.967 144.118 147.926  1.00106.35           O  
ATOM   1084  CB  LEU A 137     144.382 143.869 146.137  1.00106.35           C  
ATOM   1085  CG  LEU A 137     145.142 143.986 144.817  1.00106.35           C  
ATOM   1086  CD1 LEU A 137     146.376 144.821 144.994  1.00106.35           C  
ATOM   1087  CD2 LEU A 137     145.511 142.641 144.258  1.00106.35           C  
ATOM   1088  N   ASP A 138     142.212 141.877 147.905  1.00117.02           N  
ATOM   1089  CA  ASP A 138     141.573 141.663 149.196  1.00117.02           C  
ATOM   1090  C   ASP A 138     142.619 141.534 150.295  1.00117.02           C  
ATOM   1091  O   ASP A 138     143.544 140.724 150.201  1.00117.02           O  
ATOM   1092  CB  ASP A 138     140.667 140.434 149.160  1.00117.02           C  
ATOM   1093  CG  ASP A 138     141.352 139.218 148.578  1.00117.02           C  
ATOM   1094  OD1 ASP A 138     142.453 139.361 148.011  1.00117.02           O  
ATOM   1095  OD2 ASP A 138     140.792 138.110 148.692  1.00117.02           O  
ATOM   1096  N   ILE A 139     142.486 142.357 151.326  1.00127.14           N  
ATOM   1097  CA  ILE A 139     143.461 142.378 152.405  1.00127.14           C  
ATOM   1098  C   ILE A 139     142.694 141.935 153.642  1.00127.14           C  
ATOM   1099  O   ILE A 139     142.819 142.523 154.719  1.00127.14           O  
ATOM   1100  CB  ILE A 139     144.120 143.763 152.558  1.00127.14           C  
ATOM   1101  CG1 ILE A 139     144.526 144.304 151.192  1.00127.14           C  
ATOM   1102  CG2 ILE A 139     145.429 143.670 153.336  1.00127.14           C  
ATOM   1103  CD1 ILE A 139     145.547 143.441 150.462  1.00127.14           C  
ATOM   1104  N   TYR A 140     141.797 140.964 153.466  1.00133.45           N  
ATOM   1105  CA  TYR A 140     141.072 140.438 154.615  1.00133.45           C  
ATOM   1106  C   TYR A 140     141.993 139.689 155.564  1.00133.45           C  
ATOM   1107  O   TYR A 140     141.739 139.653 156.773  1.00133.45           O  
ATOM   1108  CB  TYR A 140     139.927 139.539 154.161  1.00133.45           C  
ATOM   1109  CG  TYR A 140     139.141 138.997 155.323  1.00133.45           C  
ATOM   1110  CD1 TYR A 140     138.344 139.835 156.085  1.00133.45           C  
ATOM   1111  CD2 TYR A 140     139.203 137.653 155.668  1.00133.45           C  
ATOM   1112  CE1 TYR A 140     137.628 139.355 157.159  1.00133.45           C  
ATOM   1113  CE2 TYR A 140     138.487 137.161 156.740  1.00133.45           C  
ATOM   1114  CZ  TYR A 140     137.702 138.017 157.480  1.00133.45           C  
ATOM   1115  OH  TYR A 140     136.986 137.534 158.548  1.00133.45           O  
ATOM   1116  N   ASN A 141     143.069 139.108 155.048  1.00126.51           N  
ATOM   1117  CA  ASN A 141     144.069 138.442 155.874  1.00126.51           C  
ATOM   1118  C   ASN A 141     145.445 138.744 155.300  1.00126.51           C  
ATOM   1119  O   ASN A 141     145.870 138.096 154.342  1.00126.51           O  
ATOM   1120  CB  ASN A 141     143.783 136.947 155.959  1.00126.51           C  
ATOM   1121  CG  ASN A 141     143.323 136.362 154.641  1.00126.51           C  
ATOM   1122  OD1 ASN A 141     143.283 137.043 153.625  1.00126.51           O  
ATOM   1123  ND2 ASN A 141     142.955 135.088 154.662  1.00126.51           N  
ATOM   1124  N   PHE A 142     146.150 139.711 155.919  1.00127.51           N  
ATOM   1125  CA  PHE A 142     147.253 140.393 155.239  1.00127.51           C  
ATOM   1126  C   PHE A 142     148.447 139.499 154.912  1.00127.51           C  
ATOM   1127  O   PHE A 142     148.835 139.462 153.732  1.00127.51           O  
ATOM   1128  CB  PHE A 142     147.666 141.640 156.031  1.00127.51           C  
ATOM   1129  CG  PHE A 142     148.904 142.304 155.506  1.00127.51           C  
ATOM   1130  CD1 PHE A 142     148.850 143.098 154.377  1.00127.51           C  
ATOM   1131  CD2 PHE A 142     150.123 142.138 156.144  1.00127.51           C  
ATOM   1132  CE1 PHE A 142     149.979 143.715 153.896  1.00127.51           C  
ATOM   1133  CE2 PHE A 142     151.256 142.746 155.661  1.00127.51           C  
ATOM   1134  CZ  PHE A 142     151.183 143.535 154.532  1.00127.51           C  
ATOM   1135  N   PRO A 143     149.076 138.762 155.846  1.00125.57           N  
ATOM   1136  CA  PRO A 143     150.239 137.974 155.421  1.00125.57           C  
ATOM   1137  C   PRO A 143     149.886 136.653 154.761  1.00125.57           C  
ATOM   1138  O   PRO A 143     150.746 136.079 154.088  1.00125.57           O  
ATOM   1139  CB  PRO A 143     151.007 137.755 156.724  1.00125.57           C  
ATOM   1140  CG  PRO A 143     149.967 137.683 157.717  1.00125.57           C  
ATOM   1141  CD  PRO A 143     148.886 138.613 157.306  1.00125.57           C  
ATOM   1142  N   PHE A 144     148.664 136.155 154.901  1.00129.07           N  
ATOM   1143  CA  PHE A 144     148.277 134.878 154.311  1.00129.07           C  
ATOM   1144  C   PHE A 144     147.172 135.171 153.303  1.00129.07           C  
ATOM   1145  O   PHE A 144     145.993 135.107 153.647  1.00129.07           O  
ATOM   1146  CB  PHE A 144     147.797 133.913 155.388  1.00129.07           C  
ATOM   1147  CG  PHE A 144     148.768 133.719 156.511  1.00129.07           C  
ATOM   1148  CD1 PHE A 144     149.845 132.886 156.374  1.00129.07           C  
ATOM   1149  CD2 PHE A 144     148.583 134.389 157.717  1.00129.07           C  
ATOM   1150  CE1 PHE A 144     150.734 132.704 157.402  1.00129.07           C  
ATOM   1151  CE2 PHE A 144     149.483 134.212 158.745  1.00129.07           C  
ATOM   1152  CZ  PHE A 144     150.553 133.374 158.586  1.00129.07           C  
ATOM   1153  N   ASP A 145     147.532 135.498 152.066  1.00115.43           N  
ATOM   1154  CA  ASP A 145     146.510 135.858 151.094  1.00115.43           C  
ATOM   1155  C   ASP A 145     146.933 135.463 149.693  1.00115.43           C  
ATOM   1156  O   ASP A 145     148.090 135.636 149.312  1.00115.43           O  
ATOM   1157  CB  ASP A 145     146.193 137.356 151.141  1.00115.43           C  
ATOM   1158  CG  ASP A 145     147.432 138.214 151.101  1.00115.43           C  
ATOM   1159  OD1 ASP A 145     148.547 137.677 151.228  1.00115.43           O  
ATOM   1160  OD2 ASP A 145     147.291 139.436 150.935  1.00115.43           O  
ATOM   1161  N   VAL A 146     145.990 134.925 148.939  1.00104.73           N  
ATOM   1162  CA  VAL A 146     146.154 134.731 147.509  1.00104.73           C  
ATOM   1163  C   VAL A 146     145.439 135.868 146.802  1.00104.73           C  
ATOM   1164  O   VAL A 146     144.479 136.445 147.319  1.00104.73           O  
ATOM   1165  CB  VAL A 146     145.632 133.357 147.053  1.00104.73           C  
ATOM   1166  CG1 VAL A 146     146.464 132.270 147.673  1.00104.73           C  
ATOM   1167  CG2 VAL A 146     144.184 133.183 147.440  1.00104.73           C  
ATOM   1168  N   GLN A 147     145.937 136.224 145.625  1.00102.94           N  
ATOM   1169  CA  GLN A 147     145.387 137.325 144.850  1.00102.94           C  
ATOM   1170  C   GLN A 147     145.066 136.800 143.466  1.00102.94           C  
ATOM   1171  O   GLN A 147     145.869 136.073 142.878  1.00102.94           O  
ATOM   1172  CB  GLN A 147     146.366 138.493 144.771  1.00102.94           C  
ATOM   1173  CG  GLN A 147     146.768 139.061 146.112  1.00102.94           C  
ATOM   1174  CD  GLN A 147     145.603 139.621 146.881  1.00102.94           C  
ATOM   1175  OE1 GLN A 147     144.694 140.212 146.317  1.00102.94           O  
ATOM   1176  NE2 GLN A 147     145.627 139.439 148.191  1.00102.94           N  
ATOM   1177  N   ASN A 148     143.902 137.158 142.955  1.00 97.84           N  
ATOM   1178  CA  ASN A 148     143.389 136.633 141.695  1.00 97.84           C  
ATOM   1179  C   ASN A 148     143.257 137.805 140.731  1.00 97.84           C  
ATOM   1180  O   ASN A 148     142.267 138.536 140.759  1.00 97.84           O  
ATOM   1181  CB  ASN A 148     142.067 135.922 141.953  1.00 97.84           C  
ATOM   1182  CG  ASN A 148     141.522 135.206 140.748  1.00 97.84           C  
ATOM   1183  OD1 ASN A 148     142.093 135.228 139.667  1.00 97.84           O  
ATOM   1184  ND2 ASN A 148     140.394 134.553 140.940  1.00 97.84           N  
ATOM   1185  N   CYS A 149     144.253 137.976 139.869  1.00 96.21           N  
ATOM   1186  CA  CYS A 149     144.323 139.107 138.959  1.00 96.21           C  
ATOM   1187  C   CYS A 149     144.076 138.656 137.528  1.00 96.21           C  
ATOM   1188  O   CYS A 149     144.469 137.557 137.132  1.00 96.21           O  
ATOM   1189  CB  CYS A 149     145.681 139.793 139.052  1.00 96.21           C  
ATOM   1190  SG  CYS A 149     146.058 140.471 140.675  1.00 96.21           S  
ATOM   1191  N   SER A 150     143.434 139.519 136.748  1.00 92.91           N  
ATOM   1192  CA  SER A 150     143.035 139.195 135.388  1.00 92.91           C  
ATOM   1193  C   SER A 150     143.851 139.992 134.385  1.00 92.91           C  
ATOM   1194  O   SER A 150     144.209 141.144 134.638  1.00 92.91           O  
ATOM   1195  CB  SER A 150     141.553 139.482 135.169  1.00 92.91           C  
ATOM   1196  OG  SER A 150     140.755 138.671 136.006  1.00 92.91           O  
ATOM   1197  N   LEU A 151     144.140 139.369 133.248  1.00 88.51           N  
ATOM   1198  CA  LEU A 151     144.767 140.023 132.103  1.00 88.51           C  
ATOM   1199  C   LEU A 151     143.915 139.656 130.898  1.00 88.51           C  
ATOM   1200  O   LEU A 151     143.935 138.505 130.459  1.00 88.51           O  
ATOM   1201  CB  LEU A 151     146.201 139.561 131.905  1.00 88.51           C  
ATOM   1202  CG  LEU A 151     147.187 139.817 133.030  1.00 88.51           C  
ATOM   1203  CD1 LEU A 151     148.538 139.255 132.659  1.00 88.51           C  
ATOM   1204  CD2 LEU A 151     147.262 141.284 133.300  1.00 88.51           C  
ATOM   1205  N   THR A 152     143.162 140.603 130.363  1.00 87.62           N  
ATOM   1206  CA  THR A 152     142.247 140.316 129.268  1.00 87.62           C  
ATOM   1207  C   THR A 152     142.839 140.843 127.970  1.00 87.62           C  
ATOM   1208  O   THR A 152     142.816 142.047 127.717  1.00 87.62           O  
ATOM   1209  CB  THR A 152     140.878 140.931 129.520  1.00 87.62           C  
ATOM   1210  OG1 THR A 152     140.384 140.482 130.782  1.00 87.62           O  
ATOM   1211  CG2 THR A 152     139.924 140.476 128.458  1.00 87.62           C  
ATOM   1212  N   PHE A 153     143.354 139.941 127.145  1.00 86.07           N  
ATOM   1213  CA  PHE A 153     143.859 140.302 125.830  1.00 86.07           C  
ATOM   1214  C   PHE A 153     142.710 140.443 124.857  1.00 86.07           C  
ATOM   1215  O   PHE A 153     141.896 139.529 124.714  1.00 86.07           O  
ATOM   1216  CB  PHE A 153     144.826 139.253 125.308  1.00 86.07           C  
ATOM   1217  CG  PHE A 153     146.140 139.268 125.981  1.00 86.07           C  
ATOM   1218  CD1 PHE A 153     146.601 140.392 126.621  1.00 86.07           C  
ATOM   1219  CD2 PHE A 153     146.904 138.142 126.004  1.00 86.07           C  
ATOM   1220  CE1 PHE A 153     147.819 140.383 127.245  1.00 86.07           C  
ATOM   1221  CE2 PHE A 153     148.103 138.142 126.625  1.00 86.07           C  
ATOM   1222  CZ  PHE A 153     148.563 139.261 127.250  1.00 86.07           C  
ATOM   1223  N   THR A 154     142.663 141.575 124.170  1.00 86.67           N  
ATOM   1224  CA  THR A 154     141.601 141.825 123.218  1.00 86.67           C  
ATOM   1225  C   THR A 154     142.100 142.790 122.163  1.00 86.67           C  
ATOM   1226  O   THR A 154     143.048 143.545 122.379  1.00 86.67           O  
ATOM   1227  CB  THR A 154     140.353 142.380 123.905  1.00 86.67           C  
ATOM   1228  OG1 THR A 154     139.325 142.576 122.931  1.00 86.67           O  
ATOM   1229  CG2 THR A 154     140.656 143.687 124.603  1.00 86.67           C  
ATOM   1230  N   SER A 155     141.468 142.735 121.002  1.00 82.66           N  
ATOM   1231  CA  SER A 155     141.697 143.731 119.975  1.00 82.66           C  
ATOM   1232  C   SER A 155     140.903 144.964 120.355  1.00 82.66           C  
ATOM   1233  O   SER A 155     139.738 144.855 120.737  1.00 82.66           O  
ATOM   1234  CB  SER A 155     141.270 143.218 118.608  1.00 82.66           C  
ATOM   1235  OG  SER A 155     141.455 144.219 117.632  1.00 82.66           O  
ATOM   1236  N   TRP A 156     141.534 146.130 120.287  1.00 80.12           N  
ATOM   1237  CA  TRP A 156     140.854 147.305 120.804  1.00 80.12           C  
ATOM   1238  C   TRP A 156     139.814 147.836 119.832  1.00 80.12           C  
ATOM   1239  O   TRP A 156     138.863 148.494 120.256  1.00 80.12           O  
ATOM   1240  CB  TRP A 156     141.855 148.399 121.147  1.00 80.12           C  
ATOM   1241  CG  TRP A 156     141.233 149.460 121.953  1.00 80.12           C  
ATOM   1242  CD1 TRP A 156     140.760 150.645 121.511  1.00 80.12           C  
ATOM   1243  CD2 TRP A 156     140.989 149.424 123.355  1.00 80.12           C  
ATOM   1244  NE1 TRP A 156     140.238 151.362 122.551  1.00 80.12           N  
ATOM   1245  CE2 TRP A 156     140.366 150.629 123.697  1.00 80.12           C  
ATOM   1246  CE3 TRP A 156     141.239 148.488 124.354  1.00 80.12           C  
ATOM   1247  CZ2 TRP A 156     139.994 150.926 124.992  1.00 80.12           C  
ATOM   1248  CZ3 TRP A 156     140.876 148.786 125.637  1.00 80.12           C  
ATOM   1249  CH2 TRP A 156     140.261 149.995 125.948  1.00 80.12           C  
ATOM   1250  N   LEU A 157     139.952 147.545 118.548  1.00 80.98           N  
ATOM   1251  CA  LEU A 157     139.041 148.062 117.544  1.00 80.98           C  
ATOM   1252  C   LEU A 157     138.252 146.977 116.833  1.00 80.98           C  
ATOM   1253  O   LEU A 157     137.024 147.059 116.761  1.00 80.98           O  
ATOM   1254  CB  LEU A 157     139.825 148.868 116.515  1.00 80.98           C  
ATOM   1255  CG  LEU A 157     138.906 149.513 115.489  1.00 80.98           C  
ATOM   1256  CD1 LEU A 157     138.122 150.632 116.111  1.00 80.98           C  
ATOM   1257  CD2 LEU A 157     139.696 149.983 114.329  1.00 80.98           C  
ATOM   1258  N   HIS A 158     138.930 145.961 116.311  1.00 80.32           N  
ATOM   1259  CA  HIS A 158     138.315 145.004 115.408  1.00 80.32           C  
ATOM   1260  C   HIS A 158     137.367 144.065 116.140  1.00 80.32           C  
ATOM   1261  O   HIS A 158     137.602 143.681 117.286  1.00 80.32           O  
ATOM   1262  CB  HIS A 158     139.392 144.182 114.712  1.00 80.32           C  
ATOM   1263  CG  HIS A 158     140.342 144.992 113.892  1.00 80.32           C  
ATOM   1264  ND1 HIS A 158     141.467 145.577 114.421  1.00 80.32           N  
ATOM   1265  CD2 HIS A 158     140.354 145.285 112.574  1.00 80.32           C  
ATOM   1266  CE1 HIS A 158     142.124 146.207 113.467  1.00 80.32           C  
ATOM   1267  NE2 HIS A 158     141.466 146.049 112.335  1.00 80.32           N  
ATOM   1268  N   THR A 159     136.301 143.678 115.453  1.00 84.75           N  
ATOM   1269  CA  THR A 159     135.298 142.790 116.009  1.00 84.75           C  
ATOM   1270  C   THR A 159     135.631 141.339 115.671  1.00 84.75           C  
ATOM   1271  O   THR A 159     136.630 141.045 115.019  1.00 84.75           O  
ATOM   1272  CB  THR A 159     133.922 143.181 115.494  1.00 84.75           C  
ATOM   1273  OG1 THR A 159     133.885 142.986 114.081  1.00 84.75           O  
ATOM   1274  CG2 THR A 159     133.672 144.632 115.775  1.00 84.75           C  
ATOM   1275  N   ILE A 160     134.778 140.412 116.109  1.00 88.52           N  
ATOM   1276  CA  ILE A 160     135.144 139.001 116.048  1.00 88.52           C  
ATOM   1277  C   ILE A 160     134.982 138.430 114.643  1.00 88.52           C  
ATOM   1278  O   ILE A 160     135.488 137.339 114.358  1.00 88.52           O  
ATOM   1279  CB  ILE A 160     134.331 138.205 117.082  1.00 88.52           C  
ATOM   1280  CG1 ILE A 160     135.050 136.921 117.476  1.00 88.52           C  
ATOM   1281  CG2 ILE A 160     132.978 137.848 116.539  1.00 88.52           C  
ATOM   1282  CD1 ILE A 160     134.444 136.247 118.638  1.00 88.52           C  
ATOM   1283  N   GLN A 161     134.321 139.136 113.739  1.00 90.21           N  
ATOM   1284  CA  GLN A 161     134.382 138.761 112.339  1.00 90.21           C  
ATOM   1285  C   GLN A 161     135.527 139.452 111.624  1.00 90.21           C  
ATOM   1286  O   GLN A 161     135.620 139.371 110.398  1.00 90.21           O  
ATOM   1287  CB  GLN A 161     133.058 139.065 111.638  1.00 90.21           C  
ATOM   1288  CG  GLN A 161     132.711 140.528 111.572  1.00 90.21           C  
ATOM   1289  CD  GLN A 161     131.882 140.977 112.754  1.00 90.21           C  
ATOM   1290  OE1 GLN A 161     131.737 140.252 113.736  1.00 90.21           O  
ATOM   1291  NE2 GLN A 161     131.350 142.189 112.676  1.00 90.21           N  
ATOM   1292  N   ASP A 162     136.398 140.126 112.364  1.00 88.20           N  
ATOM   1293  CA  ASP A 162     137.511 140.862 111.792  1.00 88.20           C  
ATOM   1294  C   ASP A 162     138.840 140.382 112.352  1.00 88.20           C  
ATOM   1295  O   ASP A 162     139.771 140.127 111.587  1.00 88.20           O  
ATOM   1296  CB  ASP A 162     137.304 142.357 112.062  1.00 88.20           C  
ATOM   1297  CG  ASP A 162     137.939 143.232 111.018  1.00 88.20           C  
ATOM   1298  OD1 ASP A 162     138.495 142.679 110.063  1.00 88.20           O  
ATOM   1299  OD2 ASP A 162     137.862 144.473 111.139  1.00 88.20           O  
ATOM   1300  N   ILE A 163     138.950 140.239 113.673  1.00 82.12           N  
ATOM   1301  CA  ILE A 163     140.102 139.634 114.339  1.00 82.12           C  
ATOM   1302  C   ILE A 163     139.595 138.703 115.427  1.00 82.12           C  
ATOM   1303  O   ILE A 163     138.772 139.100 116.255  1.00 82.12           O  
ATOM   1304  CB  ILE A 163     141.061 140.685 114.935  1.00 82.12           C  
ATOM   1305  CG1 ILE A 163     141.886 141.341 113.840  1.00 82.12           C  
ATOM   1306  CG2 ILE A 163     141.984 140.094 115.980  1.00 82.12           C  
ATOM   1307  CD1 ILE A 163     142.785 142.424 114.342  1.00 82.12           C  
ATOM   1308  N   ASN A 164     140.089 137.470 115.427  1.00 84.71           N  
ATOM   1309  CA  ASN A 164     139.717 136.438 116.376  1.00 84.71           C  
ATOM   1310  C   ASN A 164     140.959 135.989 117.133  1.00 84.71           C  
ATOM   1311  O   ASN A 164     142.062 136.006 116.587  1.00 84.71           O  
ATOM   1312  CB  ASN A 164     139.108 135.278 115.628  1.00 84.71           C  
ATOM   1313  CG  ASN A 164     138.414 134.315 116.518  1.00 84.71           C  
ATOM   1314  OD1 ASN A 164     138.305 134.516 117.720  1.00 84.71           O  
ATOM   1315  ND2 ASN A 164     137.948 133.232 115.930  1.00 84.71           N  
ATOM   1316  N   ILE A 165     140.794 135.570 118.386  1.00 81.38           N  
ATOM   1317  CA  ILE A 165     141.931 135.246 119.244  1.00 81.38           C  
ATOM   1318  C   ILE A 165     141.799 133.825 119.771  1.00 81.38           C  
ATOM   1319  O   ILE A 165     140.801 133.491 120.413  1.00 81.38           O  
ATOM   1320  CB  ILE A 165     142.060 136.233 120.416  1.00 81.38           C  
ATOM   1321  CG1 ILE A 165     142.373 137.625 119.898  1.00 81.38           C  
ATOM   1322  CG2 ILE A 165     143.148 135.808 121.354  1.00 81.38           C  
ATOM   1323  CD1 ILE A 165     142.323 138.672 120.948  1.00 81.38           C  
ATOM   1324  N   THR A 166     142.810 132.996 119.515  1.00 82.63           N  
ATOM   1325  CA  THR A 166     142.893 131.658 120.083  1.00 82.63           C  
ATOM   1326  C   THR A 166     144.180 131.531 120.879  1.00 82.63           C  
ATOM   1327  O   THR A 166     144.876 132.517 121.121  1.00 82.63           O  
ATOM   1328  CB  THR A 166     142.866 130.566 119.016  1.00 82.63           C  
ATOM   1329  OG1 THR A 166     144.022 130.688 118.184  1.00 82.63           O  
ATOM   1330  CG2 THR A 166     141.638 130.683 118.161  1.00 82.63           C  
ATOM   1331  N   LEU A 167     144.496 130.304 121.284  1.00 84.09           N  
ATOM   1332  CA  LEU A 167     145.747 130.035 121.978  1.00 84.09           C  
ATOM   1333  C   LEU A 167     146.771 129.371 121.070  1.00 84.09           C  
ATOM   1334  O   LEU A 167     146.424 128.669 120.116  1.00 84.09           O  
ATOM   1335  CB  LEU A 167     145.520 129.141 123.187  1.00 84.09           C  
ATOM   1336  CG  LEU A 167     144.856 129.751 124.401  1.00 84.09           C  
ATOM   1337  CD1 LEU A 167     144.583 128.649 125.381  1.00 84.09           C  
ATOM   1338  CD2 LEU A 167     145.766 130.786 125.009  1.00 84.09           C  
ATOM   1339  N   TRP A 168     148.044 129.601 121.392  1.00 86.26           N  
ATOM   1340  CA  TRP A 168     149.137 128.885 120.750  1.00 86.26           C  
ATOM   1341  C   TRP A 168     149.080 127.410 121.100  1.00 86.26           C  
ATOM   1342  O   TRP A 168     148.904 126.557 120.225  1.00 86.26           O  
ATOM   1343  CB  TRP A 168     150.465 129.464 121.228  1.00 86.26           C  
ATOM   1344  CG  TRP A 168     151.691 128.983 120.539  1.00 86.26           C  
ATOM   1345  CD1 TRP A 168     152.310 127.782 120.696  1.00 86.26           C  
ATOM   1346  CD2 TRP A 168     152.577 129.765 119.737  1.00 86.26           C  
ATOM   1347  NE1 TRP A 168     153.450 127.722 119.962  1.00 86.26           N  
ATOM   1348  CE2 TRP A 168     153.649 128.938 119.372  1.00 86.26           C  
ATOM   1349  CE3 TRP A 168     152.553 131.075 119.259  1.00 86.26           C  
ATOM   1350  CZ2 TRP A 168     154.680 129.376 118.551  1.00 86.26           C  
ATOM   1351  CZ3 TRP A 168     153.574 131.503 118.451  1.00 86.26           C  
ATOM   1352  CH2 TRP A 168     154.624 130.660 118.095  1.00 86.26           C  
ATOM   1353  N   ARG A 169     149.203 127.102 122.384  1.00 93.88           N  
ATOM   1354  CA  ARG A 169     149.294 125.746 122.888  1.00 93.88           C  
ATOM   1355  C   ARG A 169     148.139 125.468 123.837  1.00 93.88           C  
ATOM   1356  O   ARG A 169     147.273 126.314 124.054  1.00 93.88           O  
ATOM   1357  CB  ARG A 169     150.635 125.536 123.576  1.00 93.88           C  
ATOM   1358  CG  ARG A 169     150.906 126.566 124.627  1.00 93.88           C  
ATOM   1359  CD  ARG A 169     152.277 126.390 125.219  1.00 93.88           C  
ATOM   1360  NE  ARG A 169     152.557 127.427 126.200  1.00 93.88           N  
ATOM   1361  CZ  ARG A 169     153.638 127.448 126.964  1.00 93.88           C  
ATOM   1362  NH1 ARG A 169     154.528 126.477 126.868  1.00 93.88           N  
ATOM   1363  NH2 ARG A 169     153.818 128.428 127.833  1.00 93.88           N  
ATOM   1364  N   SER A 170     148.131 124.261 124.382  1.00102.29           N  
ATOM   1365  CA  SER A 170     147.015 123.766 125.178  1.00102.29           C  
ATOM   1366  C   SER A 170     146.906 124.531 126.492  1.00102.29           C  
ATOM   1367  O   SER A 170     147.927 124.940 127.050  1.00102.29           O  
ATOM   1368  CB  SER A 170     147.203 122.273 125.441  1.00102.29           C  
ATOM   1369  OG  SER A 170     146.181 121.757 126.267  1.00102.29           O  
ATOM   1370  N   PRO A 171     145.694 124.764 127.008  1.00103.15           N  
ATOM   1371  CA  PRO A 171     145.564 125.490 128.280  1.00103.15           C  
ATOM   1372  C   PRO A 171     146.053 124.717 129.488  1.00103.15           C  
ATOM   1373  O   PRO A 171     146.368 125.343 130.509  1.00103.15           O  
ATOM   1374  CB  PRO A 171     144.061 125.763 128.374  1.00103.15           C  
ATOM   1375  CG  PRO A 171     143.440 124.725 127.547  1.00103.15           C  
ATOM   1376  CD  PRO A 171     144.380 124.476 126.415  1.00103.15           C  
ATOM   1377  N   GLU A 172     146.140 123.389 129.409  1.00108.88           N  
ATOM   1378  CA  GLU A 172     146.652 122.610 130.528  1.00108.88           C  
ATOM   1379  C   GLU A 172     148.140 122.822 130.739  1.00108.88           C  
ATOM   1380  O   GLU A 172     148.628 122.661 131.861  1.00108.88           O  
ATOM   1381  CB  GLU A 172     146.373 121.123 130.321  1.00108.88           C  
ATOM   1382  CG  GLU A 172     144.911 120.733 130.420  1.00108.88           C  
ATOM   1383  CD  GLU A 172     144.168 120.890 129.111  1.00108.88           C  
ATOM   1384  OE1 GLU A 172     144.810 121.230 128.099  1.00108.88           O  
ATOM   1385  OE2 GLU A 172     142.939 120.675 129.093  1.00108.88           O  
ATOM   1386  N   GLU A 173     148.875 123.176 129.690  1.00105.82           N  
ATOM   1387  CA  GLU A 173     150.296 123.446 129.823  1.00105.82           C  
ATOM   1388  C   GLU A 173     150.624 124.928 129.854  1.00105.82           C  
ATOM   1389  O   GLU A 173     151.774 125.282 130.118  1.00105.82           O  
ATOM   1390  CB  GLU A 173     151.075 122.756 128.703  1.00105.82           C  
ATOM   1391  CG  GLU A 173     150.689 123.164 127.315  1.00105.82           C  
ATOM   1392  CD  GLU A 173     151.431 122.367 126.268  1.00105.82           C  
ATOM   1393  OE1 GLU A 173     152.257 121.517 126.652  1.00105.82           O  
ATOM   1394  OE2 GLU A 173     151.184 122.576 125.063  1.00105.82           O  
ATOM   1395  N   VAL A 174     149.655 125.801 129.596  1.00101.14           N  
ATOM   1396  CA  VAL A 174     149.829 127.201 129.955  1.00101.14           C  
ATOM   1397  C   VAL A 174     149.636 127.371 131.454  1.00101.14           C  
ATOM   1398  O   VAL A 174     150.334 128.159 132.102  1.00101.14           O  
ATOM   1399  CB  VAL A 174     148.863 128.084 129.145  1.00101.14           C  
ATOM   1400  CG1 VAL A 174     148.978 129.538 129.536  1.00101.14           C  
ATOM   1401  CG2 VAL A 174     149.144 127.945 127.679  1.00101.14           C  
ATOM   1402  N   ARG A 175     148.723 126.589 132.035  1.00104.73           N  
ATOM   1403  CA  ARG A 175     148.392 126.733 133.449  1.00104.73           C  
ATOM   1404  C   ARG A 175     149.529 126.260 134.344  1.00104.73           C  
ATOM   1405  O   ARG A 175     149.809 126.874 135.377  1.00104.73           O  
ATOM   1406  CB  ARG A 175     147.112 125.961 133.755  1.00104.73           C  
ATOM   1407  CG  ARG A 175     146.599 126.140 135.163  1.00104.73           C  
ATOM   1408  CD  ARG A 175     145.319 125.359 135.386  1.00104.73           C  
ATOM   1409  NE  ARG A 175     145.532 123.928 135.220  1.00104.73           N  
ATOM   1410  CZ  ARG A 175     146.006 123.128 136.168  1.00104.73           C  
ATOM   1411  NH1 ARG A 175     146.315 123.616 137.363  1.00104.73           N  
ATOM   1412  NH2 ARG A 175     146.171 121.836 135.924  1.00104.73           N  
ATOM   1413  N   SER A 176     150.211 125.193 133.954  1.00105.66           N  
ATOM   1414  CA  SER A 176     151.233 124.583 134.789  1.00105.66           C  
ATOM   1415  C   SER A 176     152.646 124.976 134.393  1.00105.66           C  
ATOM   1416  O   SER A 176     153.542 124.132 134.451  1.00105.66           O  
ATOM   1417  CB  SER A 176     151.109 123.061 134.738  1.00105.66           C  
ATOM   1418  OG  SER A 176     151.471 122.574 133.459  1.00105.66           O  
ATOM   1419  N   ASP A 177     152.871 126.216 133.980  1.00103.92           N  
ATOM   1420  CA  ASP A 177     154.156 126.608 133.414  1.00103.92           C  
ATOM   1421  C   ASP A 177     154.853 127.577 134.358  1.00103.92           C  
ATOM   1422  O   ASP A 177     154.495 128.754 134.431  1.00103.92           O  
ATOM   1423  CB  ASP A 177     153.961 127.229 132.037  1.00103.92           C  
ATOM   1424  CG  ASP A 177     155.248 127.325 131.253  1.00103.92           C  
ATOM   1425  OD1 ASP A 177     156.303 126.899 131.764  1.00103.92           O  
ATOM   1426  OD2 ASP A 177     155.203 127.826 130.113  1.00103.92           O  
ATOM   1427  N   LYS A 178     155.857 127.078 135.072  1.00101.50           N  
ATOM   1428  CA  LYS A 178     156.730 127.900 135.896  1.00101.50           C  
ATOM   1429  C   LYS A 178     158.161 127.563 135.528  1.00101.50           C  
ATOM   1430  O   LYS A 178     158.799 126.758 136.210  1.00101.50           O  
ATOM   1431  CB  LYS A 178     156.513 127.617 137.378  1.00101.50           C  
ATOM   1432  CG  LYS A 178     155.120 127.848 137.879  1.00101.50           C  
ATOM   1433  CD  LYS A 178     155.052 127.434 139.323  1.00101.50           C  
ATOM   1434  CE  LYS A 178     153.649 127.517 139.855  1.00101.50           C  
ATOM   1435  NZ  LYS A 178     153.600 127.125 141.290  1.00101.50           N  
ATOM   1436  N   SER A 179     158.673 128.171 134.468  1.00 96.42           N  
ATOM   1437  CA  SER A 179     159.987 127.772 133.995  1.00 96.42           C  
ATOM   1438  C   SER A 179     161.000 128.874 134.237  1.00 96.42           C  
ATOM   1439  O   SER A 179     162.129 128.608 134.655  1.00 96.42           O  
ATOM   1440  CB  SER A 179     159.936 127.412 132.514  1.00 96.42           C  
ATOM   1441  OG  SER A 179     161.217 127.033 132.045  1.00 96.42           O  
ATOM   1442  N   ILE A 180     160.603 130.121 133.981  1.00 88.75           N  
ATOM   1443  CA  ILE A 180     161.523 131.242 134.103  1.00 88.75           C  
ATOM   1444  C   ILE A 180     161.076 132.268 135.123  1.00 88.75           C  
ATOM   1445  O   ILE A 180     161.575 133.397 135.098  1.00 88.75           O  
ATOM   1446  CB  ILE A 180     161.743 131.879 132.718  1.00 88.75           C  
ATOM   1447  CG1 ILE A 180     160.422 132.038 131.966  1.00 88.75           C  
ATOM   1448  CG2 ILE A 180     162.680 131.025 131.898  1.00 88.75           C  
ATOM   1449  CD1 ILE A 180     159.706 133.346 132.137  1.00 88.75           C  
ATOM   1450  N   PHE A 181     160.159 131.916 136.017  1.00 89.06           N  
ATOM   1451  CA  PHE A 181     159.690 132.871 137.008  1.00 89.06           C  
ATOM   1452  C   PHE A 181     160.770 133.140 138.044  1.00 89.06           C  
ATOM   1453  O   PHE A 181     161.398 132.217 138.563  1.00 89.06           O  
ATOM   1454  CB  PHE A 181     158.429 132.357 137.692  1.00 89.06           C  
ATOM   1455  CG  PHE A 181     157.859 133.316 138.685  1.00 89.06           C  
ATOM   1456  CD1 PHE A 181     157.199 134.448 138.259  1.00 89.06           C  
ATOM   1457  CD2 PHE A 181     157.983 133.091 140.041  1.00 89.06           C  
ATOM   1458  CE1 PHE A 181     156.676 135.340 139.163  1.00 89.06           C  
ATOM   1459  CE2 PHE A 181     157.462 133.982 140.949  1.00 89.06           C  
ATOM   1460  CZ  PHE A 181     156.807 135.107 140.506  1.00 89.06           C  
ATOM   1461  N   ILE A 182     160.980 134.417 138.341  1.00 92.10           N  
ATOM   1462  CA  ILE A 182     161.975 134.844 139.318  1.00 92.10           C  
ATOM   1463  C   ILE A 182     161.381 134.679 140.711  1.00 92.10           C  
ATOM   1464  O   ILE A 182     160.465 135.409 141.095  1.00 92.10           O  
ATOM   1465  CB  ILE A 182     162.406 136.292 139.070  1.00 92.10           C  
ATOM   1466  CG1 ILE A 182     163.030 136.425 137.689  1.00 92.10           C  
ATOM   1467  CG2 ILE A 182     163.383 136.748 140.126  1.00 92.10           C  
ATOM   1468  CD1 ILE A 182     164.260 135.586 137.503  1.00 92.10           C  
ATOM   1469  N   ASN A 183     161.910 133.729 141.475  1.00101.54           N  
ATOM   1470  CA  ASN A 183     161.468 133.507 142.846  1.00101.54           C  
ATOM   1471  C   ASN A 183     162.177 134.479 143.785  1.00101.54           C  
ATOM   1472  O   ASN A 183     162.753 135.483 143.357  1.00101.54           O  
ATOM   1473  CB  ASN A 183     161.697 132.056 143.250  1.00101.54           C  
ATOM   1474  CG  ASN A 183     160.788 131.102 142.519  1.00101.54           C  
ATOM   1475  OD1 ASN A 183     161.235 130.304 141.699  1.00101.54           O  
ATOM   1476  ND2 ASN A 183     159.499 131.170 142.822  1.00101.54           N  
ATOM   1477  N   GLN A 184     162.102 134.184 145.089  1.00111.54           N  
ATOM   1478  CA  GLN A 184     162.682 134.987 146.174  1.00111.54           C  
ATOM   1479  C   GLN A 184     162.151 136.419 146.188  1.00111.54           C  
ATOM   1480  O   GLN A 184     162.849 137.343 146.600  1.00111.54           O  
ATOM   1481  CB  GLN A 184     164.217 134.996 146.130  1.00111.54           C  
ATOM   1482  CG  GLN A 184     164.881 133.668 146.446  1.00111.54           C  
ATOM   1483  CD  GLN A 184     165.061 132.788 145.231  1.00111.54           C  
ATOM   1484  OE1 GLN A 184     165.025 133.261 144.097  1.00111.54           O  
ATOM   1485  NE2 GLN A 184     165.264 131.497 145.463  1.00111.54           N  
ATOM   1486  N   GLY A 185     160.916 136.623 145.744  1.00108.58           N  
ATOM   1487  CA  GLY A 185     160.440 137.971 145.523  1.00108.58           C  
ATOM   1488  C   GLY A 185     159.072 138.288 146.082  1.00108.58           C  
ATOM   1489  O   GLY A 185     158.256 138.881 145.368  1.00108.58           O  
ATOM   1490  N   GLU A 186     158.775 137.788 147.291  1.00110.46           N  
ATOM   1491  CA  GLU A 186     157.607 138.106 148.123  1.00110.46           C  
ATOM   1492  C   GLU A 186     156.310 137.503 147.575  1.00110.46           C  
ATOM   1493  O   GLU A 186     155.304 137.433 148.284  1.00110.46           O  
ATOM   1494  CB  GLU A 186     157.477 139.632 148.299  1.00110.46           C  
ATOM   1495  CG  GLU A 186     156.491 140.147 149.342  1.00110.46           C  
ATOM   1496  CD  GLU A 186     156.423 141.656 149.377  1.00110.46           C  
ATOM   1497  OE1 GLU A 186     157.116 142.298 148.563  1.00110.46           O  
ATOM   1498  OE2 GLU A 186     155.675 142.201 150.214  1.00110.46           O  
ATOM   1499  N   TRP A 187     156.330 136.974 146.357  1.00100.61           N  
ATOM   1500  CA  TRP A 187     155.127 136.452 145.734  1.00100.61           C  
ATOM   1501  C   TRP A 187     155.465 135.163 145.011  1.00100.61           C  
ATOM   1502  O   TRP A 187     156.360 135.143 144.165  1.00100.61           O  
ATOM   1503  CB  TRP A 187     154.535 137.457 144.751  1.00100.61           C  
ATOM   1504  CG  TRP A 187     154.022 138.697 145.383  1.00100.61           C  
ATOM   1505  CD1 TRP A 187     154.661 139.889 145.470  1.00100.61           C  
ATOM   1506  CD2 TRP A 187     152.753 138.875 146.010  1.00100.61           C  
ATOM   1507  NE1 TRP A 187     153.873 140.802 146.115  1.00100.61           N  
ATOM   1508  CE2 TRP A 187     152.694 140.201 146.457  1.00100.61           C  
ATOM   1509  CE3 TRP A 187     151.661 138.040 146.239  1.00100.61           C  
ATOM   1510  CZ2 TRP A 187     151.591 140.711 147.116  1.00100.61           C  
ATOM   1511  CZ3 TRP A 187     150.567 138.550 146.890  1.00100.61           C  
ATOM   1512  CH2 TRP A 187     150.538 139.870 147.323  1.00100.61           C  
ATOM   1513  N   GLU A 188     154.756 134.096 145.346  1.00101.95           N  
ATOM   1514  CA  GLU A 188     154.871 132.831 144.640  1.00101.95           C  
ATOM   1515  C   GLU A 188     153.824 132.812 143.542  1.00101.95           C  
ATOM   1516  O   GLU A 188     152.669 133.162 143.785  1.00101.95           O  
ATOM   1517  CB  GLU A 188     154.652 131.644 145.573  1.00101.95           C  
ATOM   1518  CG  GLU A 188     155.696 131.457 146.642  1.00101.95           C  
ATOM   1519  CD  GLU A 188     155.409 130.249 147.509  1.00101.95           C  
ATOM   1520  OE1 GLU A 188     154.343 129.628 147.321  1.00101.95           O  
ATOM   1521  OE2 GLU A 188     156.242 129.921 148.379  1.00101.95           O  
ATOM   1522  N   LEU A 189     154.219 132.409 142.345  1.00 92.73           N  
ATOM   1523  CA  LEU A 189     153.237 132.154 141.305  1.00 92.73           C  
ATOM   1524  C   LEU A 189     152.563 130.823 141.593  1.00 92.73           C  
ATOM   1525  O   LEU A 189     153.206 129.890 142.077  1.00 92.73           O  
ATOM   1526  CB  LEU A 189     153.908 132.126 139.941  1.00 92.73           C  
ATOM   1527  CG  LEU A 189     152.966 132.082 138.749  1.00 92.73           C  
ATOM   1528  CD1 LEU A 189     152.226 133.391 138.659  1.00 92.73           C  
ATOM   1529  CD2 LEU A 189     153.715 131.787 137.476  1.00 92.73           C  
ATOM   1530  N   LEU A 190     151.263 130.729 141.330  1.00 93.70           N  
ATOM   1531  CA  LEU A 190     150.559 129.468 141.512  1.00 93.70           C  
ATOM   1532  C   LEU A 190     150.087 128.883 140.188  1.00 93.70           C  
ATOM   1533  O   LEU A 190     150.392 127.729 139.882  1.00 93.70           O  
ATOM   1534  CB  LEU A 190     149.387 129.645 142.477  1.00 93.70           C  
ATOM   1535  CG  LEU A 190     149.808 129.939 143.912  1.00 93.70           C  
ATOM   1536  CD1 LEU A 190     148.600 130.172 144.781  1.00 93.70           C  
ATOM   1537  CD2 LEU A 190     150.638 128.803 144.453  1.00 93.70           C  
ATOM   1538  N   GLU A 191     149.347 129.659 139.400  1.00 98.08           N  
ATOM   1539  CA  GLU A 191     148.917 129.225 138.079  1.00 98.08           C  
ATOM   1540  C   GLU A 191     148.538 130.442 137.253  1.00 98.08           C  
ATOM   1541  O   GLU A 191     148.228 131.507 137.788  1.00 98.08           O  
ATOM   1542  CB  GLU A 191     147.743 128.245 138.152  1.00 98.08           C  
ATOM   1543  CG  GLU A 191     146.486 128.813 138.749  1.00 98.08           C  
ATOM   1544  CD  GLU A 191     145.392 127.775 138.861  1.00 98.08           C  
ATOM   1545  OE1 GLU A 191     145.644 126.611 138.492  1.00 98.08           O  
ATOM   1546  OE2 GLU A 191     144.282 128.116 139.314  1.00 98.08           O  
ATOM   1547  N   VAL A 192     148.585 130.268 135.935  1.00 93.98           N  
ATOM   1548  CA  VAL A 192     148.177 131.279 134.967  1.00 93.98           C  
ATOM   1549  C   VAL A 192     147.128 130.607 134.093  1.00 93.98           C  
ATOM   1550  O   VAL A 192     147.465 129.890 133.148  1.00 93.98           O  
ATOM   1551  CB  VAL A 192     149.354 131.794 134.131  1.00 93.98           C  
ATOM   1552  CG1 VAL A 192     148.894 132.826 133.129  1.00 93.98           C  
ATOM   1553  CG2 VAL A 192     150.422 132.381 135.013  1.00 93.98           C  
ATOM   1554  N   PHE A 193     145.854 130.822 134.400  1.00 93.27           N  
ATOM   1555  CA  PHE A 193     144.787 130.039 133.796  1.00 93.27           C  
ATOM   1556  C   PHE A 193     144.113 130.823 132.686  1.00 93.27           C  
ATOM   1557  O   PHE A 193     143.556 131.895 132.956  1.00 93.27           O  
ATOM   1558  CB  PHE A 193     143.774 129.646 134.857  1.00 93.27           C  
ATOM   1559  CG  PHE A 193     142.633 128.843 134.339  1.00 93.27           C  
ATOM   1560  CD1 PHE A 193     142.834 127.564 133.865  1.00 93.27           C  
ATOM   1561  CD2 PHE A 193     141.348 129.345 134.380  1.00 93.27           C  
ATOM   1562  CE1 PHE A 193     141.783 126.814 133.399  1.00 93.27           C  
ATOM   1563  CE2 PHE A 193     140.290 128.598 133.921  1.00 93.27           C  
ATOM   1564  CZ  PHE A 193     140.509 127.331 133.429  1.00 93.27           C  
ATOM   1565  N   PRO A 194     144.133 130.350 131.446  1.00 92.92           N  
ATOM   1566  CA  PRO A 194     143.483 131.085 130.360  1.00 92.92           C  
ATOM   1567  C   PRO A 194     142.014 130.732 130.223  1.00 92.92           C  
ATOM   1568  O   PRO A 194     141.567 129.655 130.616  1.00 92.92           O  
ATOM   1569  CB  PRO A 194     144.262 130.631 129.125  1.00 92.92           C  
ATOM   1570  CG  PRO A 194     144.690 129.279 129.462  1.00 92.92           C  
ATOM   1571  CD  PRO A 194     144.974 129.264 130.931  1.00 92.92           C  
ATOM   1572  N   GLN A 195     141.265 131.653 129.626  1.00 94.92           N  
ATOM   1573  CA  GLN A 195     139.819 131.510 129.496  1.00 94.92           C  
ATOM   1574  C   GLN A 195     139.353 132.361 128.329  1.00 94.92           C  
ATOM   1575  O   GLN A 195     139.664 133.552 128.277  1.00 94.92           O  
ATOM   1576  CB  GLN A 195     139.120 131.943 130.782  1.00 94.92           C  
ATOM   1577  CG  GLN A 195     137.614 131.820 130.761  1.00 94.92           C  
ATOM   1578  CD  GLN A 195     137.154 130.389 130.783  1.00 94.92           C  
ATOM   1579  OE1 GLN A 195     137.696 129.566 131.515  1.00 94.92           O  
ATOM   1580  NE2 GLN A 195     136.149 130.078 129.977  1.00 94.92           N  
ATOM   1581  N   PHE A 196     138.608 131.767 127.405  1.00 95.88           N  
ATOM   1582  CA  PHE A 196     138.107 132.494 126.248  1.00 95.88           C  
ATOM   1583  C   PHE A 196     136.681 132.960 126.487  1.00 95.88           C  
ATOM   1584  O   PHE A 196     135.833 132.180 126.926  1.00 95.88           O  
ATOM   1585  CB  PHE A 196     138.152 131.628 124.995  1.00 95.88           C  
ATOM   1586  CG  PHE A 196     137.647 132.325 123.777  1.00 95.88           C  
ATOM   1587  CD1 PHE A 196     138.415 133.285 123.159  1.00 95.88           C  
ATOM   1588  CD2 PHE A 196     136.405 132.030 123.252  1.00 95.88           C  
ATOM   1589  CE1 PHE A 196     137.958 133.936 122.044  1.00 95.88           C  
ATOM   1590  CE2 PHE A 196     135.946 132.682 122.137  1.00 95.88           C  
ATOM   1591  CZ  PHE A 196     136.724 133.638 121.538  1.00 95.88           C  
ATOM   1592  N   LYS A 197     136.414 134.227 126.182  1.00 99.69           N  
ATOM   1593  CA  LYS A 197     135.077 134.796 126.289  1.00 99.69           C  
ATOM   1594  C   LYS A 197     134.830 135.702 125.099  1.00 99.69           C  
ATOM   1595  O   LYS A 197     135.714 136.469 124.713  1.00 99.69           O  
ATOM   1596  CB  LYS A 197     134.899 135.604 127.577  1.00 99.69           C  
ATOM   1597  CG  LYS A 197     134.887 134.789 128.849  1.00 99.69           C  
ATOM   1598  CD  LYS A 197     134.663 135.666 130.064  1.00 99.69           C  
ATOM   1599  CE  LYS A 197     134.770 134.856 131.346  1.00 99.69           C  
ATOM   1600  NZ  LYS A 197     133.663 133.869 131.474  1.00 99.69           N  
ATOM   1601  N   GLU A 198     133.636 135.623 124.530  1.00100.16           N  
ATOM   1602  CA  GLU A 198     133.220 136.543 123.482  1.00100.16           C  
ATOM   1603  C   GLU A 198     132.385 137.654 124.099  1.00100.16           C  
ATOM   1604  O   GLU A 198     131.230 137.433 124.471  1.00100.16           O  
ATOM   1605  CB  GLU A 198     132.427 135.817 122.404  1.00100.16           C  
ATOM   1606  CG  GLU A 198     131.921 136.728 121.321  1.00100.16           C  
ATOM   1607  CD  GLU A 198     131.212 135.975 120.226  1.00100.16           C  
ATOM   1608  OE1 GLU A 198     131.154 134.733 120.305  1.00100.16           O  
ATOM   1609  OE2 GLU A 198     130.699 136.622 119.290  1.00100.16           O  
ATOM   1610  N   PHE A 199     132.965 138.840 124.211  1.00101.39           N  
ATOM   1611  CA  PHE A 199     132.284 139.985 124.789  1.00101.39           C  
ATOM   1612  C   PHE A 199     131.429 140.632 123.714  1.00101.39           C  
ATOM   1613  O   PHE A 199     131.953 141.071 122.688  1.00101.39           O  
ATOM   1614  CB  PHE A 199     133.279 141.000 125.340  1.00101.39           C  
ATOM   1615  CG  PHE A 199     132.633 142.125 126.079  1.00101.39           C  
ATOM   1616  CD1 PHE A 199     132.220 141.952 127.383  1.00101.39           C  
ATOM   1617  CD2 PHE A 199     132.417 143.345 125.470  1.00101.39           C  
ATOM   1618  CE1 PHE A 199     131.618 142.977 128.070  1.00101.39           C  
ATOM   1619  CE2 PHE A 199     131.804 144.369 126.151  1.00101.39           C  
ATOM   1620  CZ  PHE A 199     131.412 144.188 127.452  1.00101.39           C  
ATOM   1621  N   SER A 200     130.128 140.703 123.950  1.00105.94           N  
ATOM   1622  CA  SER A 200     129.206 141.388 123.053  1.00105.94           C  
ATOM   1623  C   SER A 200     128.757 142.668 123.739  1.00105.94           C  
ATOM   1624  O   SER A 200     128.069 142.622 124.762  1.00105.94           O  
ATOM   1625  CB  SER A 200     128.015 140.504 122.702  1.00105.94           C  
ATOM   1626  OG  SER A 200     127.223 140.260 123.845  1.00105.94           O  
ATOM   1627  N   ILE A 201     129.156 143.810 123.178  1.00112.03           N  
ATOM   1628  CA  ILE A 201     128.806 145.088 123.784  1.00112.03           C  
ATOM   1629  C   ILE A 201     127.332 145.399 123.550  1.00112.03           C  
ATOM   1630  O   ILE A 201     126.675 146.008 124.402  1.00112.03           O  
ATOM   1631  CB  ILE A 201     129.755 146.191 123.261  1.00112.03           C  
ATOM   1632  CG1 ILE A 201     129.565 147.507 124.008  1.00112.03           C  
ATOM   1633  CG2 ILE A 201     129.646 146.405 121.756  1.00112.03           C  
ATOM   1634  CD1 ILE A 201     130.644 148.506 123.693  1.00112.03           C  
ATOM   1635  N   ASP A 202     126.787 144.950 122.426  1.00119.49           N  
ATOM   1636  CA  ASP A 202     125.371 145.003 122.098  1.00119.49           C  
ATOM   1637  C   ASP A 202     125.128 143.954 121.019  1.00119.49           C  
ATOM   1638  O   ASP A 202     125.954 143.056 120.822  1.00119.49           O  
ATOM   1639  CB  ASP A 202     124.948 146.423 121.680  1.00119.49           C  
ATOM   1640  CG  ASP A 202     125.759 146.973 120.522  1.00119.49           C  
ATOM   1641  OD1 ASP A 202     126.733 146.332 120.085  1.00119.49           O  
ATOM   1642  OD2 ASP A 202     125.419 148.071 120.042  1.00119.49           O  
ATOM   1643  N   ILE A 203     124.002 144.060 120.323  1.00120.01           N  
ATOM   1644  CA  ILE A 203     123.795 143.226 119.152  1.00120.01           C  
ATOM   1645  C   ILE A 203     124.698 143.719 118.026  1.00120.01           C  
ATOM   1646  O   ILE A 203     125.014 144.915 117.936  1.00120.01           O  
ATOM   1647  CB  ILE A 203     122.303 143.215 118.767  1.00120.01           C  
ATOM   1648  CG1 ILE A 203     122.008 142.139 117.719  1.00120.01           C  
ATOM   1649  CG2 ILE A 203     121.814 144.595 118.333  1.00120.01           C  
ATOM   1650  CD1 ILE A 203     122.259 140.737 118.213  1.00120.01           C  
ATOM   1651  N   SER A 204     125.197 142.778 117.220  1.00117.80           N  
ATOM   1652  CA  SER A 204     125.956 142.981 115.985  1.00117.80           C  
ATOM   1653  C   SER A 204     127.295 143.688 116.187  1.00117.80           C  
ATOM   1654  O   SER A 204     127.877 144.180 115.216  1.00117.80           O  
ATOM   1655  CB  SER A 204     125.135 143.730 114.924  1.00117.80           C  
ATOM   1656  OG  SER A 204     124.924 145.084 115.283  1.00117.80           O  
ATOM   1657  N   ASN A 205     127.807 143.747 117.416  1.00112.98           N  
ATOM   1658  CA  ASN A 205     129.176 144.193 117.696  1.00112.98           C  
ATOM   1659  C   ASN A 205     129.681 143.336 118.847  1.00112.98           C  
ATOM   1660  O   ASN A 205     129.397 143.617 120.011  1.00112.98           O  
ATOM   1661  CB  ASN A 205     129.252 145.669 118.041  1.00112.98           C  
ATOM   1662  CG  ASN A 205     129.150 146.552 116.835  1.00112.98           C  
ATOM   1663  OD1 ASN A 205     129.780 146.300 115.812  1.00112.98           O  
ATOM   1664  ND2 ASN A 205     128.348 147.600 116.941  1.00112.98           N  
ATOM   1665  N   SER A 206     130.428 142.296 118.521  1.00 97.63           N  
ATOM   1666  CA  SER A 206     130.999 141.429 119.529  1.00 97.63           C  
ATOM   1667  C   SER A 206     132.503 141.358 119.342  1.00 97.63           C  
ATOM   1668  O   SER A 206     133.011 141.454 118.226  1.00 97.63           O  
ATOM   1669  CB  SER A 206     130.380 140.043 119.469  1.00 97.63           C  
ATOM   1670  OG  SER A 206     130.608 139.453 118.211  1.00 97.63           O  
ATOM   1671  N   TYR A 207     133.208 141.193 120.449  1.00 92.90           N  
ATOM   1672  CA  TYR A 207     134.657 141.262 120.476  1.00 92.90           C  
ATOM   1673  C   TYR A 207     135.203 139.977 121.066  1.00 92.90           C  
ATOM   1674  O   TYR A 207     134.609 139.408 121.982  1.00 92.90           O  
ATOM   1675  CB  TYR A 207     135.120 142.451 121.300  1.00 92.90           C  
ATOM   1676  CG  TYR A 207     134.777 143.775 120.679  1.00 92.90           C  
ATOM   1677  CD1 TYR A 207     135.640 144.389 119.793  1.00 92.90           C  
ATOM   1678  CD2 TYR A 207     133.571 144.392 120.948  1.00 92.90           C  
ATOM   1679  CE1 TYR A 207     135.324 145.596 119.218  1.00 92.90           C  
ATOM   1680  CE2 TYR A 207     133.246 145.593 120.376  1.00 92.90           C  
ATOM   1681  CZ  TYR A 207     134.125 146.191 119.514  1.00 92.90           C  
ATOM   1682  OH  TYR A 207     133.800 147.392 118.940  1.00 92.90           O  
ATOM   1683  N   ALA A 208     136.330 139.521 120.540  1.00 90.17           N  
ATOM   1684  CA  ALA A 208     136.987 138.330 121.053  1.00 90.17           C  
ATOM   1685  C   ALA A 208     137.931 138.733 122.171  1.00 90.17           C  
ATOM   1686  O   ALA A 208     138.720 139.667 122.012  1.00 90.17           O  
ATOM   1687  CB  ALA A 208     137.752 137.615 119.948  1.00 90.17           C  
ATOM   1688  N   GLU A 209     137.849 138.039 123.297  1.00 95.06           N  
ATOM   1689  CA  GLU A 209     138.700 138.306 124.444  1.00 95.06           C  
ATOM   1690  C   GLU A 209     139.314 137.012 124.938  1.00 95.06           C  
ATOM   1691  O   GLU A 209     138.640 135.984 125.006  1.00 95.06           O  
ATOM   1692  CB  GLU A 209     137.920 138.951 125.577  1.00 95.06           C  
ATOM   1693  CG  GLU A 209     137.446 140.345 125.277  1.00 95.06           C  
ATOM   1694  CD  GLU A 209     136.672 140.944 126.422  1.00 95.06           C  
ATOM   1695  OE1 GLU A 209     136.418 140.220 127.405  1.00 95.06           O  
ATOM   1696  OE2 GLU A 209     136.310 142.135 126.341  1.00 95.06           O  
ATOM   1697  N   MET A 210     140.591 137.066 125.289  1.00 90.47           N  
ATOM   1698  CA  MET A 210     141.289 135.937 125.887  1.00 90.47           C  
ATOM   1699  C   MET A 210     141.745 136.389 127.261  1.00 90.47           C  
ATOM   1700  O   MET A 210     142.540 137.324 127.374  1.00 90.47           O  
ATOM   1701  CB  MET A 210     142.475 135.500 125.042  1.00 90.47           C  
ATOM   1702  CG  MET A 210     142.945 134.121 125.373  1.00 90.47           C  
ATOM   1703  SD  MET A 210     141.722 132.961 124.769  1.00 90.47           S  
ATOM   1704  CE  MET A 210     141.959 131.608 125.893  1.00 90.47           C  
ATOM   1705  N   LYS A 211     141.248 135.737 128.299  1.00 89.75           N  
ATOM   1706  CA  LYS A 211     141.399 136.226 129.658  1.00 89.75           C  
ATOM   1707  C   LYS A 211     142.308 135.287 130.434  1.00 89.75           C  
ATOM   1708  O   LYS A 211     141.980 134.112 130.613  1.00 89.75           O  
ATOM   1709  CB  LYS A 211     140.035 136.348 130.327  1.00 89.75           C  
ATOM   1710  CG  LYS A 211     140.052 137.114 131.615  1.00 89.75           C  
ATOM   1711  CD  LYS A 211     138.658 137.232 132.178  1.00 89.75           C  
ATOM   1712  CE  LYS A 211     137.788 138.164 131.362  1.00 89.75           C  
ATOM   1713  NZ  LYS A 211     138.214 139.577 131.494  1.00 89.75           N  
ATOM   1714  N   PHE A 212     143.447 135.804 130.879  1.00 88.63           N  
ATOM   1715  CA  PHE A 212     144.386 135.070 131.714  1.00 88.63           C  
ATOM   1716  C   PHE A 212     144.179 135.468 133.162  1.00 88.63           C  
ATOM   1717  O   PHE A 212     144.168 136.658 133.483  1.00 88.63           O  
ATOM   1718  CB  PHE A 212     145.831 135.359 131.319  1.00 88.63           C  
ATOM   1719  CG  PHE A 212     146.240 134.754 130.023  1.00 88.63           C  
ATOM   1720  CD1 PHE A 212     146.676 133.450 129.963  1.00 88.63           C  
ATOM   1721  CD2 PHE A 212     146.193 135.490 128.864  1.00 88.63           C  
ATOM   1722  CE1 PHE A 212     147.059 132.894 128.768  1.00 88.63           C  
ATOM   1723  CE2 PHE A 212     146.569 134.936 127.674  1.00 88.63           C  
ATOM   1724  CZ  PHE A 212     147.002 133.638 127.625  1.00 88.63           C  
ATOM   1725  N   TYR A 213     144.025 134.480 134.029  1.00 93.28           N  
ATOM   1726  CA  TYR A 213     143.923 134.705 135.463  1.00 93.28           C  
ATOM   1727  C   TYR A 213     145.240 134.297 136.100  1.00 93.28           C  
ATOM   1728  O   TYR A 213     145.537 133.106 136.196  1.00 93.28           O  
ATOM   1729  CB  TYR A 213     142.791 133.891 136.075  1.00 93.28           C  
ATOM   1730  CG  TYR A 213     141.409 134.246 135.620  1.00 93.28           C  
ATOM   1731  CD1 TYR A 213     140.781 135.383 136.087  1.00 93.28           C  
ATOM   1732  CD2 TYR A 213     140.708 133.408 134.771  1.00 93.28           C  
ATOM   1733  CE1 TYR A 213     139.507 135.698 135.691  1.00 93.28           C  
ATOM   1734  CE2 TYR A 213     139.435 133.713 134.372  1.00 93.28           C  
ATOM   1735  CZ  TYR A 213     138.840 134.859 134.835  1.00 93.28           C  
ATOM   1736  OH  TYR A 213     137.564 135.171 134.445  1.00 93.28           O  
ATOM   1737  N   VAL A 214     146.021 135.263 136.542  1.00 91.27           N  
ATOM   1738  CA  VAL A 214     147.213 134.957 137.318  1.00 91.27           C  
ATOM   1739  C   VAL A 214     146.831 134.895 138.788  1.00 91.27           C  
ATOM   1740  O   VAL A 214     146.013 135.685 139.267  1.00 91.27           O  
ATOM   1741  CB  VAL A 214     148.333 135.978 137.053  1.00 91.27           C  
ATOM   1742  CG1 VAL A 214     148.815 135.831 135.644  1.00 91.27           C  
ATOM   1743  CG2 VAL A 214     147.852 137.381 137.241  1.00 91.27           C  
ATOM   1744  N   ILE A 215     147.380 133.914 139.495  1.00 93.96           N  
ATOM   1745  CA  ILE A 215     147.085 133.697 140.904  1.00 93.96           C  
ATOM   1746  C   ILE A 215     148.403 133.666 141.651  1.00 93.96           C  
ATOM   1747  O   ILE A 215     149.240 132.793 141.404  1.00 93.96           O  
ATOM   1748  CB  ILE A 215     146.293 132.403 141.149  1.00 93.96           C  
ATOM   1749  CG1 ILE A 215     144.872 132.530 140.620  1.00 93.96           C  
ATOM   1750  CG2 ILE A 215     146.221 132.099 142.614  1.00 93.96           C  
ATOM   1751  CD1 ILE A 215     144.660 131.987 139.251  1.00 93.96           C  
ATOM   1752  N   ILE A 216     148.595 134.617 142.549  1.00 96.15           N  
ATOM   1753  CA  ILE A 216     149.845 134.751 143.276  1.00 96.15           C  
ATOM   1754  C   ILE A 216     149.560 134.688 144.766  1.00 96.15           C  
ATOM   1755  O   ILE A 216     148.502 135.117 145.230  1.00 96.15           O  
ATOM   1756  CB  ILE A 216     150.572 136.054 142.892  1.00 96.15           C  
ATOM   1757  CG1 ILE A 216     149.649 137.253 143.063  1.00 96.15           C  
ATOM   1758  CG2 ILE A 216     151.065 135.984 141.471  1.00 96.15           C  
ATOM   1759  CD1 ILE A 216     150.322 138.560 142.828  1.00 96.15           C  
ATOM   1760  N   ARG A 217     150.502 134.125 145.516  1.00102.81           N  
ATOM   1761  CA  ARG A 217     150.376 133.992 146.960  1.00102.81           C  
ATOM   1762  C   ARG A 217     151.558 134.666 147.632  1.00102.81           C  
ATOM   1763  O   ARG A 217     152.704 134.454 147.232  1.00102.81           O  
ATOM   1764  CB  ARG A 217     150.299 132.525 147.389  1.00102.81           C  
ATOM   1765  CG  ARG A 217     150.001 132.376 148.866  1.00102.81           C  
ATOM   1766  CD  ARG A 217     149.820 130.948 149.330  1.00102.81           C  
ATOM   1767  NE  ARG A 217     151.043 130.168 149.222  1.00102.81           N  
ATOM   1768  CZ  ARG A 217     151.138 129.039 148.535  1.00102.81           C  
ATOM   1769  NH1 ARG A 217     150.072 128.548 147.927  1.00102.81           N  
ATOM   1770  NH2 ARG A 217     152.290 128.388 148.481  1.00102.81           N  
ATOM   1771  N   ARG A 218     151.277 135.469 148.648  1.00108.28           N  
ATOM   1772  CA  ARG A 218     152.321 136.161 149.384  1.00108.28           C  
ATOM   1773  C   ARG A 218     153.058 135.200 150.302  1.00108.28           C  
ATOM   1774  O   ARG A 218     152.446 134.343 150.941  1.00108.28           O  
ATOM   1775  CB  ARG A 218     151.709 137.296 150.196  1.00108.28           C  
ATOM   1776  CG  ARG A 218     152.677 138.101 151.020  1.00108.28           C  
ATOM   1777  CD  ARG A 218     151.946 139.247 151.642  1.00108.28           C  
ATOM   1778  NE  ARG A 218     151.610 140.253 150.648  1.00108.28           N  
ATOM   1779  CZ  ARG A 218     150.663 141.162 150.817  1.00108.28           C  
ATOM   1780  NH1 ARG A 218     149.944 141.147 151.921  1.00108.28           N  
ATOM   1781  NH2 ARG A 218     150.411 142.055 149.876  1.00108.28           N  
ATOM   1782  N   ARG A 219     154.377 135.334 150.352  1.00111.70           N  
ATOM   1783  CA  ARG A 219     155.168 134.584 151.313  1.00111.70           C  
ATOM   1784  C   ARG A 219     155.099 135.272 152.671  1.00111.70           C  
ATOM   1785  O   ARG A 219     155.621 136.382 152.812  1.00111.70           O  
ATOM   1786  CB  ARG A 219     156.612 134.481 150.859  1.00111.70           C  
ATOM   1787  CG  ARG A 219     156.823 133.661 149.612  1.00111.70           C  
ATOM   1788  CD  ARG A 219     158.300 133.485 149.350  1.00111.70           C  
ATOM   1789  NE  ARG A 219     158.554 132.674 148.170  1.00111.70           N  
ATOM   1790  CZ  ARG A 219     158.808 133.175 146.970  1.00111.70           C  
ATOM   1791  NH1 ARG A 219     158.862 134.486 146.798  1.00111.70           N  
ATOM   1792  NH2 ARG A 219     159.023 132.364 145.946  1.00111.70           N  
ATOM   1793  N   PRO A 220     154.494 134.662 153.684  1.00121.49           N  
ATOM   1794  CA  PRO A 220     154.241 135.368 154.948  1.00121.49           C  
ATOM   1795  C   PRO A 220     155.437 135.497 155.876  1.00121.49           C  
ATOM   1796  O   PRO A 220     155.254 135.940 157.012  1.00121.49           O  
ATOM   1797  CB  PRO A 220     153.175 134.487 155.597  1.00121.49           C  
ATOM   1798  CG  PRO A 220     153.472 133.140 155.097  1.00121.49           C  
ATOM   1799  CD  PRO A 220     153.953 133.294 153.701  1.00121.49           C  
ATOM   1800  N   LEU A 221     156.636 135.128 155.437  1.00129.76           N  
ATOM   1801  CA  LEU A 221     157.787 135.118 156.326  1.00129.76           C  
ATOM   1802  C   LEU A 221     158.296 136.522 156.622  1.00129.76           C  
ATOM   1803  O   LEU A 221     158.992 136.717 157.623  1.00129.76           O  
ATOM   1804  CB  LEU A 221     158.890 134.259 155.705  1.00129.76           C  
ATOM   1805  CG  LEU A 221     160.105 133.863 156.537  1.00129.76           C  
ATOM   1806  CD1 LEU A 221     159.653 132.996 157.694  1.00129.76           C  
ATOM   1807  CD2 LEU A 221     161.135 133.139 155.686  1.00129.76           C  
ATOM   1808  N   PHE A 222     157.945 137.506 155.793  1.00130.47           N  
ATOM   1809  CA  PHE A 222     158.448 138.860 156.005  1.00130.47           C  
ATOM   1810  C   PHE A 222     157.790 139.500 157.213  1.00130.47           C  
ATOM   1811  O   PHE A 222     158.453 140.161 158.018  1.00130.47           O  
ATOM   1812  CB  PHE A 222     158.196 139.736 154.779  1.00130.47           C  
ATOM   1813  CG  PHE A 222     159.011 139.371 153.577  1.00130.47           C  
ATOM   1814  CD1 PHE A 222     160.071 138.493 153.674  1.00130.47           C  
ATOM   1815  CD2 PHE A 222     158.733 139.937 152.347  1.00130.47           C  
ATOM   1816  CE1 PHE A 222     160.802 138.162 152.580  1.00130.47           C  
ATOM   1817  CE2 PHE A 222     159.489 139.611 151.242  1.00130.47           C  
ATOM   1818  CZ  PHE A 222     160.524 138.720 151.361  1.00130.47           C  
ATOM   1819  N   TYR A 223     156.487 139.302 157.354  1.00131.15           N  
ATOM   1820  CA  TYR A 223     155.690 139.969 158.365  1.00131.15           C  
ATOM   1821  C   TYR A 223     155.506 139.102 159.602  1.00131.15           C  
ATOM   1822  O   TYR A 223     154.552 139.299 160.361  1.00131.15           O  
ATOM   1823  CB  TYR A 223     154.352 140.373 157.753  1.00131.15           C  
ATOM   1824  CG  TYR A 223     154.530 141.323 156.593  1.00131.15           C  
ATOM   1825  CD1 TYR A 223     154.742 142.676 156.809  1.00131.15           C  
ATOM   1826  CD2 TYR A 223     154.513 140.865 155.280  1.00131.15           C  
ATOM   1827  CE1 TYR A 223     154.917 143.548 155.759  1.00131.15           C  
ATOM   1828  CE2 TYR A 223     154.690 141.732 154.223  1.00131.15           C  
ATOM   1829  CZ  TYR A 223     154.890 143.072 154.471  1.00131.15           C  
ATOM   1830  OH  TYR A 223     155.064 143.948 153.426  1.00131.15           O  
ATOM   1831  N   ALA A 224     156.398 138.134 159.805  1.00131.10           N  
ATOM   1832  CA  ALA A 224     156.453 137.342 161.021  1.00131.10           C  
ATOM   1833  C   ALA A 224     157.644 137.696 161.896  1.00131.10           C  
ATOM   1834  O   ALA A 224     157.702 137.253 163.045  1.00131.10           O  
ATOM   1835  CB  ALA A 224     156.494 135.848 160.684  1.00131.10           C  
ATOM   1836  N   VAL A 225     158.595 138.465 161.378  1.00129.92           N  
ATOM   1837  CA  VAL A 225     159.671 139.011 162.190  1.00129.92           C  
ATOM   1838  C   VAL A 225     159.482 140.505 162.432  1.00129.92           C  
ATOM   1839  O   VAL A 225     160.060 141.043 163.388  1.00129.92           O  
ATOM   1840  CB  VAL A 225     161.050 138.724 161.548  1.00129.92           C  
ATOM   1841  CG1 VAL A 225     161.305 139.610 160.336  1.00129.92           C  
ATOM   1842  CG2 VAL A 225     162.197 138.797 162.560  1.00129.92           C  
ATOM   1843  N   SER A 226     158.657 141.180 161.637  1.00127.69           N  
ATOM   1844  CA  SER A 226     158.403 142.597 161.812  1.00127.69           C  
ATOM   1845  C   SER A 226     157.114 142.876 162.563  1.00127.69           C  
ATOM   1846  O   SER A 226     156.869 144.026 162.935  1.00127.69           O  
ATOM   1847  CB  SER A 226     158.358 143.295 160.452  1.00127.69           C  
ATOM   1848  OG  SER A 226     158.065 144.670 160.604  1.00127.69           O  
ATOM   1849  N   LEU A 227     156.283 141.864 162.777  1.00127.03           N  
ATOM   1850  CA  LEU A 227     155.033 142.015 163.507  1.00127.03           C  
ATOM   1851  C   LEU A 227     154.955 141.108 164.721  1.00127.03           C  
ATOM   1852  O   LEU A 227     154.606 141.567 165.812  1.00127.03           O  
ATOM   1853  CB  LEU A 227     153.845 141.728 162.585  1.00127.03           C  
ATOM   1854  CG  LEU A 227     153.249 142.809 161.690  1.00127.03           C  
ATOM   1855  CD1 LEU A 227     154.162 143.224 160.554  1.00127.03           C  
ATOM   1856  CD2 LEU A 227     151.967 142.240 161.144  1.00127.03           C  
ATOM   1857  N   LEU A 228     155.266 139.825 164.556  1.00122.53           N  
ATOM   1858  CA  LEU A 228     155.060 138.878 165.640  1.00122.53           C  
ATOM   1859  C   LEU A 228     156.143 139.000 166.697  1.00122.53           C  
ATOM   1860  O   LEU A 228     155.907 138.677 167.863  1.00122.53           O  
ATOM   1861  CB  LEU A 228     155.006 137.459 165.078  1.00122.53           C  
ATOM   1862  CG  LEU A 228     154.638 136.305 166.008  1.00122.53           C  
ATOM   1863  CD1 LEU A 228     153.234 136.492 166.548  1.00122.53           C  
ATOM   1864  CD2 LEU A 228     154.761 134.982 165.281  1.00122.53           C  
ATOM   1865  N   LEU A 229     157.322 139.493 166.328  1.00121.62           N  
ATOM   1866  CA  LEU A 229     158.421 139.509 167.291  1.00121.62           C  
ATOM   1867  C   LEU A 229     158.262 140.601 168.352  1.00121.62           C  
ATOM   1868  O   LEU A 229     158.354 140.265 169.545  1.00121.62           O  
ATOM   1869  CB  LEU A 229     159.763 139.547 166.543  1.00121.62           C  
ATOM   1870  CG  LEU A 229     161.106 139.304 167.235  1.00121.62           C  
ATOM   1871  CD1 LEU A 229     161.683 140.550 167.896  1.00121.62           C  
ATOM   1872  CD2 LEU A 229     160.949 138.186 168.247  1.00121.62           C  
ATOM   1873  N   PRO A 230     158.006 141.887 168.033  1.00120.07           N  
ATOM   1874  CA  PRO A 230     157.832 142.854 169.131  1.00120.07           C  
ATOM   1875  C   PRO A 230     156.541 142.704 169.917  1.00120.07           C  
ATOM   1876  O   PRO A 230     156.525 143.052 171.104  1.00120.07           O  
ATOM   1877  CB  PRO A 230     157.872 144.211 168.421  1.00120.07           C  
ATOM   1878  CG  PRO A 230     158.537 143.956 167.152  1.00120.07           C  
ATOM   1879  CD  PRO A 230     158.054 142.618 166.751  1.00120.07           C  
ATOM   1880  N   SER A 231     155.473 142.182 169.315  1.00120.43           N  
ATOM   1881  CA  SER A 231     154.224 142.000 170.046  1.00120.43           C  
ATOM   1882  C   SER A 231     154.336 140.889 171.080  1.00120.43           C  
ATOM   1883  O   SER A 231     153.869 141.042 172.212  1.00120.43           O  
ATOM   1884  CB  SER A 231     153.087 141.701 169.074  1.00120.43           C  
ATOM   1885  OG  SER A 231     152.853 142.806 168.224  1.00120.43           O  
ATOM   1886  N   ILE A 232     154.950 139.765 170.708  1.00121.53           N  
ATOM   1887  CA  ILE A 232     155.225 138.707 171.673  1.00121.53           C  
ATOM   1888  C   ILE A 232     156.324 139.148 172.628  1.00121.53           C  
ATOM   1889  O   ILE A 232     156.354 138.738 173.795  1.00121.53           O  
ATOM   1890  CB  ILE A 232     155.560 137.405 170.913  1.00121.53           C  
ATOM   1891  CG1 ILE A 232     154.340 136.953 170.110  1.00121.53           C  
ATOM   1892  CG2 ILE A 232     155.984 136.269 171.826  1.00121.53           C  
ATOM   1893  CD1 ILE A 232     153.117 136.669 170.959  1.00121.53           C  
ATOM   1894  N   PHE A 233     157.192 140.050 172.180  1.00120.61           N  
ATOM   1895  CA  PHE A 233     158.281 140.502 173.028  1.00120.61           C  
ATOM   1896  C   PHE A 233     157.807 141.413 174.152  1.00120.61           C  
ATOM   1897  O   PHE A 233     158.312 141.316 175.271  1.00120.61           O  
ATOM   1898  CB  PHE A 233     159.328 141.221 172.191  1.00120.61           C  
ATOM   1899  CG  PHE A 233     160.471 141.710 172.990  1.00120.61           C  
ATOM   1900  CD1 PHE A 233     161.419 140.820 173.453  1.00120.61           C  
ATOM   1901  CD2 PHE A 233     160.590 143.052 173.303  1.00120.61           C  
ATOM   1902  CE1 PHE A 233     162.468 141.258 174.204  1.00120.61           C  
ATOM   1903  CE2 PHE A 233     161.633 143.494 174.058  1.00120.61           C  
ATOM   1904  CZ  PHE A 233     162.570 142.595 174.510  1.00120.61           C  
ATOM   1905  N   LEU A 234     156.864 142.310 173.890  1.00118.32           N  
ATOM   1906  CA  LEU A 234     156.471 143.230 174.949  1.00118.32           C  
ATOM   1907  C   LEU A 234     155.466 142.636 175.924  1.00118.32           C  
ATOM   1908  O   LEU A 234     154.970 143.360 176.789  1.00118.32           O  
ATOM   1909  CB  LEU A 234     155.934 144.532 174.358  1.00118.32           C  
ATOM   1910  CG  LEU A 234     157.045 145.326 173.666  1.00118.32           C  
ATOM   1911  CD1 LEU A 234     156.533 146.616 173.075  1.00118.32           C  
ATOM   1912  CD2 LEU A 234     158.195 145.605 174.614  1.00118.32           C  
ATOM   1913  N   MET A 235     155.152 141.347 175.812  1.00122.53           N  
ATOM   1914  CA  MET A 235     154.427 140.668 176.875  1.00122.53           C  
ATOM   1915  C   MET A 235     155.351 140.205 177.989  1.00122.53           C  
ATOM   1916  O   MET A 235     154.962 140.243 179.164  1.00122.53           O  
ATOM   1917  CB  MET A 235     153.659 139.475 176.317  1.00122.53           C  
ATOM   1918  CG  MET A 235     152.441 139.846 175.506  1.00122.53           C  
ATOM   1919  SD  MET A 235     151.207 140.645 176.543  1.00122.53           S  
ATOM   1920  CE  MET A 235     149.953 141.026 175.336  1.00122.53           C  
ATOM   1921  N   VAL A 236     156.569 139.771 177.654  1.00121.30           N  
ATOM   1922  CA  VAL A 236     157.466 139.294 178.699  1.00121.30           C  
ATOM   1923  C   VAL A 236     157.969 140.451 179.554  1.00121.30           C  
ATOM   1924  O   VAL A 236     158.267 140.248 180.734  1.00121.30           O  
ATOM   1925  CB  VAL A 236     158.623 138.462 178.107  1.00121.30           C  
ATOM   1926  CG1 VAL A 236     159.666 139.320 177.435  1.00121.30           C  
ATOM   1927  CG2 VAL A 236     159.255 137.568 179.164  1.00121.30           C  
ATOM   1928  N   VAL A 237     157.969 141.676 179.029  1.00119.32           N  
ATOM   1929  CA  VAL A 237     158.323 142.819 179.856  1.00119.32           C  
ATOM   1930  C   VAL A 237     157.213 143.119 180.865  1.00119.32           C  
ATOM   1931  O   VAL A 237     157.502 143.458 182.016  1.00119.32           O  
ATOM   1932  CB  VAL A 237     158.659 144.020 178.959  1.00119.32           C  
ATOM   1933  CG1 VAL A 237     159.071 145.211 179.778  1.00119.32           C  
ATOM   1934  CG2 VAL A 237     159.775 143.651 178.022  1.00119.32           C  
ATOM   1935  N   ASP A 238     155.944 142.936 180.480  1.00122.57           N  
ATOM   1936  CA  ASP A 238     154.840 142.989 181.439  1.00122.57           C  
ATOM   1937  C   ASP A 238     154.965 141.924 182.515  1.00122.57           C  
ATOM   1938  O   ASP A 238     154.805 142.220 183.706  1.00122.57           O  
ATOM   1939  CB  ASP A 238     153.509 142.804 180.723  1.00122.57           C  
ATOM   1940  CG  ASP A 238     153.007 144.059 180.097  1.00122.57           C  
ATOM   1941  OD1 ASP A 238     153.135 145.126 180.722  1.00122.57           O  
ATOM   1942  OD2 ASP A 238     152.490 143.979 178.969  1.00122.57           O  
ATOM   1943  N   ILE A 239     155.235 140.682 182.105  1.00122.54           N  
ATOM   1944  CA  ILE A 239     155.292 139.565 183.046  1.00122.54           C  
ATOM   1945  C   ILE A 239     156.447 139.743 184.026  1.00122.54           C  
ATOM   1946  O   ILE A 239     156.334 139.403 185.210  1.00122.54           O  
ATOM   1947  CB  ILE A 239     155.371 138.235 182.272  1.00122.54           C  
ATOM   1948  CG1 ILE A 239     154.114 138.061 181.425  1.00122.54           C  
ATOM   1949  CG2 ILE A 239     155.511 137.040 183.194  1.00122.54           C  
ATOM   1950  CD1 ILE A 239     152.840 138.056 182.230  1.00122.54           C  
ATOM   1951  N   VAL A 240     157.549 140.337 183.571  1.00122.10           N  
ATOM   1952  CA  VAL A 240     158.602 140.699 184.510  1.00122.10           C  
ATOM   1953  C   VAL A 240     158.163 141.870 185.384  1.00122.10           C  
ATOM   1954  O   VAL A 240     158.411 141.875 186.596  1.00122.10           O  
ATOM   1955  CB  VAL A 240     159.906 140.988 183.746  1.00122.10           C  
ATOM   1956  CG1 VAL A 240     160.961 141.507 184.673  1.00122.10           C  
ATOM   1957  CG2 VAL A 240     160.417 139.718 183.112  1.00122.10           C  
ATOM   1958  N   GLY A 241     157.438 142.835 184.818  1.00119.77           N  
ATOM   1959  CA  GLY A 241     157.073 144.028 185.559  1.00119.77           C  
ATOM   1960  C   GLY A 241     155.993 143.834 186.597  1.00119.77           C  
ATOM   1961  O   GLY A 241     155.775 144.732 187.413  1.00119.77           O  
ATOM   1962  N   PHE A 242     155.297 142.699 186.580  1.00120.38           N  
ATOM   1963  CA  PHE A 242     154.419 142.395 187.705  1.00120.38           C  
ATOM   1964  C   PHE A 242     155.170 142.045 188.977  1.00120.38           C  
ATOM   1965  O   PHE A 242     154.571 142.089 190.055  1.00120.38           O  
ATOM   1966  CB  PHE A 242     153.481 141.236 187.393  1.00120.38           C  
ATOM   1967  CG  PHE A 242     152.289 141.613 186.580  1.00120.38           C  
ATOM   1968  CD1 PHE A 242     151.206 142.223 187.171  1.00120.38           C  
ATOM   1969  CD2 PHE A 242     152.224 141.304 185.240  1.00120.38           C  
ATOM   1970  CE1 PHE A 242     150.104 142.556 186.433  1.00120.38           C  
ATOM   1971  CE2 PHE A 242     151.122 141.640 184.498  1.00120.38           C  
ATOM   1972  CZ  PHE A 242     150.057 142.262 185.100  1.00120.38           C  
ATOM   1973  N   CYS A 243     156.445 141.677 188.889  1.00123.36           N  
ATOM   1974  CA  CYS A 243     157.174 141.281 190.083  1.00123.36           C  
ATOM   1975  C   CYS A 243     157.657 142.463 190.908  1.00123.36           C  
ATOM   1976  O   CYS A 243     158.203 142.251 191.993  1.00123.36           O  
ATOM   1977  CB  CYS A 243     158.353 140.389 189.705  1.00123.36           C  
ATOM   1978  SG  CYS A 243     157.857 138.796 189.027  1.00123.36           S  
ATOM   1979  N   LEU A 244     157.483 143.686 190.426  1.00117.24           N  
ATOM   1980  CA  LEU A 244     157.716 144.846 191.267  1.00117.24           C  
ATOM   1981  C   LEU A 244     156.680 144.900 192.383  1.00117.24           C  
ATOM   1982  O   LEU A 244     155.503 144.612 192.152  1.00117.24           O  
ATOM   1983  CB  LEU A 244     157.646 146.129 190.453  1.00117.24           C  
ATOM   1984  CG  LEU A 244     158.853 146.444 189.595  1.00117.24           C  
ATOM   1985  CD1 LEU A 244     158.539 147.614 188.710  1.00117.24           C  
ATOM   1986  CD2 LEU A 244     159.998 146.777 190.515  1.00117.24           C  
ATOM   1987  N   PRO A 245     157.083 145.247 193.597  1.00116.92           N  
ATOM   1988  CA  PRO A 245     156.118 145.423 194.664  1.00116.92           C  
ATOM   1989  C   PRO A 245     155.319 146.693 194.450  1.00116.92           C  
ATOM   1990  O   PRO A 245     155.882 147.735 194.084  1.00116.92           O  
ATOM   1991  CB  PRO A 245     156.993 145.499 195.922  1.00116.92           C  
ATOM   1992  CG  PRO A 245     158.300 145.942 195.440  1.00116.92           C  
ATOM   1993  CD  PRO A 245     158.468 145.404 194.066  1.00116.92           C  
ATOM   1994  N   PRO A 246     153.998 146.636 194.645  1.00117.41           N  
ATOM   1995  CA  PRO A 246     153.138 147.742 194.204  1.00117.41           C  
ATOM   1996  C   PRO A 246     153.274 149.007 195.022  1.00117.41           C  
ATOM   1997  O   PRO A 246     152.989 150.091 194.503  1.00117.41           O  
ATOM   1998  CB  PRO A 246     151.732 147.151 194.327  1.00117.41           C  
ATOM   1999  CG  PRO A 246     151.865 146.082 195.339  1.00117.41           C  
ATOM   2000  CD  PRO A 246     153.217 145.497 195.140  1.00117.41           C  
ATOM   2001  N   ASP A 247     153.712 148.919 196.269  1.00122.40           N  
ATOM   2002  CA  ASP A 247     153.882 150.112 197.086  1.00122.40           C  
ATOM   2003  C   ASP A 247     155.233 150.788 196.897  1.00122.40           C  
ATOM   2004  O   ASP A 247     155.655 151.545 197.775  1.00122.40           O  
ATOM   2005  CB  ASP A 247     153.662 149.765 198.558  1.00122.40           C  
ATOM   2006  CG  ASP A 247     154.508 148.601 199.017  1.00122.40           C  
ATOM   2007  OD1 ASP A 247     155.216 148.001 198.187  1.00122.40           O  
ATOM   2008  OD2 ASP A 247     154.452 148.272 200.217  1.00122.40           O  
ATOM   2009  N   SER A 248     155.920 150.532 195.784  1.00124.10           N  
ATOM   2010  CA  SER A 248     157.187 151.195 195.508  1.00124.10           C  
ATOM   2011  C   SER A 248     156.976 152.553 194.859  1.00124.10           C  
ATOM   2012  O   SER A 248     157.668 153.522 195.188  1.00124.10           O  
ATOM   2013  CB  SER A 248     158.049 150.319 194.611  1.00124.10           C  
ATOM   2014  OG  SER A 248     158.452 149.153 195.282  1.00124.10           O  
ATOM   2015  N   GLY A 249     156.038 152.637 193.916  1.00125.76           N  
ATOM   2016  CA  GLY A 249     155.726 153.867 193.214  1.00125.76           C  
ATOM   2017  C   GLY A 249     156.180 153.871 191.768  1.00125.76           C  
ATOM   2018  O   GLY A 249     155.589 154.572 190.941  1.00125.76           O  
ATOM   2019  N   GLU A 250     157.222 153.104 191.447  1.00127.25           N  
ATOM   2020  CA  GLU A 250     157.703 153.053 190.074  1.00127.25           C  
ATOM   2021  C   GLU A 250     157.053 151.952 189.254  1.00127.25           C  
ATOM   2022  O   GLU A 250     157.423 151.776 188.090  1.00127.25           O  
ATOM   2023  CB  GLU A 250     159.221 152.874 190.039  1.00127.25           C  
ATOM   2024  CG  GLU A 250     159.708 151.529 190.532  1.00127.25           C  
ATOM   2025  CD  GLU A 250     160.013 151.534 192.010  1.00127.25           C  
ATOM   2026  OE1 GLU A 250     159.589 152.482 192.702  1.00127.25           O  
ATOM   2027  OE2 GLU A 250     160.678 150.592 192.486  1.00127.25           O  
ATOM   2028  N   ARG A 251     156.096 151.218 189.817  1.00120.17           N  
ATOM   2029  CA  ARG A 251     155.395 150.209 189.035  1.00120.17           C  
ATOM   2030  C   ARG A 251     154.440 150.853 188.040  1.00120.17           C  
ATOM   2031  O   ARG A 251     154.326 150.404 186.893  1.00120.17           O  
ATOM   2032  CB  ARG A 251     154.654 149.262 189.969  1.00120.17           C  
ATOM   2033  CG  ARG A 251     153.980 148.111 189.279  1.00120.17           C  
ATOM   2034  CD  ARG A 251     153.410 147.170 190.304  1.00120.17           C  
ATOM   2035  NE  ARG A 251     152.688 146.063 189.697  1.00120.17           N  
ATOM   2036  CZ  ARG A 251     152.125 145.085 190.392  1.00120.17           C  
ATOM   2037  NH1 ARG A 251     152.208 145.075 191.709  1.00120.17           N  
ATOM   2038  NH2 ARG A 251     151.481 144.115 189.775  1.00120.17           N  
ATOM   2039  N   VAL A 252     153.766 151.925 188.455  1.00118.47           N  
ATOM   2040  CA  VAL A 252     152.888 152.656 187.550  1.00118.47           C  
ATOM   2041  C   VAL A 252     153.704 153.343 186.464  1.00118.47           C  
ATOM   2042  O   VAL A 252     153.323 153.347 185.284  1.00118.47           O  
ATOM   2043  CB  VAL A 252     152.043 153.660 188.348  1.00118.47           C  
ATOM   2044  CG1 VAL A 252     151.105 154.415 187.434  1.00118.47           C  
ATOM   2045  CG2 VAL A 252     151.281 152.948 189.439  1.00118.47           C  
ATOM   2046  N   SER A 253     154.851 153.909 186.841  1.00120.45           N  
ATOM   2047  CA  SER A 253     155.752 154.514 185.872  1.00120.45           C  
ATOM   2048  C   SER A 253     156.370 153.485 184.940  1.00120.45           C  
ATOM   2049  O   SER A 253     156.734 153.830 183.815  1.00120.45           O  
ATOM   2050  CB  SER A 253     156.852 155.283 186.595  1.00120.45           C  
ATOM   2051  OG  SER A 253     157.747 155.865 185.667  1.00120.45           O  
ATOM   2052  N   PHE A 254     156.503 152.238 185.390  1.00119.06           N  
ATOM   2053  CA  PHE A 254     156.906 151.154 184.505  1.00119.06           C  
ATOM   2054  C   PHE A 254     155.826 150.862 183.475  1.00119.06           C  
ATOM   2055  O   PHE A 254     156.106 150.788 182.269  1.00119.06           O  
ATOM   2056  CB  PHE A 254     157.188 149.904 185.336  1.00119.06           C  
ATOM   2057  CG  PHE A 254     157.737 148.754 184.554  1.00119.06           C  
ATOM   2058  CD1 PHE A 254     159.090 148.655 184.316  1.00119.06           C  
ATOM   2059  CD2 PHE A 254     156.900 147.772 184.053  1.00119.06           C  
ATOM   2060  CE1 PHE A 254     159.598 147.594 183.605  1.00119.06           C  
ATOM   2061  CE2 PHE A 254     157.403 146.729 183.322  1.00119.06           C  
ATOM   2062  CZ  PHE A 254     158.752 146.636 183.107  1.00119.06           C  
ATOM   2063  N   LYS A 255     154.592 150.666 183.943  1.00117.84           N  
ATOM   2064  CA  LYS A 255     153.516 150.218 183.066  1.00117.84           C  
ATOM   2065  C   LYS A 255     153.134 151.274 182.040  1.00117.84           C  
ATOM   2066  O   LYS A 255     152.867 150.940 180.880  1.00117.84           O  
ATOM   2067  CB  LYS A 255     152.296 149.828 183.888  1.00117.84           C  
ATOM   2068  CG  LYS A 255     152.496 148.662 184.816  1.00117.84           C  
ATOM   2069  CD  LYS A 255     152.661 147.368 184.068  1.00117.84           C  
ATOM   2070  CE  LYS A 255     152.757 146.217 185.043  1.00117.84           C  
ATOM   2071  NZ  LYS A 255     152.942 144.918 184.357  1.00117.84           N  
ATOM   2072  N   ILE A 256     153.135 152.552 182.427  1.00116.73           N  
ATOM   2073  CA  ILE A 256     152.754 153.568 181.452  1.00116.73           C  
ATOM   2074  C   ILE A 256     153.874 153.795 180.440  1.00116.73           C  
ATOM   2075  O   ILE A 256     153.605 154.087 179.268  1.00116.73           O  
ATOM   2076  CB  ILE A 256     152.302 154.867 182.152  1.00116.73           C  
ATOM   2077  CG1 ILE A 256     151.645 155.803 181.142  1.00116.73           C  
ATOM   2078  CG2 ILE A 256     153.449 155.576 182.858  1.00116.73           C  
ATOM   2079  CD1 ILE A 256     150.460 155.189 180.438  1.00116.73           C  
ATOM   2080  N   THR A 257     155.131 153.585 180.841  1.00117.55           N  
ATOM   2081  CA  THR A 257     156.236 153.672 179.896  1.00117.55           C  
ATOM   2082  C   THR A 257     156.166 152.542 178.883  1.00117.55           C  
ATOM   2083  O   THR A 257     156.397 152.754 177.687  1.00117.55           O  
ATOM   2084  CB  THR A 257     157.564 153.636 180.646  1.00117.55           C  
ATOM   2085  OG1 THR A 257     157.576 154.677 181.627  1.00117.55           O  
ATOM   2086  CG2 THR A 257     158.725 153.849 179.706  1.00117.55           C  
ATOM   2087  N   LEU A 258     155.786 151.347 179.334  1.00117.28           N  
ATOM   2088  CA  LEU A 258     155.664 150.233 178.401  1.00117.28           C  
ATOM   2089  C   LEU A 258     154.464 150.400 177.470  1.00117.28           C  
ATOM   2090  O   LEU A 258     154.538 150.041 176.285  1.00117.28           O  
ATOM   2091  CB  LEU A 258     155.582 148.925 179.176  1.00117.28           C  
ATOM   2092  CG  LEU A 258     155.657 147.685 178.301  1.00117.28           C  
ATOM   2093  CD1 LEU A 258     156.942 147.691 177.529  1.00117.28           C  
ATOM   2094  CD2 LEU A 258     155.642 146.486 179.156  1.00117.28           C  
ATOM   2095  N   LEU A 259     153.372 150.982 177.971  1.00116.64           N  
ATOM   2096  CA  LEU A 259     152.231 151.282 177.111  1.00116.64           C  
ATOM   2097  C   LEU A 259     152.563 152.355 176.079  1.00116.64           C  
ATOM   2098  O   LEU A 259     152.112 152.263 174.932  1.00116.64           O  
ATOM   2099  CB  LEU A 259     151.047 151.718 177.965  1.00116.64           C  
ATOM   2100  CG  LEU A 259     149.728 152.003 177.261  1.00116.64           C  
ATOM   2101  CD1 LEU A 259     149.199 150.751 176.633  1.00116.64           C  
ATOM   2102  CD2 LEU A 259     148.737 152.550 178.255  1.00116.64           C  
ATOM   2103  N   LEU A 260     153.345 153.368 176.469  1.00115.69           N  
ATOM   2104  CA  LEU A 260     153.877 154.343 175.519  1.00115.69           C  
ATOM   2105  C   LEU A 260     154.735 153.676 174.454  1.00115.69           C  
ATOM   2106  O   LEU A 260     154.609 153.984 173.260  1.00115.69           O  
ATOM   2107  CB  LEU A 260     154.697 155.393 176.264  1.00115.69           C  
ATOM   2108  CG  LEU A 260     155.433 156.443 175.431  1.00115.69           C  
ATOM   2109  CD1 LEU A 260     154.463 157.327 174.678  1.00115.69           C  
ATOM   2110  CD2 LEU A 260     156.359 157.274 176.303  1.00115.69           C  
ATOM   2111  N   GLY A 261     155.607 152.758 174.871  1.00117.24           N  
ATOM   2112  CA  GLY A 261     156.468 152.051 173.944  1.00117.24           C  
ATOM   2113  C   GLY A 261     155.733 151.168 172.961  1.00117.24           C  
ATOM   2114  O   GLY A 261     156.218 150.972 171.844  1.00117.24           O  
ATOM   2115  N   TYR A 262     154.580 150.629 173.345  1.00120.94           N  
ATOM   2116  CA  TYR A 262     153.807 149.860 172.375  1.00120.94           C  
ATOM   2117  C   TYR A 262     152.895 150.744 171.533  1.00120.94           C  
ATOM   2118  O   TYR A 262     152.582 150.397 170.384  1.00120.94           O  
ATOM   2119  CB  TYR A 262     152.977 148.790 173.082  1.00120.94           C  
ATOM   2120  CG  TYR A 262     152.423 147.727 172.161  1.00120.94           C  
ATOM   2121  CD1 TYR A 262     153.181 146.637 171.775  1.00120.94           C  
ATOM   2122  CD2 TYR A 262     151.151 147.832 171.654  1.00120.94           C  
ATOM   2123  CE1 TYR A 262     152.656 145.666 170.928  1.00120.94           C  
ATOM   2124  CE2 TYR A 262     150.621 146.882 170.825  1.00120.94           C  
ATOM   2125  CZ  TYR A 262     151.378 145.802 170.459  1.00120.94           C  
ATOM   2126  OH  TYR A 262     150.823 144.874 169.619  1.00120.94           O  
ATOM   2127  N   SER A 263     152.462 151.882 172.075  1.00119.87           N  
ATOM   2128  CA  SER A 263     151.636 152.796 171.300  1.00119.87           C  
ATOM   2129  C   SER A 263     152.439 153.471 170.201  1.00119.87           C  
ATOM   2130  O   SER A 263     151.886 153.793 169.145  1.00119.87           O  
ATOM   2131  CB  SER A 263     151.011 153.838 172.219  1.00119.87           C  
ATOM   2132  OG  SER A 263     150.160 153.217 173.163  1.00119.87           O  
ATOM   2133  N   VAL A 264     153.733 153.699 170.432  1.00119.45           N  
ATOM   2134  CA  VAL A 264     154.604 154.125 169.342  1.00119.45           C  
ATOM   2135  C   VAL A 264     154.728 153.021 168.298  1.00119.45           C  
ATOM   2136  O   VAL A 264     154.694 153.291 167.087  1.00119.45           O  
ATOM   2137  CB  VAL A 264     155.977 154.549 169.898  1.00119.45           C  
ATOM   2138  CG1 VAL A 264     156.962 154.842 168.783  1.00119.45           C  
ATOM   2139  CG2 VAL A 264     155.829 155.775 170.770  1.00119.45           C  
ATOM   2140  N   PHE A 265     154.820 151.765 168.749  1.00123.57           N  
ATOM   2141  CA  PHE A 265     155.019 150.625 167.859  1.00123.57           C  
ATOM   2142  C   PHE A 265     153.852 150.409 166.905  1.00123.57           C  
ATOM   2143  O   PHE A 265     154.076 150.122 165.721  1.00123.57           O  
ATOM   2144  CB  PHE A 265     155.254 149.363 168.683  1.00123.57           C  
ATOM   2145  CG  PHE A 265     155.283 148.114 167.868  1.00123.57           C  
ATOM   2146  CD1 PHE A 265     156.356 147.834 167.051  1.00123.57           C  
ATOM   2147  CD2 PHE A 265     154.230 147.211 167.927  1.00123.57           C  
ATOM   2148  CE1 PHE A 265     156.383 146.684 166.304  1.00123.57           C  
ATOM   2149  CE2 PHE A 265     154.251 146.060 167.177  1.00123.57           C  
ATOM   2150  CZ  PHE A 265     155.324 145.795 166.363  1.00123.57           C  
ATOM   2151  N   LEU A 266     152.617 150.526 167.403  1.00125.23           N  
ATOM   2152  CA  LEU A 266     151.445 150.350 166.543  1.00125.23           C  
ATOM   2153  C   LEU A 266     151.405 151.368 165.416  1.00125.23           C  
ATOM   2154  O   LEU A 266     151.150 151.005 164.261  1.00125.23           O  
ATOM   2155  CB  LEU A 266     150.157 150.454 167.349  1.00125.23           C  
ATOM   2156  CG  LEU A 266     149.813 149.315 168.296  1.00125.23           C  
ATOM   2157  CD1 LEU A 266     148.589 149.681 169.111  1.00125.23           C  
ATOM   2158  CD2 LEU A 266     149.577 148.034 167.519  1.00125.23           C  
ATOM   2159  N   ILE A 267     151.707 152.625 165.721  1.00126.92           N  
ATOM   2160  CA  ILE A 267     151.652 153.662 164.705  1.00126.92           C  
ATOM   2161  C   ILE A 267     152.814 153.522 163.731  1.00126.92           C  
ATOM   2162  O   ILE A 267     152.643 153.689 162.519  1.00126.92           O  
ATOM   2163  CB  ILE A 267     151.628 155.040 165.378  1.00126.92           C  
ATOM   2164  CG1 ILE A 267     150.458 155.124 166.352  1.00126.92           C  
ATOM   2165  CG2 ILE A 267     151.436 156.103 164.348  1.00126.92           C  
ATOM   2166  CD1 ILE A 267     150.537 156.312 167.266  1.00126.92           C  
ATOM   2167  N   ILE A 268     154.001 153.155 164.223  1.00131.75           N  
ATOM   2168  CA  ILE A 268     155.149 153.026 163.327  1.00131.75           C  
ATOM   2169  C   ILE A 268     155.088 151.751 162.495  1.00131.75           C  
ATOM   2170  O   ILE A 268     155.828 151.623 161.512  1.00131.75           O  
ATOM   2171  CB  ILE A 268     156.444 153.133 164.157  1.00131.75           C  
ATOM   2172  CG1 ILE A 268     157.641 153.552 163.298  1.00131.75           C  
ATOM   2173  CG2 ILE A 268     156.759 151.826 164.824  1.00131.75           C  
ATOM   2174  CD1 ILE A 268     158.838 153.986 164.107  1.00131.75           C  
ATOM   2175  N   VAL A 269     154.215 150.809 162.836  1.00134.82           N  
ATOM   2176  CA  VAL A 269     153.923 149.684 161.956  1.00134.82           C  
ATOM   2177  C   VAL A 269     152.815 150.014 160.964  1.00134.82           C  
ATOM   2178  O   VAL A 269     152.941 149.708 159.777  1.00134.82           O  
ATOM   2179  CB  VAL A 269     153.590 148.426 162.788  1.00134.82           C  
ATOM   2180  CG1 VAL A 269     152.964 147.334 161.943  1.00134.82           C  
ATOM   2181  CG2 VAL A 269     154.857 147.893 163.366  1.00134.82           C  
ATOM   2182  N   SER A 270     151.767 150.717 161.415  1.00136.63           N  
ATOM   2183  CA  SER A 270     150.544 150.886 160.631  1.00136.63           C  
ATOM   2184  C   SER A 270     150.724 151.701 159.352  1.00136.63           C  
ATOM   2185  O   SER A 270     149.800 151.744 158.534  1.00136.63           O  
ATOM   2186  CB  SER A 270     149.467 151.537 161.498  1.00136.63           C  
ATOM   2187  OG  SER A 270     149.128 150.701 162.588  1.00136.63           O  
ATOM   2188  N   ASP A 271     151.877 152.342 159.152  1.00144.71           N  
ATOM   2189  CA  ASP A 271     152.133 153.006 157.881  1.00144.71           C  
ATOM   2190  C   ASP A 271     152.609 152.037 156.802  1.00144.71           C  
ATOM   2191  O   ASP A 271     152.230 152.188 155.636  1.00144.71           O  
ATOM   2192  CB  ASP A 271     153.142 154.146 158.066  1.00144.71           C  
ATOM   2193  CG  ASP A 271     154.460 153.687 158.669  1.00144.71           C  
ATOM   2194  OD1 ASP A 271     154.566 152.514 159.081  1.00144.71           O  
ATOM   2195  OD2 ASP A 271     155.403 154.508 158.719  1.00144.71           O  
ATOM   2196  N   THR A 272     153.423 151.042 157.160  1.00144.66           N  
ATOM   2197  CA  THR A 272     153.964 150.105 156.182  1.00144.66           C  
ATOM   2198  C   THR A 272     153.081 148.884 155.963  1.00144.66           C  
ATOM   2199  O   THR A 272     153.511 147.940 155.294  1.00144.66           O  
ATOM   2200  CB  THR A 272     155.361 149.634 156.598  1.00144.66           C  
ATOM   2201  OG1 THR A 272     155.278 148.919 157.835  1.00144.66           O  
ATOM   2202  CG2 THR A 272     156.294 150.820 156.762  1.00144.66           C  
ATOM   2203  N   LEU A 273     151.877 148.868 156.519  1.00144.09           N  
ATOM   2204  CA  LEU A 273     150.923 147.796 156.266  1.00144.09           C  
ATOM   2205  C   LEU A 273     149.628 148.397 155.747  1.00144.09           C  
ATOM   2206  O   LEU A 273     148.942 149.113 156.494  1.00144.09           O  
ATOM   2207  CB  LEU A 273     150.659 146.977 157.528  1.00144.09           C  
ATOM   2208  CG  LEU A 273     151.594 145.819 157.865  1.00144.09           C  
ATOM   2209  CD1 LEU A 273     152.952 146.276 158.354  1.00144.09           C  
ATOM   2210  CD2 LEU A 273     150.917 144.962 158.899  1.00144.09           C  
ATOM   2211  N   PRO A 274     149.252 148.145 154.499  1.00143.20           N  
ATOM   2212  CA  PRO A 274     148.079 148.809 153.929  1.00143.20           C  
ATOM   2213  C   PRO A 274     146.780 148.175 154.396  1.00143.20           C  
ATOM   2214  O   PRO A 274     146.750 147.087 154.973  1.00143.20           O  
ATOM   2215  CB  PRO A 274     148.268 148.619 152.422  1.00143.20           C  
ATOM   2216  CG  PRO A 274     149.044 147.349 152.322  1.00143.20           C  
ATOM   2217  CD  PRO A 274     149.959 147.317 153.507  1.00143.20           C  
ATOM   2218  N   ALA A 275     145.692 148.889 154.122  1.00141.55           N  
ATOM   2219  CA  ALA A 275     144.355 148.458 154.511  1.00141.55           C  
ATOM   2220  C   ALA A 275     143.363 149.135 153.583  1.00141.55           C  
ATOM   2221  O   ALA A 275     143.258 150.364 153.589  1.00141.55           O  
ATOM   2222  CB  ALA A 275     144.069 148.817 155.965  1.00141.55           C  
ATOM   2223  N   THR A 276     142.643 148.348 152.785  1.00136.03           N  
ATOM   2224  CA  THR A 276     141.860 148.914 151.696  1.00136.03           C  
ATOM   2225  C   THR A 276     140.523 148.201 151.550  1.00136.03           C  
ATOM   2226  O   THR A 276     140.479 146.971 151.452  1.00136.03           O  
ATOM   2227  CB  THR A 276     142.635 148.835 150.380  1.00136.03           C  
ATOM   2228  OG1 THR A 276     143.923 149.439 150.546  1.00136.03           O  
ATOM   2229  CG2 THR A 276     141.896 149.591 149.304  1.00136.03           C  
ATOM   2230  N   ALA A 277     139.444 148.991 151.566  1.00139.07           N  
ATOM   2231  CA  ALA A 277     138.043 148.692 151.261  1.00139.07           C  
ATOM   2232  C   ALA A 277     137.360 147.783 152.271  1.00139.07           C  
ATOM   2233  O   ALA A 277     136.157 147.533 152.134  1.00139.07           O  
ATOM   2234  CB  ALA A 277     137.860 148.079 149.868  1.00139.07           C  
ATOM   2235  N   ILE A 278     138.074 147.278 153.272  1.00143.27           N  
ATOM   2236  CA  ILE A 278     137.485 146.423 154.285  1.00143.27           C  
ATOM   2237  C   ILE A 278     137.514 147.081 155.661  1.00143.27           C  
ATOM   2238  O   ILE A 278     136.618 146.832 156.478  1.00143.27           O  
ATOM   2239  CB  ILE A 278     138.210 145.056 154.307  1.00143.27           C  
ATOM   2240  CG1 ILE A 278     138.267 144.458 152.900  1.00143.27           C  
ATOM   2241  CG2 ILE A 278     137.510 144.040 155.205  1.00143.27           C  
ATOM   2242  CD1 ILE A 278     136.908 144.196 152.282  1.00143.27           C  
ATOM   2243  N   GLY A 279     138.458 147.981 155.905  1.00145.39           N  
ATOM   2244  CA  GLY A 279     138.736 148.420 157.252  1.00145.39           C  
ATOM   2245  C   GLY A 279     140.061 147.841 157.687  1.00145.39           C  
ATOM   2246  O   GLY A 279     141.119 148.366 157.337  1.00145.39           O  
ATOM   2247  N   THR A 280     140.019 146.771 158.451  1.00142.92           N  
ATOM   2248  CA  THR A 280     141.255 146.135 158.843  1.00142.92           C  
ATOM   2249  C   THR A 280     141.204 144.636 158.552  1.00142.92           C  
ATOM   2250  O   THR A 280     140.120 144.054 158.441  1.00142.92           O  
ATOM   2251  CB  THR A 280     141.528 146.380 160.335  1.00142.92           C  
ATOM   2252  OG1 THR A 280     142.812 145.856 160.694  1.00142.92           O  
ATOM   2253  CG2 THR A 280     140.448 145.755 161.213  1.00142.92           C  
ATOM   2254  N   PRO A 281     142.348 143.993 158.368  1.00135.93           N  
ATOM   2255  CA  PRO A 281     142.408 142.530 158.404  1.00135.93           C  
ATOM   2256  C   PRO A 281     142.296 142.000 159.831  1.00135.93           C  
ATOM   2257  O   PRO A 281     142.044 142.731 160.784  1.00135.93           O  
ATOM   2258  CB  PRO A 281     143.778 142.223 157.802  1.00135.93           C  
ATOM   2259  CG  PRO A 281     144.554 143.477 157.937  1.00135.93           C  
ATOM   2260  CD  PRO A 281     143.570 144.575 157.791  1.00135.93           C  
ATOM   2261  N   LEU A 282     142.493 140.689 159.965  1.00131.20           N  
ATOM   2262  CA  LEU A 282     142.436 140.061 161.279  1.00131.20           C  
ATOM   2263  C   LEU A 282     143.648 140.399 162.138  1.00131.20           C  
ATOM   2264  O   LEU A 282     143.579 140.264 163.367  1.00131.20           O  
ATOM   2265  CB  LEU A 282     142.310 138.552 161.120  1.00131.20           C  
ATOM   2266  CG  LEU A 282     141.050 138.131 160.369  1.00131.20           C  
ATOM   2267  CD1 LEU A 282     141.017 136.629 160.180  1.00131.20           C  
ATOM   2268  CD2 LEU A 282     139.809 138.619 161.088  1.00131.20           C  
ATOM   2269  N   ILE A 283     144.748 140.827 161.516  1.00130.88           N  
ATOM   2270  CA  ILE A 283     145.926 141.264 162.258  1.00130.88           C  
ATOM   2271  C   ILE A 283     145.604 142.493 163.099  1.00130.88           C  
ATOM   2272  O   ILE A 283     146.064 142.624 164.242  1.00130.88           O  
ATOM   2273  CB  ILE A 283     147.081 141.523 161.276  1.00130.88           C  
ATOM   2274  CG1 ILE A 283     147.374 140.258 160.482  1.00130.88           C  
ATOM   2275  CG2 ILE A 283     148.330 141.952 162.002  1.00130.88           C  
ATOM   2276  CD1 ILE A 283     147.788 139.088 161.342  1.00130.88           C  
ATOM   2277  N   GLY A 284     144.784 143.397 162.560  1.00129.81           N  
ATOM   2278  CA  GLY A 284     144.299 144.521 163.334  1.00129.81           C  
ATOM   2279  C   GLY A 284     143.438 144.129 164.513  1.00129.81           C  
ATOM   2280  O   GLY A 284     143.457 144.820 165.532  1.00129.81           O  
ATOM   2281  N   VAL A 285     142.701 143.024 164.407  1.00130.05           N  
ATOM   2282  CA  VAL A 285     141.922 142.546 165.542  1.00130.05           C  
ATOM   2283  C   VAL A 285     142.841 141.948 166.598  1.00130.05           C  
ATOM   2284  O   VAL A 285     142.644 142.151 167.806  1.00130.05           O  
ATOM   2285  CB  VAL A 285     140.861 141.544 165.056  1.00130.05           C  
ATOM   2286  CG1 VAL A 285     140.103 140.926 166.216  1.00130.05           C  
ATOM   2287  CG2 VAL A 285     139.898 142.236 164.113  1.00130.05           C  
ATOM   2288  N   TYR A 286     143.879 141.232 166.163  1.00131.58           N  
ATOM   2289  CA  TYR A 286     144.816 140.637 167.110  1.00131.58           C  
ATOM   2290  C   TYR A 286     145.639 141.688 167.841  1.00131.58           C  
ATOM   2291  O   TYR A 286     145.935 141.512 169.027  1.00131.58           O  
ATOM   2292  CB  TYR A 286     145.727 139.649 166.386  1.00131.58           C  
ATOM   2293  CG  TYR A 286     144.997 138.424 165.871  1.00131.58           C  
ATOM   2294  CD1 TYR A 286     143.779 138.031 166.417  1.00131.58           C  
ATOM   2295  CD2 TYR A 286     145.508 137.682 164.813  1.00131.58           C  
ATOM   2296  CE1 TYR A 286     143.107 136.926 165.942  1.00131.58           C  
ATOM   2297  CE2 TYR A 286     144.839 136.572 164.329  1.00131.58           C  
ATOM   2298  CZ  TYR A 286     143.641 136.202 164.898  1.00131.58           C  
ATOM   2299  OH  TYR A 286     142.971 135.101 164.423  1.00131.58           O  
ATOM   2300  N   PHE A 287     145.957 142.803 167.186  1.00128.32           N  
ATOM   2301  CA  PHE A 287     146.602 143.912 167.882  1.00128.32           C  
ATOM   2302  C   PHE A 287     145.687 144.609 168.882  1.00128.32           C  
ATOM   2303  O   PHE A 287     146.163 145.042 169.938  1.00128.32           O  
ATOM   2304  CB  PHE A 287     147.119 144.937 166.880  1.00128.32           C  
ATOM   2305  CG  PHE A 287     148.335 144.493 166.131  1.00128.32           C  
ATOM   2306  CD1 PHE A 287     149.117 143.446 166.594  1.00128.32           C  
ATOM   2307  CD2 PHE A 287     148.694 145.126 164.958  1.00128.32           C  
ATOM   2308  CE1 PHE A 287     150.236 143.045 165.899  1.00128.32           C  
ATOM   2309  CE2 PHE A 287     149.810 144.729 164.256  1.00128.32           C  
ATOM   2310  CZ  PHE A 287     150.583 143.688 164.727  1.00128.32           C  
ATOM   2311  N   VAL A 288     144.395 144.729 168.580  1.00126.10           N  
ATOM   2312  CA  VAL A 288     143.458 145.315 169.532  1.00126.10           C  
ATOM   2313  C   VAL A 288     143.290 144.413 170.750  1.00126.10           C  
ATOM   2314  O   VAL A 288     143.202 144.898 171.883  1.00126.10           O  
ATOM   2315  CB  VAL A 288     142.123 145.619 168.824  1.00126.10           C  
ATOM   2316  CG1 VAL A 288     141.027 145.982 169.806  1.00126.10           C  
ATOM   2317  CG2 VAL A 288     142.313 146.779 167.874  1.00126.10           C  
ATOM   2318  N   VAL A 289     143.315 143.092 170.555  1.00125.54           N  
ATOM   2319  CA  VAL A 289     143.296 142.193 171.710  1.00125.54           C  
ATOM   2320  C   VAL A 289     144.605 142.285 172.499  1.00125.54           C  
ATOM   2321  O   VAL A 289     144.600 142.243 173.742  1.00125.54           O  
ATOM   2322  CB  VAL A 289     142.993 140.754 171.253  1.00125.54           C  
ATOM   2323  CG1 VAL A 289     143.030 139.781 172.418  1.00125.54           C  
ATOM   2324  CG2 VAL A 289     141.633 140.701 170.596  1.00125.54           C  
ATOM   2325  N   CYS A 290     145.734 142.460 171.803  1.00125.59           N  
ATOM   2326  CA  CYS A 290     147.015 142.652 172.480  1.00125.59           C  
ATOM   2327  C   CYS A 290     147.041 143.933 173.309  1.00125.59           C  
ATOM   2328  O   CYS A 290     147.677 143.972 174.365  1.00125.59           O  
ATOM   2329  CB  CYS A 290     148.143 142.665 171.452  1.00125.59           C  
ATOM   2330  SG  CYS A 290     149.791 142.879 172.136  1.00125.59           S  
ATOM   2331  N   MET A 291     146.346 144.974 172.863  1.00125.09           N  
ATOM   2332  CA  MET A 291     146.192 146.189 173.655  1.00125.09           C  
ATOM   2333  C   MET A 291     145.171 146.059 174.773  1.00125.09           C  
ATOM   2334  O   MET A 291     145.345 146.683 175.825  1.00125.09           O  
ATOM   2335  CB  MET A 291     145.820 147.358 172.748  1.00125.09           C  
ATOM   2336  CG  MET A 291     147.006 147.759 171.963  1.00125.09           C  
ATOM   2337  SD  MET A 291     148.181 148.326 173.183  1.00125.09           S  
ATOM   2338  CE  MET A 291     147.847 150.071 173.199  1.00125.09           C  
ATOM   2339  N   ALA A 292     144.124 145.266 174.578  1.00121.72           N  
ATOM   2340  CA  ALA A 292     143.153 145.037 175.633  1.00121.72           C  
ATOM   2341  C   ALA A 292     143.726 144.220 176.779  1.00121.72           C  
ATOM   2342  O   ALA A 292     143.265 144.371 177.913  1.00121.72           O  
ATOM   2343  CB  ALA A 292     141.915 144.344 175.068  1.00121.72           C  
ATOM   2344  N   LEU A 293     144.704 143.356 176.517  1.00120.37           N  
ATOM   2345  CA  LEU A 293     145.430 142.724 177.613  1.00120.37           C  
ATOM   2346  C   LEU A 293     146.313 143.700 178.374  1.00120.37           C  
ATOM   2347  O   LEU A 293     146.356 143.651 179.610  1.00120.37           O  
ATOM   2348  CB  LEU A 293     146.297 141.565 177.114  1.00120.37           C  
ATOM   2349  CG  LEU A 293     145.583 140.285 176.699  1.00120.37           C  
ATOM   2350  CD1 LEU A 293     146.586 139.262 176.199  1.00120.37           C  
ATOM   2351  CD2 LEU A 293     144.796 139.740 177.867  1.00120.37           C  
ATOM   2352  N   LEU A 294     146.994 144.597 177.676  1.00119.74           N  
ATOM   2353  CA  LEU A 294     147.903 145.534 178.311  1.00119.74           C  
ATOM   2354  C   LEU A 294     147.187 146.621 179.104  1.00119.74           C  
ATOM   2355  O   LEU A 294     147.701 147.048 180.145  1.00119.74           O  
ATOM   2356  CB  LEU A 294     148.808 146.147 177.241  1.00119.74           C  
ATOM   2357  CG  LEU A 294     149.884 147.152 177.598  1.00119.74           C  
ATOM   2358  CD1 LEU A 294     150.748 146.613 178.698  1.00119.74           C  
ATOM   2359  CD2 LEU A 294     150.722 147.364 176.358  1.00119.74           C  
ATOM   2360  N   VAL A 295     145.991 147.026 178.679  1.00116.80           N  
ATOM   2361  CA  VAL A 295     145.239 148.025 179.434  1.00116.80           C  
ATOM   2362  C   VAL A 295     144.724 147.447 180.747  1.00116.80           C  
ATOM   2363  O   VAL A 295     144.771 148.115 181.784  1.00116.80           O  
ATOM   2364  CB  VAL A 295     144.111 148.599 178.562  1.00116.80           C  
ATOM   2365  CG1 VAL A 295     143.144 149.440 179.367  1.00116.80           C  
ATOM   2366  CG2 VAL A 295     144.722 149.458 177.515  1.00116.80           C  
ATOM   2367  N   ILE A 296     144.258 146.196 180.747  1.00116.19           N  
ATOM   2368  CA  ILE A 296     143.825 145.632 182.020  1.00116.19           C  
ATOM   2369  C   ILE A 296     145.025 145.266 182.881  1.00116.19           C  
ATOM   2370  O   ILE A 296     144.918 145.282 184.112  1.00116.19           O  
ATOM   2371  CB  ILE A 296     142.852 144.450 181.816  1.00116.19           C  
ATOM   2372  CG1 ILE A 296     143.473 143.272 181.065  1.00116.19           C  
ATOM   2373  CG2 ILE A 296     141.614 144.919 181.082  1.00116.19           C  
ATOM   2374  CD1 ILE A 296     143.976 142.130 181.949  1.00116.19           C  
ATOM   2375  N   SER A 297     146.181 144.992 182.266  1.00116.05           N  
ATOM   2376  CA  SER A 297     147.419 144.895 183.032  1.00116.05           C  
ATOM   2377  C   SER A 297     147.778 146.211 183.707  1.00116.05           C  
ATOM   2378  O   SER A 297     148.352 146.211 184.799  1.00116.05           O  
ATOM   2379  CB  SER A 297     148.562 144.460 182.125  1.00116.05           C  
ATOM   2380  OG  SER A 297     149.790 144.492 182.824  1.00116.05           O  
ATOM   2381  N   LEU A 298     147.468 147.334 183.067  1.00111.58           N  
ATOM   2382  CA  LEU A 298     147.705 148.632 183.689  1.00111.58           C  
ATOM   2383  C   LEU A 298     146.679 148.912 184.783  1.00111.58           C  
ATOM   2384  O   LEU A 298     147.033 149.366 185.878  1.00111.58           O  
ATOM   2385  CB  LEU A 298     147.701 149.712 182.604  1.00111.58           C  
ATOM   2386  CG  LEU A 298     148.002 151.201 182.782  1.00111.58           C  
ATOM   2387  CD1 LEU A 298     146.771 151.968 183.131  1.00111.58           C  
ATOM   2388  CD2 LEU A 298     149.026 151.416 183.850  1.00111.58           C  
ATOM   2389  N   ALA A 299     145.407 148.628 184.507  1.00107.65           N  
ATOM   2390  CA  ALA A 299     144.328 148.917 185.443  1.00107.65           C  
ATOM   2391  C   ALA A 299     144.395 148.058 186.693  1.00107.65           C  
ATOM   2392  O   ALA A 299     143.969 148.509 187.759  1.00107.65           O  
ATOM   2393  CB  ALA A 299     142.977 148.724 184.766  1.00107.65           C  
ATOM   2394  N   GLU A 300     144.943 146.848 186.591  1.00111.53           N  
ATOM   2395  CA  GLU A 300     145.170 146.034 187.778  1.00111.53           C  
ATOM   2396  C   GLU A 300     146.199 146.673 188.702  1.00111.53           C  
ATOM   2397  O   GLU A 300     146.016 146.686 189.926  1.00111.53           O  
ATOM   2398  CB  GLU A 300     145.605 144.636 187.353  1.00111.53           C  
ATOM   2399  CG  GLU A 300     145.673 143.623 188.467  1.00111.53           C  
ATOM   2400  CD  GLU A 300     147.041 143.519 189.097  1.00111.53           C  
ATOM   2401  OE1 GLU A 300     148.034 143.764 188.394  1.00111.53           O  
ATOM   2402  OE2 GLU A 300     147.123 143.201 190.297  1.00111.53           O  
ATOM   2403  N   THR A 301     147.282 147.213 188.139  1.00109.58           N  
ATOM   2404  CA  THR A 301     148.266 147.894 188.970  1.00109.58           C  
ATOM   2405  C   THR A 301     147.704 149.172 189.563  1.00109.58           C  
ATOM   2406  O   THR A 301     148.022 149.499 190.708  1.00109.58           O  
ATOM   2407  CB  THR A 301     149.525 148.214 188.175  1.00109.58           C  
ATOM   2408  OG1 THR A 301     149.199 149.117 187.117  1.00109.58           O  
ATOM   2409  CG2 THR A 301     150.111 146.953 187.590  1.00109.58           C  
ATOM   2410  N   ILE A 302     146.864 149.890 188.811  1.00105.10           N  
ATOM   2411  CA  ILE A 302     146.214 151.080 189.359  1.00105.10           C  
ATOM   2412  C   ILE A 302     145.303 150.708 190.521  1.00105.10           C  
ATOM   2413  O   ILE A 302     145.298 151.387 191.555  1.00105.10           O  
ATOM   2414  CB  ILE A 302     145.437 151.835 188.267  1.00105.10           C  
ATOM   2415  CG1 ILE A 302     146.364 152.252 187.132  1.00105.10           C  
ATOM   2416  CG2 ILE A 302     144.779 153.062 188.830  1.00105.10           C  
ATOM   2417  CD1 ILE A 302     147.497 153.116 187.550  1.00105.10           C  
ATOM   2418  N   PHE A 303     144.580 149.593 190.403  1.00104.35           N  
ATOM   2419  CA  PHE A 303     143.707 149.139 191.480  1.00104.35           C  
ATOM   2420  C   PHE A 303     144.484 148.710 192.719  1.00104.35           C  
ATOM   2421  O   PHE A 303     144.071 149.023 193.840  1.00104.35           O  
ATOM   2422  CB  PHE A 303     142.835 147.997 190.978  1.00104.35           C  
ATOM   2423  CG  PHE A 303     141.940 147.415 192.018  1.00104.35           C  
ATOM   2424  CD1 PHE A 303     140.860 148.131 192.499  1.00104.35           C  
ATOM   2425  CD2 PHE A 303     142.155 146.133 192.486  1.00104.35           C  
ATOM   2426  CE1 PHE A 303     140.025 147.587 193.452  1.00104.35           C  
ATOM   2427  CE2 PHE A 303     141.326 145.582 193.433  1.00104.35           C  
ATOM   2428  CZ  PHE A 303     140.260 146.309 193.917  1.00104.35           C  
ATOM   2429  N   ILE A 304     145.614 148.025 192.547  1.00106.30           N  
ATOM   2430  CA  ILE A 304     146.384 147.605 193.716  1.00106.30           C  
ATOM   2431  C   ILE A 304     147.075 148.795 194.379  1.00106.30           C  
ATOM   2432  O   ILE A 304     147.118 148.885 195.611  1.00106.30           O  
ATOM   2433  CB  ILE A 304     147.376 146.496 193.331  1.00106.30           C  
ATOM   2434  CG1 ILE A 304     146.614 145.284 192.815  1.00106.30           C  
ATOM   2435  CG2 ILE A 304     148.189 146.050 194.515  1.00106.30           C  
ATOM   2436  CD1 ILE A 304     145.656 144.697 193.821  1.00106.30           C  
ATOM   2437  N   VAL A 305     147.587 149.744 193.587  1.00106.22           N  
ATOM   2438  CA  VAL A 305     148.223 150.934 194.152  1.00106.22           C  
ATOM   2439  C   VAL A 305     147.199 151.805 194.874  1.00106.22           C  
ATOM   2440  O   VAL A 305     147.494 152.383 195.927  1.00106.22           O  
ATOM   2441  CB  VAL A 305     148.976 151.694 193.043  1.00106.22           C  
ATOM   2442  CG1 VAL A 305     149.421 153.067 193.491  1.00106.22           C  
ATOM   2443  CG2 VAL A 305     150.201 150.909 192.639  1.00106.22           C  
ATOM   2444  N   ARG A 306     145.967 151.866 194.364  1.00108.71           N  
ATOM   2445  CA  ARG A 306     144.898 152.509 195.121  1.00108.71           C  
ATOM   2446  C   ARG A 306     144.587 151.750 196.402  1.00108.71           C  
ATOM   2447  O   ARG A 306     144.332 152.362 197.444  1.00108.71           O  
ATOM   2448  CB  ARG A 306     143.640 152.618 194.267  1.00108.71           C  
ATOM   2449  CG  ARG A 306     142.510 153.337 194.957  1.00108.71           C  
ATOM   2450  CD  ARG A 306     141.294 153.473 194.081  1.00108.71           C  
ATOM   2451  NE  ARG A 306     140.227 154.159 194.792  1.00108.71           N  
ATOM   2452  CZ  ARG A 306     140.108 155.479 194.856  1.00108.71           C  
ATOM   2453  NH1 ARG A 306     140.987 156.256 194.244  1.00108.71           N  
ATOM   2454  NH2 ARG A 306     139.106 156.022 195.531  1.00108.71           N  
ATOM   2455  N   LEU A 307     144.649 150.425 196.352  1.00108.22           N  
ATOM   2456  CA  LEU A 307     144.304 149.615 197.509  1.00108.22           C  
ATOM   2457  C   LEU A 307     145.406 149.626 198.564  1.00108.22           C  
ATOM   2458  O   LEU A 307     145.126 149.405 199.745  1.00108.22           O  
ATOM   2459  CB  LEU A 307     143.989 148.197 197.023  1.00108.22           C  
ATOM   2460  CG  LEU A 307     143.259 147.143 197.849  1.00108.22           C  
ATOM   2461  CD1 LEU A 307     144.167 146.382 198.793  1.00108.22           C  
ATOM   2462  CD2 LEU A 307     142.160 147.832 198.603  1.00108.22           C  
ATOM   2463  N   VAL A 308     146.646 149.893 198.172  1.00110.43           N  
ATOM   2464  CA  VAL A 308     147.795 149.840 199.070  1.00110.43           C  
ATOM   2465  C   VAL A 308     148.414 151.230 199.106  1.00110.43           C  
ATOM   2466  O   VAL A 308     149.142 151.618 198.185  1.00110.43           O  
ATOM   2467  CB  VAL A 308     148.822 148.799 198.622  1.00110.43           C  
ATOM   2468  CG1 VAL A 308     150.003 148.818 199.546  1.00110.43           C  
ATOM   2469  CG2 VAL A 308     148.207 147.434 198.586  1.00110.43           C  
ATOM   2470  N   HIS A 309     148.160 151.968 200.179  1.00118.47           N  
ATOM   2471  CA  HIS A 309     148.640 153.336 200.323  1.00118.47           C  
ATOM   2472  C   HIS A 309     148.457 153.695 201.794  1.00118.47           C  
ATOM   2473  O   HIS A 309     147.945 152.892 202.577  1.00118.47           O  
ATOM   2474  CB  HIS A 309     147.876 154.278 199.380  1.00118.47           C  
ATOM   2475  CG  HIS A 309     148.527 155.607 199.177  1.00118.47           C  
ATOM   2476  ND1 HIS A 309     149.692 155.759 198.460  1.00118.47           N  
ATOM   2477  CD2 HIS A 309     148.167 156.846 199.582  1.00118.47           C  
ATOM   2478  CE1 HIS A 309     150.032 157.035 198.447  1.00118.47           C  
ATOM   2479  NE2 HIS A 309     149.120 157.716 199.116  1.00118.47           N  
ATOM   2480  N   LYS A 310     148.870 154.903 202.170  1.00124.98           N  
ATOM   2481  CA  LYS A 310     148.636 155.428 203.516  1.00124.98           C  
ATOM   2482  C   LYS A 310     147.803 156.703 203.396  1.00124.98           C  
ATOM   2483  O   LYS A 310     148.344 157.804 203.281  1.00124.98           O  
ATOM   2484  CB  LYS A 310     149.945 155.673 204.240  1.00124.98           C  
ATOM   2485  CG  LYS A 310     150.662 154.403 204.658  1.00124.98           C  
ATOM   2486  CD  LYS A 310     151.988 154.715 205.329  1.00124.98           C  
ATOM   2487  CE  LYS A 310     151.786 155.391 206.679  1.00124.98           C  
ATOM   2488  NZ  LYS A 310     151.181 154.491 207.696  1.00124.98           N  
ATOM   2489  N   GLN A 311     146.480 156.549 203.443  1.00130.86           N  
ATOM   2490  CA  GLN A 311     145.588 157.653 203.118  1.00130.86           C  
ATOM   2491  C   GLN A 311     144.585 157.935 204.239  1.00130.86           C  
ATOM   2492  O   GLN A 311     143.409 158.192 203.976  1.00130.86           O  
ATOM   2493  CB  GLN A 311     144.905 157.374 201.763  1.00130.86           C  
ATOM   2494  CG  GLN A 311     143.845 156.240 201.611  1.00130.86           C  
ATOM   2495  CD  GLN A 311     144.416 154.876 201.351  1.00130.86           C  
ATOM   2496  OE1 GLN A 311     145.560 154.606 201.671  1.00130.86           O  
ATOM   2497  NE2 GLN A 311     143.617 154.005 200.747  1.00130.86           N  
ATOM   2498  N   ASP A 312     145.084 157.942 205.484  1.00133.55           N  
ATOM   2499  CA  ASP A 312     144.389 157.941 206.781  1.00133.55           C  
ATOM   2500  C   ASP A 312     143.147 157.050 206.780  1.00133.55           C  
ATOM   2501  O   ASP A 312     142.116 157.369 207.379  1.00133.55           O  
ATOM   2502  CB  ASP A 312     144.134 159.385 207.298  1.00133.55           C  
ATOM   2503  CG  ASP A 312     143.003 160.192 206.594  1.00133.55           C  
ATOM   2504  OD1 ASP A 312     142.168 159.738 205.791  1.00133.55           O  
ATOM   2505  OD2 ASP A 312     142.960 161.399 206.904  1.00133.55           O  
ATOM   2506  N   LEU A 313     143.294 155.876 206.185  1.00131.22           N  
ATOM   2507  CA  LEU A 313     142.170 155.031 205.841  1.00131.22           C  
ATOM   2508  C   LEU A 313     141.715 154.209 207.036  1.00131.22           C  
ATOM   2509  O   LEU A 313     142.406 154.110 208.052  1.00131.22           O  
ATOM   2510  CB  LEU A 313     142.539 154.129 204.664  1.00131.22           C  
ATOM   2511  CG  LEU A 313     143.527 152.966 204.768  1.00131.22           C  
ATOM   2512  CD1 LEU A 313     143.283 152.095 203.558  1.00131.22           C  
ATOM   2513  CD2 LEU A 313     144.998 153.396 204.812  1.00131.22           C  
ATOM   2514  N   GLN A 314     140.527 153.633 206.909  1.00133.58           N  
ATOM   2515  CA  GLN A 314     139.899 152.904 207.995  1.00133.58           C  
ATOM   2516  C   GLN A 314     140.407 151.467 208.026  1.00133.58           C  
ATOM   2517  O   GLN A 314     141.280 151.071 207.252  1.00133.58           O  
ATOM   2518  CB  GLN A 314     138.383 152.955 207.850  1.00133.58           C  
ATOM   2519  CG  GLN A 314     137.803 154.355 207.926  1.00133.58           C  
ATOM   2520  CD  GLN A 314     137.945 154.979 209.301  1.00133.58           C  
ATOM   2521  OE1 GLN A 314     137.832 154.299 210.320  1.00133.58           O  
ATOM   2522  NE2 GLN A 314     138.169 156.287 209.335  1.00133.58           N  
ATOM   2523  N   ARG A 315     139.839 150.674 208.925  1.00132.74           N  
ATOM   2524  CA  ARG A 315     140.248 149.295 209.114  1.00132.74           C  
ATOM   2525  C   ARG A 315     139.748 148.440 207.950  1.00132.74           C  
ATOM   2526  O   ARG A 315     138.776 148.805 207.284  1.00132.74           O  
ATOM   2527  CB  ARG A 315     139.690 148.763 210.433  1.00132.74           C  
ATOM   2528  CG  ARG A 315     140.455 149.182 211.678  1.00132.74           C  
ATOM   2529  CD  ARG A 315     140.011 150.544 212.187  1.00132.74           C  
ATOM   2530  NE  ARG A 315     138.568 150.597 212.401  1.00132.74           N  
ATOM   2531  CZ  ARG A 315     137.961 150.240 213.528  1.00132.74           C  
ATOM   2532  NH1 ARG A 315     138.672 149.809 214.561  1.00132.74           N  
ATOM   2533  NH2 ARG A 315     136.641 150.322 213.625  1.00132.74           N  
ATOM   2534  N   PRO A 316     140.410 147.316 207.659  1.00133.46           N  
ATOM   2535  CA  PRO A 316     139.872 146.405 206.645  1.00133.46           C  
ATOM   2536  C   PRO A 316     138.613 145.734 207.149  1.00133.46           C  
ATOM   2537  O   PRO A 316     138.506 145.376 208.323  1.00133.46           O  
ATOM   2538  CB  PRO A 316     141.002 145.395 206.431  1.00133.46           C  
ATOM   2539  CG  PRO A 316     141.753 145.416 207.688  1.00133.46           C  
ATOM   2540  CD  PRO A 316     141.703 146.834 208.172  1.00133.46           C  
ATOM   2541  N   VAL A 317     137.660 145.578 206.247  1.00138.65           N  
ATOM   2542  CA  VAL A 317     136.315 145.149 206.631  1.00138.65           C  
ATOM   2543  C   VAL A 317     136.346 143.667 206.989  1.00138.65           C  
ATOM   2544  O   VAL A 317     136.885 142.860 206.213  1.00138.65           O  
ATOM   2545  CB  VAL A 317     135.339 145.426 205.493  1.00138.65           C  
ATOM   2546  CG1 VAL A 317     133.927 145.054 205.888  1.00138.65           C  
ATOM   2547  CG2 VAL A 317     135.427 146.882 205.082  1.00138.65           C  
ATOM   2548  N   PRO A 318     135.810 143.261 208.147  1.00140.94           N  
ATOM   2549  CA  PRO A 318     135.825 141.832 208.503  1.00140.94           C  
ATOM   2550  C   PRO A 318     134.908 140.983 207.647  1.00140.94           C  
ATOM   2551  O   PRO A 318     135.053 139.754 207.649  1.00140.94           O  
ATOM   2552  CB  PRO A 318     135.374 141.830 209.967  1.00140.94           C  
ATOM   2553  CG  PRO A 318     134.563 143.069 210.106  1.00140.94           C  
ATOM   2554  CD  PRO A 318     135.205 144.085 209.208  1.00140.94           C  
ATOM   2555  N   ASP A 319     133.955 141.599 206.942  1.00145.31           N  
ATOM   2556  CA  ASP A 319     133.239 140.908 205.879  1.00145.31           C  
ATOM   2557  C   ASP A 319     134.203 140.454 204.796  1.00145.31           C  
ATOM   2558  O   ASP A 319     134.056 139.361 204.240  1.00145.31           O  
ATOM   2559  CB  ASP A 319     132.176 141.836 205.286  1.00145.31           C  
ATOM   2560  CG  ASP A 319     131.157 141.108 204.421  1.00145.31           C  
ATOM   2561  OD1 ASP A 319     131.212 139.866 204.310  1.00145.31           O  
ATOM   2562  OD2 ASP A 319     130.287 141.793 203.842  1.00145.31           O  
ATOM   2563  N   TRP A 320     135.200 141.277 204.490  1.00142.90           N  
ATOM   2564  CA  TRP A 320     136.125 141.003 203.403  1.00142.90           C  
ATOM   2565  C   TRP A 320     137.536 140.734 203.909  1.00142.90           C  
ATOM   2566  O   TRP A 320     138.492 140.825 203.134  1.00142.90           O  
ATOM   2567  CB  TRP A 320     136.113 142.165 202.405  1.00142.90           C  
ATOM   2568  CG  TRP A 320     134.764 142.392 201.726  1.00142.90           C  
ATOM   2569  CD1 TRP A 320     133.660 141.592 201.789  1.00142.90           C  
ATOM   2570  CD2 TRP A 320     134.398 143.503 200.899  1.00142.90           C  
ATOM   2571  NE1 TRP A 320     132.636 142.133 201.061  1.00142.90           N  
ATOM   2572  CE2 TRP A 320     133.064 143.305 200.500  1.00142.90           C  
ATOM   2573  CE3 TRP A 320     135.071 144.641 200.453  1.00142.90           C  
ATOM   2574  CZ2 TRP A 320     132.391 144.201 199.678  1.00142.90           C  
ATOM   2575  CZ3 TRP A 320     134.401 145.530 199.638  1.00142.90           C  
ATOM   2576  CH2 TRP A 320     133.075 145.306 199.259  1.00142.90           C  
ATOM   2577  N   LEU A 321     137.688 140.420 205.195  1.00143.82           N  
ATOM   2578  CA  LEU A 321     138.968 139.991 205.752  1.00143.82           C  
ATOM   2579  C   LEU A 321     139.038 138.470 205.798  1.00143.82           C  
ATOM   2580  O   LEU A 321     140.033 137.873 205.377  1.00143.82           O  
ATOM   2581  CB  LEU A 321     139.171 140.604 207.146  1.00143.82           C  
ATOM   2582  CG  LEU A 321     140.487 140.453 207.925  1.00143.82           C  
ATOM   2583  CD1 LEU A 321     140.754 141.703 208.738  1.00143.82           C  
ATOM   2584  CD2 LEU A 321     140.454 139.264 208.869  1.00143.82           C  
ATOM   2585  N   ARG A 322     137.990 137.833 206.316  1.00151.07           N  
ATOM   2586  CA  ARG A 322     137.891 136.381 206.281  1.00151.07           C  
ATOM   2587  C   ARG A 322     137.392 135.873 204.939  1.00151.07           C  
ATOM   2588  O   ARG A 322     137.438 134.664 204.690  1.00151.07           O  
ATOM   2589  CB  ARG A 322     136.982 135.894 207.410  1.00151.07           C  
ATOM   2590  CG  ARG A 322     137.549 136.217 208.780  1.00151.07           C  
ATOM   2591  CD  ARG A 322     136.717 135.652 209.908  1.00151.07           C  
ATOM   2592  NE  ARG A 322     137.285 136.016 211.202  1.00151.07           N  
ATOM   2593  CZ  ARG A 322     136.771 135.660 212.375  1.00151.07           C  
ATOM   2594  NH1 ARG A 322     135.677 134.912 212.423  1.00151.07           N  
ATOM   2595  NH2 ARG A 322     137.358 136.044 213.501  1.00151.07           N  
ATOM   2596  N   HIS A 323     136.920 136.773 204.076  1.00150.44           N  
ATOM   2597  CA  HIS A 323     136.650 136.455 202.682  1.00150.44           C  
ATOM   2598  C   HIS A 323     137.933 136.297 201.879  1.00150.44           C  
ATOM   2599  O   HIS A 323     137.912 135.710 200.793  1.00150.44           O  
ATOM   2600  CB  HIS A 323     135.786 137.566 202.082  1.00150.44           C  
ATOM   2601  CG  HIS A 323     135.388 137.345 200.657  1.00150.44           C  
ATOM   2602  ND1 HIS A 323     134.365 136.498 200.290  1.00150.44           N  
ATOM   2603  CD2 HIS A 323     135.887 137.852 199.506  1.00150.44           C  
ATOM   2604  CE1 HIS A 323     134.242 136.503 198.975  1.00150.44           C  
ATOM   2605  NE2 HIS A 323     135.155 137.315 198.475  1.00150.44           N  
ATOM   2606  N   LEU A 324     139.057 136.778 202.402  1.00145.03           N  
ATOM   2607  CA  LEU A 324     140.230 137.002 201.582  1.00145.03           C  
ATOM   2608  C   LEU A 324     141.521 136.461 202.172  1.00145.03           C  
ATOM   2609  O   LEU A 324     142.431 136.133 201.407  1.00145.03           O  
ATOM   2610  CB  LEU A 324     140.381 138.506 201.332  1.00145.03           C  
ATOM   2611  CG  LEU A 324     141.179 139.089 200.184  1.00145.03           C  
ATOM   2612  CD1 LEU A 324     140.478 140.390 199.876  1.00145.03           C  
ATOM   2613  CD2 LEU A 324     142.625 139.328 200.557  1.00145.03           C  
ATOM   2614  N   VAL A 325     141.640 136.366 203.491  1.00149.36           N  
ATOM   2615  CA  VAL A 325     142.876 135.889 204.092  1.00149.36           C  
ATOM   2616  C   VAL A 325     142.690 134.431 204.483  1.00149.36           C  
ATOM   2617  O   VAL A 325     143.552 133.587 204.217  1.00149.36           O  
ATOM   2618  CB  VAL A 325     143.277 136.758 205.296  1.00149.36           C  
ATOM   2619  CG1 VAL A 325     144.530 136.219 205.952  1.00149.36           C  
ATOM   2620  CG2 VAL A 325     143.480 138.193 204.851  1.00149.36           C  
ATOM   2621  N   LEU A 326     141.553 134.118 205.099  1.00155.47           N  
ATOM   2622  CA  LEU A 326     141.259 132.733 205.435  1.00155.47           C  
ATOM   2623  C   LEU A 326     140.782 131.926 204.239  1.00155.47           C  
ATOM   2624  O   LEU A 326     140.761 130.693 204.312  1.00155.47           O  
ATOM   2625  CB  LEU A 326     140.208 132.659 206.542  1.00155.47           C  
ATOM   2626  CG  LEU A 326     140.649 133.194 207.903  1.00155.47           C  
ATOM   2627  CD1 LEU A 326     139.513 133.088 208.902  1.00155.47           C  
ATOM   2628  CD2 LEU A 326     141.879 132.453 208.397  1.00155.47           C  
ATOM   2629  N   ASP A 327     140.390 132.580 203.148  1.00157.37           N  
ATOM   2630  CA  ASP A 327     139.917 131.831 201.990  1.00157.37           C  
ATOM   2631  C   ASP A 327     141.022 131.619 200.965  1.00157.37           C  
ATOM   2632  O   ASP A 327     141.283 130.484 200.559  1.00157.37           O  
ATOM   2633  CB  ASP A 327     138.718 132.535 201.358  1.00157.37           C  
ATOM   2634  CG  ASP A 327     137.440 132.322 202.144  1.00157.37           C  
ATOM   2635  OD1 ASP A 327     137.310 131.262 202.791  1.00157.37           O  
ATOM   2636  OD2 ASP A 327     136.564 133.209 202.110  1.00157.37           O  
ATOM   2637  N   ARG A 328     141.702 132.692 200.553  1.00155.90           N  
ATOM   2638  CA  ARG A 328     142.667 132.608 199.460  1.00155.90           C  
ATOM   2639  C   ARG A 328     143.962 131.900 199.837  1.00155.90           C  
ATOM   2640  O   ARG A 328     144.812 131.709 198.964  1.00155.90           O  
ATOM   2641  CB  ARG A 328     142.995 134.001 198.938  1.00155.90           C  
ATOM   2642  CG  ARG A 328     141.821 134.712 198.311  1.00155.90           C  
ATOM   2643  CD  ARG A 328     141.417 134.039 197.029  1.00155.90           C  
ATOM   2644  NE  ARG A 328     140.424 134.810 196.291  1.00155.90           N  
ATOM   2645  CZ  ARG A 328     139.111 134.680 196.444  1.00155.90           C  
ATOM   2646  NH1 ARG A 328     138.281 135.421 195.722  1.00155.90           N  
ATOM   2647  NH2 ARG A 328     138.627 133.814 197.322  1.00155.90           N  
ATOM   2648  N   ILE A 329     144.148 131.524 201.106  1.00161.72           N  
ATOM   2649  CA  ILE A 329     145.206 130.581 201.460  1.00161.72           C  
ATOM   2650  C   ILE A 329     144.743 129.141 201.343  1.00161.72           C  
ATOM   2651  O   ILE A 329     145.503 128.227 201.684  1.00161.72           O  
ATOM   2652  CB  ILE A 329     145.730 130.834 202.887  1.00161.72           C  
ATOM   2653  N   ALA A 330     143.513 128.909 200.880  1.00164.05           N  
ATOM   2654  CA  ALA A 330     143.003 127.567 200.652  1.00164.05           C  
ATOM   2655  C   ALA A 330     142.336 127.386 199.297  1.00164.05           C  
ATOM   2656  O   ALA A 330     142.182 126.241 198.859  1.00164.05           O  
ATOM   2657  CB  ALA A 330     142.006 127.172 201.752  1.00164.05           C  
ATOM   2658  N   TRP A 331     141.924 128.469 198.632  1.00166.42           N  
ATOM   2659  CA  TRP A 331     141.469 128.362 197.249  1.00166.42           C  
ATOM   2660  C   TRP A 331     142.638 128.054 196.326  1.00166.42           C  
ATOM   2661  O   TRP A 331     142.644 127.036 195.626  1.00166.42           O  
ATOM   2662  CB  TRP A 331     140.772 129.648 196.793  1.00166.42           C  
ATOM   2663  CG  TRP A 331     139.404 129.911 197.352  1.00166.42           C  
ATOM   2664  CD1 TRP A 331     139.088 130.751 198.373  1.00166.42           C  
ATOM   2665  CD2 TRP A 331     138.163 129.358 196.894  1.00166.42           C  
ATOM   2666  NE1 TRP A 331     137.734 130.749 198.595  1.00166.42           N  
ATOM   2667  CE2 TRP A 331     137.142 129.900 197.699  1.00166.42           C  
ATOM   2668  CE3 TRP A 331     137.818 128.449 195.888  1.00166.42           C  
ATOM   2669  CZ2 TRP A 331     135.801 129.566 197.532  1.00166.42           C  
ATOM   2670  CZ3 TRP A 331     136.485 128.119 195.723  1.00166.42           C  
ATOM   2671  CH2 TRP A 331     135.493 128.676 196.542  1.00166.42           C  
ATOM   2672  N   ILE A 332     143.639 128.934 196.300  1.00164.58           N  
ATOM   2673  CA  ILE A 332     144.786 128.734 195.423  1.00164.58           C  
ATOM   2674  C   ILE A 332     146.086 128.748 196.218  1.00164.58           C  
ATOM   2675  O   ILE A 332     146.800 127.742 196.279  1.00164.58           O  
ATOM   2676  CB  ILE A 332     144.831 129.783 194.293  1.00164.58           C  
ATOM   2677  CG1 ILE A 332     143.639 129.635 193.336  1.00164.58           C  
ATOM   2678  CG2 ILE A 332     146.129 129.660 193.499  1.00164.58           C  
ATOM   2679  CD1 ILE A 332     142.458 130.547 193.620  1.00164.58           C  
ATOM   2680  N   LEU A 333     146.402 129.879 196.839  1.00165.39           N  
ATOM   2681  CA  LEU A 333     147.725 130.066 197.411  1.00165.39           C  
ATOM   2682  C   LEU A 333     147.808 129.434 198.797  1.00165.39           C  
ATOM   2683  O   LEU A 333     146.952 128.647 199.208  1.00165.39           O  
ATOM   2684  CB  LEU A 333     148.075 131.551 197.462  1.00165.39           C  
ATOM   2685  N   CYS A 334     148.876 129.768 199.520  1.00169.83           N  
ATOM   2686  CA  CYS A 334     149.050 129.331 200.899  1.00169.83           C  
ATOM   2687  C   CYS A 334     149.578 130.478 201.750  1.00169.83           C  
ATOM   2688  O   CYS A 334     149.925 131.538 201.220  1.00169.83           O  
ATOM   2689  CB  CYS A 334     149.998 128.133 200.973  1.00169.83           C  
ATOM   2690  SG  CYS A 334     149.376 126.623 200.207  1.00169.83           S  
ATOM   2691  N   LEU A 335     149.639 130.280 203.065  1.00168.57           N  
ATOM   2692  CA  LEU A 335     150.167 131.298 203.970  1.00168.57           C  
ATOM   2693  C   LEU A 335     151.678 131.431 203.818  1.00168.57           C  
ATOM   2694  O   LEU A 335     152.439 130.750 204.505  1.00168.57           O  
ATOM   2695  CB  LEU A 335     149.821 130.973 205.426  1.00168.57           C  
ATOM   2696  CG  LEU A 335     148.354 131.040 205.857  1.00168.57           C  
ATOM   2697  CD1 LEU A 335     148.195 130.557 207.292  1.00168.57           C  
ATOM   2698  CD2 LEU A 335     147.816 132.450 205.705  1.00168.57           C  
ATOM   2699  N   LEU A 397     151.593 165.258 245.668  1.00160.85           N  
ATOM   2700  CA  LEU A 397     150.622 165.489 244.604  1.00160.85           C  
ATOM   2701  C   LEU A 397     151.287 165.375 243.239  1.00160.85           C  
ATOM   2702  O   LEU A 397     150.614 165.320 242.212  1.00160.85           O  
ATOM   2703  CB  LEU A 397     149.957 166.864 244.774  1.00160.85           C  
ATOM   2704  CG  LEU A 397     150.780 168.166 244.726  1.00160.85           C  
ATOM   2705  CD1 LEU A 397     150.868 168.794 243.327  1.00160.85           C  
ATOM   2706  CD2 LEU A 397     150.253 169.183 245.732  1.00160.85           C  
ATOM   2707  N   ALA A 398     152.618 165.350 243.235  1.00161.52           N  
ATOM   2708  CA  ALA A 398     153.365 165.369 241.986  1.00161.52           C  
ATOM   2709  C   ALA A 398     153.359 164.029 241.263  1.00161.52           C  
ATOM   2710  O   ALA A 398     153.536 164.009 240.039  1.00161.52           O  
ATOM   2711  CB  ALA A 398     154.808 165.799 242.247  1.00161.52           C  
ATOM   2712  N   VAL A 399     153.178 162.920 241.987  1.00159.80           N  
ATOM   2713  CA  VAL A 399     153.164 161.603 241.356  1.00159.80           C  
ATOM   2714  C   VAL A 399     151.957 161.456 240.440  1.00159.80           C  
ATOM   2715  O   VAL A 399     152.057 160.864 239.356  1.00159.80           O  
ATOM   2716  CB  VAL A 399     153.192 160.503 242.429  1.00159.80           C  
ATOM   2717  N   ARG A 400     150.814 162.015 240.841  1.00161.73           N  
ATOM   2718  CA  ARG A 400     149.636 162.054 239.985  1.00161.73           C  
ATOM   2719  C   ARG A 400     149.872 162.905 238.744  1.00161.73           C  
ATOM   2720  O   ARG A 400     149.422 162.542 237.648  1.00161.73           O  
ATOM   2721  CB  ARG A 400     148.446 162.590 240.782  1.00161.73           C  
ATOM   2722  CG  ARG A 400     147.110 162.524 240.071  1.00161.73           C  
ATOM   2723  CD  ARG A 400     146.000 163.091 240.945  1.00161.73           C  
ATOM   2724  NE  ARG A 400     145.777 162.304 242.156  1.00161.73           N  
ATOM   2725  CZ  ARG A 400     146.027 162.738 243.387  1.00161.73           C  
ATOM   2726  NH1 ARG A 400     145.791 161.956 244.432  1.00161.73           N  
ATOM   2727  NH2 ARG A 400     146.518 163.954 243.575  1.00161.73           N  
ATOM   2728  N   GLY A 401     150.607 164.009 238.896  1.00157.20           N  
ATOM   2729  CA  GLY A 401     150.940 164.836 237.748  1.00157.20           C  
ATOM   2730  C   GLY A 401     151.855 164.133 236.765  1.00157.20           C  
ATOM   2731  O   GLY A 401     151.645 164.208 235.553  1.00157.20           O  
ATOM   2732  N   LEU A 402     152.869 163.426 237.271  1.00153.63           N  
ATOM   2733  CA  LEU A 402     153.730 162.636 236.399  1.00153.63           C  
ATOM   2734  C   LEU A 402     152.992 161.482 235.738  1.00153.63           C  
ATOM   2735  O   LEU A 402     153.288 161.164 234.582  1.00153.63           O  
ATOM   2736  CB  LEU A 402     154.944 162.111 237.168  1.00153.63           C  
ATOM   2737  CG  LEU A 402     156.205 162.983 237.160  1.00153.63           C  
ATOM   2738  CD1 LEU A 402     156.055 164.264 237.946  1.00153.63           C  
ATOM   2739  CD2 LEU A 402     157.390 162.197 237.690  1.00153.63           C  
ATOM   2740  N   LEU A 403     152.028 160.867 236.426  1.00152.47           N  
ATOM   2741  CA  LEU A 403     151.207 159.850 235.777  1.00152.47           C  
ATOM   2742  C   LEU A 403     150.380 160.439 234.640  1.00152.47           C  
ATOM   2743  O   LEU A 403     150.285 159.832 233.562  1.00152.47           O  
ATOM   2744  CB  LEU A 403     150.297 159.181 236.802  1.00152.47           C  
ATOM   2745  CG  LEU A 403     149.426 158.035 236.284  1.00152.47           C  
ATOM   2746  CD1 LEU A 403     150.283 156.890 235.777  1.00152.47           C  
ATOM   2747  CD2 LEU A 403     148.476 157.553 237.365  1.00152.47           C  
ATOM   2748  N   GLN A 404     149.815 161.632 234.847  1.00152.18           N  
ATOM   2749  CA  GLN A 404     149.063 162.280 233.777  1.00152.18           C  
ATOM   2750  C   GLN A 404     149.969 162.750 232.647  1.00152.18           C  
ATOM   2751  O   GLN A 404     149.514 162.880 231.507  1.00152.18           O  
ATOM   2752  CB  GLN A 404     148.257 163.454 234.327  1.00152.18           C  
ATOM   2753  CG  GLN A 404     147.152 163.050 235.281  1.00152.18           C  
ATOM   2754  CD  GLN A 404     146.084 162.215 234.607  1.00152.18           C  
ATOM   2755  OE1 GLN A 404     145.722 162.457 233.456  1.00152.18           O  
ATOM   2756  NE2 GLN A 404     145.573 161.222 235.324  1.00152.18           N  
ATOM   2757  N   GLU A 405     151.242 163.014 232.937  1.00148.45           N  
ATOM   2758  CA  GLU A 405     152.168 163.364 231.867  1.00148.45           C  
ATOM   2759  C   GLU A 405     152.556 162.142 231.046  1.00148.45           C  
ATOM   2760  O   GLU A 405     152.667 162.226 229.818  1.00148.45           O  
ATOM   2761  CB  GLU A 405     153.412 164.038 232.439  1.00148.45           C  
ATOM   2762  CG  GLU A 405     153.167 165.428 232.979  1.00148.45           C  
ATOM   2763  CD  GLU A 405     152.855 166.424 231.892  1.00148.45           C  
ATOM   2764  OE1 GLU A 405     153.422 166.291 230.791  1.00148.45           O  
ATOM   2765  OE2 GLU A 405     152.038 167.335 232.137  1.00148.45           O  
ATOM   2766  N   LEU A 406     152.766 161.000 231.701  1.00145.26           N  
ATOM   2767  CA  LEU A 406     153.183 159.806 230.973  1.00145.26           C  
ATOM   2768  C   LEU A 406     152.054 159.168 230.180  1.00145.26           C  
ATOM   2769  O   LEU A 406     152.312 158.581 229.116  1.00145.26           O  
ATOM   2770  CB  LEU A 406     153.768 158.762 231.920  1.00145.26           C  
ATOM   2771  CG  LEU A 406     155.281 158.786 232.134  1.00145.26           C  
ATOM   2772  CD1 LEU A 406     155.984 158.678 230.800  1.00145.26           C  
ATOM   2773  CD2 LEU A 406     155.771 159.985 232.883  1.00145.26           C  
ATOM   2774  N   SER A 407     150.817 159.244 230.684  1.00145.44           N  
ATOM   2775  CA  SER A 407     149.687 158.672 229.963  1.00145.44           C  
ATOM   2776  C   SER A 407     149.443 159.364 228.630  1.00145.44           C  
ATOM   2777  O   SER A 407     149.048 158.703 227.665  1.00145.44           O  
ATOM   2778  CB  SER A 407     148.431 158.743 230.824  1.00145.44           C  
ATOM   2779  OG  SER A 407     148.075 160.089 231.071  1.00145.44           O  
ATOM   2780  N   SER A 408     149.720 160.663 228.544  1.00143.73           N  
ATOM   2781  CA  SER A 408     149.599 161.376 227.281  1.00143.73           C  
ATOM   2782  C   SER A 408     150.644 160.936 226.267  1.00143.73           C  
ATOM   2783  O   SER A 408     150.348 160.875 225.071  1.00143.73           O  
ATOM   2784  CB  SER A 408     149.718 162.874 227.525  1.00143.73           C  
ATOM   2785  OG  SER A 408     151.002 163.174 228.031  1.00143.73           O  
ATOM   2786  N   ILE A 409     151.855 160.610 226.721  1.00139.41           N  
ATOM   2787  CA  ILE A 409     152.893 160.145 225.807  1.00139.41           C  
ATOM   2788  C   ILE A 409     152.570 158.740 225.316  1.00139.41           C  
ATOM   2789  O   ILE A 409     152.753 158.417 224.132  1.00139.41           O  
ATOM   2790  CB  ILE A 409     154.262 160.210 226.504  1.00139.41           C  
ATOM   2791  CG1 ILE A 409     154.545 161.633 226.965  1.00139.41           C  
ATOM   2792  CG2 ILE A 409     155.366 159.783 225.572  1.00139.41           C  
ATOM   2793  CD1 ILE A 409     155.744 161.736 227.859  1.00139.41           C  
ATOM   2794  N   ARG A 410     152.057 157.892 226.212  1.00143.31           N  
ATOM   2795  CA  ARG A 410     151.576 156.574 225.805  1.00143.31           C  
ATOM   2796  C   ARG A 410     150.432 156.679 224.803  1.00143.31           C  
ATOM   2797  O   ARG A 410     150.391 155.919 223.828  1.00143.31           O  
ATOM   2798  CB  ARG A 410     151.131 155.770 227.027  1.00143.31           C  
ATOM   2799  CG  ARG A 410     150.653 154.368 226.695  1.00143.31           C  
ATOM   2800  CD  ARG A 410     150.152 153.627 227.920  1.00143.31           C  
ATOM   2801  NE  ARG A 410     148.977 154.262 228.507  1.00143.31           N  
ATOM   2802  CZ  ARG A 410     147.730 154.065 228.088  1.00143.31           C  
ATOM   2803  NH1 ARG A 410     146.724 154.688 228.684  1.00143.31           N  
ATOM   2804  NH2 ARG A 410     147.485 153.244 227.077  1.00143.31           N  
ATOM   2805  N   HIS A 411     149.527 157.641 224.997  1.00141.11           N  
ATOM   2806  CA  HIS A 411     148.429 157.809 224.053  1.00141.11           C  
ATOM   2807  C   HIS A 411     148.902 158.378 222.722  1.00141.11           C  
ATOM   2808  O   HIS A 411     148.344 158.035 221.675  1.00141.11           O  
ATOM   2809  CB  HIS A 411     147.348 158.700 224.651  1.00141.11           C  
ATOM   2810  CG  HIS A 411     146.165 158.883 223.755  1.00141.11           C  
ATOM   2811  ND1 HIS A 411     145.244 157.883 223.528  1.00141.11           N  
ATOM   2812  CD2 HIS A 411     145.757 159.944 223.020  1.00141.11           C  
ATOM   2813  CE1 HIS A 411     144.317 158.322 222.697  1.00141.11           C  
ATOM   2814  NE2 HIS A 411     144.604 159.570 222.374  1.00141.11           N  
ATOM   2815  N   PHE A 412     149.919 159.240 222.733  1.00140.94           N  
ATOM   2816  CA  PHE A 412     150.465 159.751 221.481  1.00140.94           C  
ATOM   2817  C   PHE A 412     151.243 158.698 220.713  1.00140.94           C  
ATOM   2818  O   PHE A 412     151.397 158.829 219.497  1.00140.94           O  
ATOM   2819  CB  PHE A 412     151.369 160.953 221.734  1.00140.94           C  
ATOM   2820  CG  PHE A 412     150.630 162.202 222.092  1.00140.94           C  
ATOM   2821  CD1 PHE A 412     149.284 162.335 221.801  1.00140.94           C  
ATOM   2822  CD2 PHE A 412     151.277 163.238 222.734  1.00140.94           C  
ATOM   2823  CE1 PHE A 412     148.604 163.485 222.137  1.00140.94           C  
ATOM   2824  CE2 PHE A 412     150.602 164.387 223.074  1.00140.94           C  
ATOM   2825  CZ  PHE A 412     149.265 164.513 222.774  1.00140.94           C  
ATOM   2826  N   LEU A 413     151.754 157.674 221.387  1.00139.74           N  
ATOM   2827  CA  LEU A 413     152.413 156.596 220.658  1.00139.74           C  
ATOM   2828  C   LEU A 413     151.475 155.487 220.205  1.00139.74           C  
ATOM   2829  O   LEU A 413     151.698 154.908 219.131  1.00139.74           O  
ATOM   2830  CB  LEU A 413     153.534 155.985 221.495  1.00139.74           C  
ATOM   2831  CG  LEU A 413     154.929 156.565 221.293  1.00139.74           C  
ATOM   2832  CD1 LEU A 413     155.048 157.965 221.773  1.00139.74           C  
ATOM   2833  CD2 LEU A 413     155.869 155.720 222.071  1.00139.74           C  
ATOM   2834  N   GLU A 414     150.438 155.168 220.982  1.00144.01           N  
ATOM   2835  CA  GLU A 414     149.588 154.049 220.600  1.00144.01           C  
ATOM   2836  C   GLU A 414     148.731 154.352 219.380  1.00144.01           C  
ATOM   2837  O   GLU A 414     148.397 153.424 218.637  1.00144.01           O  
ATOM   2838  CB  GLU A 414     148.703 153.608 221.768  1.00144.01           C  
ATOM   2839  CG  GLU A 414     147.645 154.595 222.203  1.00144.01           C  
ATOM   2840  CD  GLU A 414     146.855 154.100 223.398  1.00144.01           C  
ATOM   2841  OE1 GLU A 414     147.157 152.994 223.894  1.00144.01           O  
ATOM   2842  OE2 GLU A 414     145.934 154.816 223.842  1.00144.01           O  
ATOM   2843  N   LYS A 415     148.418 155.621 219.114  1.00144.24           N  
ATOM   2844  CA  LYS A 415     147.680 155.930 217.899  1.00144.24           C  
ATOM   2845  C   LYS A 415     148.546 155.817 216.653  1.00144.24           C  
ATOM   2846  O   LYS A 415     148.049 155.364 215.617  1.00144.24           O  
ATOM   2847  CB  LYS A 415     147.035 157.316 217.995  1.00144.24           C  
ATOM   2848  CG  LYS A 415     147.974 158.484 218.191  1.00144.24           C  
ATOM   2849  CD  LYS A 415     147.195 159.781 218.204  1.00144.24           C  
ATOM   2850  CE  LYS A 415     146.367 159.895 219.467  1.00144.24           C  
ATOM   2851  NZ  LYS A 415     145.705 161.221 219.571  1.00144.24           N  
ATOM   2852  N   ARG A 416     149.831 156.168 216.741  1.00143.45           N  
ATOM   2853  CA  ARG A 416     150.754 155.906 215.645  1.00143.45           C  
ATOM   2854  C   ARG A 416     150.931 154.412 215.416  1.00143.45           C  
ATOM   2855  O   ARG A 416     150.985 153.962 214.262  1.00143.45           O  
ATOM   2856  CB  ARG A 416     152.100 156.566 215.937  1.00143.45           C  
ATOM   2857  CG  ARG A 416     153.186 156.325 214.899  1.00143.45           C  
ATOM   2858  CD  ARG A 416     152.983 157.150 213.637  1.00143.45           C  
ATOM   2859  NE  ARG A 416     152.139 156.490 212.649  1.00143.45           N  
ATOM   2860  CZ  ARG A 416     151.654 157.086 211.566  1.00143.45           C  
ATOM   2861  NH1 ARG A 416     151.926 158.362 211.332  1.00143.45           N  
ATOM   2862  NH2 ARG A 416     150.891 156.407 210.720  1.00143.45           N  
ATOM   2863  N   ASP A 417     150.977 153.634 216.502  1.00145.50           N  
ATOM   2864  CA  ASP A 417     151.058 152.180 216.385  1.00145.50           C  
ATOM   2865  C   ASP A 417     149.823 151.593 215.703  1.00145.50           C  
ATOM   2866  O   ASP A 417     149.949 150.720 214.832  1.00145.50           O  
ATOM   2867  CB  ASP A 417     151.231 151.571 217.773  1.00145.50           C  
ATOM   2868  CG  ASP A 417     151.715 150.138 217.732  1.00145.50           C  
ATOM   2869  OD1 ASP A 417     151.999 149.622 216.633  1.00145.50           O  
ATOM   2870  OD2 ASP A 417     151.805 149.520 218.812  1.00145.50           O  
ATOM   2871  N   GLU A 418     148.635 152.074 216.071  1.00144.08           N  
ATOM   2872  CA  GLU A 418     147.400 151.599 215.456  1.00144.08           C  
ATOM   2873  C   GLU A 418     147.323 151.983 213.984  1.00144.08           C  
ATOM   2874  O   GLU A 418     146.921 151.165 213.144  1.00144.08           O  
ATOM   2875  CB  GLU A 418     146.203 152.155 216.221  1.00144.08           C  
ATOM   2876  CG  GLU A 418     144.858 151.748 215.662  1.00144.08           C  
ATOM   2877  CD  GLU A 418     143.705 152.282 216.481  1.00144.08           C  
ATOM   2878  OE1 GLU A 418     143.963 152.936 217.512  1.00144.08           O  
ATOM   2879  OE2 GLU A 418     142.541 152.063 216.087  1.00144.08           O  
ATOM   2880  N   MET A 419     147.717 153.213 213.648  1.00141.56           N  
ATOM   2881  CA  MET A 419     147.709 153.632 212.254  1.00141.56           C  
ATOM   2882  C   MET A 419     148.762 152.916 211.421  1.00141.56           C  
ATOM   2883  O   MET A 419     148.634 152.878 210.196  1.00141.56           O  
ATOM   2884  CB  MET A 419     147.907 155.142 212.144  1.00141.56           C  
ATOM   2885  CG  MET A 419     146.749 155.960 212.672  1.00141.56           C  
ATOM   2886  SD  MET A 419     145.217 155.640 211.790  1.00141.56           S  
ATOM   2887  CE  MET A 419     145.588 156.386 210.209  1.00141.56           C  
ATOM   2888  N   ARG A 420     149.799 152.358 212.041  1.00140.93           N  
ATOM   2889  CA  ARG A 420     150.685 151.491 211.274  1.00140.93           C  
ATOM   2890  C   ARG A 420     150.150 150.074 211.129  1.00140.93           C  
ATOM   2891  O   ARG A 420     150.377 149.442 210.090  1.00140.93           O  
ATOM   2892  CB  ARG A 420     152.078 151.461 211.898  1.00140.93           C  
ATOM   2893  CG  ARG A 420     152.833 152.754 211.687  1.00140.93           C  
ATOM   2894  CD  ARG A 420     154.186 152.738 212.359  1.00140.93           C  
ATOM   2895  NE  ARG A 420     154.049 152.707 213.809  1.00140.93           N  
ATOM   2896  CZ  ARG A 420     155.068 152.594 214.651  1.00140.93           C  
ATOM   2897  NH1 ARG A 420     154.854 152.568 215.960  1.00140.93           N  
ATOM   2898  NH2 ARG A 420     156.301 152.513 214.183  1.00140.93           N  
ATOM   2899  N   GLU A 421     149.431 149.560 212.130  1.00137.76           N  
ATOM   2900  CA  GLU A 421     148.874 148.214 211.992  1.00137.76           C  
ATOM   2901  C   GLU A 421     147.747 148.159 210.968  1.00137.76           C  
ATOM   2902  O   GLU A 421     147.589 147.142 210.276  1.00137.76           O  
ATOM   2903  CB  GLU A 421     148.386 147.694 213.338  1.00137.76           C  
ATOM   2904  CG  GLU A 421     149.513 147.440 214.307  1.00137.76           C  
ATOM   2905  CD  GLU A 421     150.437 146.332 213.846  1.00137.76           C  
ATOM   2906  OE1 GLU A 421     149.954 145.358 213.230  1.00137.76           O  
ATOM   2907  OE2 GLU A 421     151.657 146.442 214.089  1.00137.76           O  
ATOM   2908  N   VAL A 422     146.971 149.238 210.849  1.00130.92           N  
ATOM   2909  CA  VAL A 422     145.944 149.309 209.811  1.00130.92           C  
ATOM   2910  C   VAL A 422     146.576 149.269 208.421  1.00130.92           C  
ATOM   2911  O   VAL A 422     146.117 148.537 207.526  1.00130.92           O  
ATOM   2912  CB  VAL A 422     145.087 150.568 210.018  1.00130.92           C  
ATOM   2913  CG1 VAL A 422     144.145 150.766 208.871  1.00130.92           C  
ATOM   2914  CG2 VAL A 422     144.299 150.448 211.298  1.00130.92           C  
ATOM   2915  N   ALA A 423     147.666 150.016 208.237  1.00128.29           N  
ATOM   2916  CA  ALA A 423     148.379 150.009 206.968  1.00128.29           C  
ATOM   2917  C   ALA A 423     149.005 148.656 206.677  1.00128.29           C  
ATOM   2918  O   ALA A 423     149.034 148.233 205.518  1.00128.29           O  
ATOM   2919  CB  ALA A 423     149.450 151.093 206.961  1.00128.29           C  
ATOM   2920  N   ARG A 424     149.487 147.954 207.707  1.00131.35           N  
ATOM   2921  CA  ARG A 424     149.994 146.603 207.489  1.00131.35           C  
ATOM   2922  C   ARG A 424     148.903 145.624 207.089  1.00131.35           C  
ATOM   2923  O   ARG A 424     149.165 144.738 206.274  1.00131.35           O  
ATOM   2924  CB  ARG A 424     150.703 146.071 208.729  1.00131.35           C  
ATOM   2925  CG  ARG A 424     152.036 146.720 209.012  1.00131.35           C  
ATOM   2926  CD  ARG A 424     152.679 146.131 210.256  1.00131.35           C  
ATOM   2927  NE  ARG A 424     153.068 144.739 210.065  1.00131.35           N  
ATOM   2928  CZ  ARG A 424     152.457 143.708 210.635  1.00131.35           C  
ATOM   2929  NH1 ARG A 424     151.417 143.911 211.431  1.00131.35           N  
ATOM   2930  NH2 ARG A 424     152.880 142.475 210.404  1.00131.35           N  
ATOM   2931  N   ASP A 425     147.689 145.767 207.623  1.00127.11           N  
ATOM   2932  CA  ASP A 425     146.615 144.869 207.202  1.00127.11           C  
ATOM   2933  C   ASP A 425     146.197 145.129 205.759  1.00127.11           C  
ATOM   2934  O   ASP A 425     145.944 144.181 204.999  1.00127.11           O  
ATOM   2935  CB  ASP A 425     145.424 144.993 208.140  1.00127.11           C  
ATOM   2936  CG  ASP A 425     145.688 144.364 209.486  1.00127.11           C  
ATOM   2937  OD1 ASP A 425     146.494 143.414 209.540  1.00127.11           O  
ATOM   2938  OD2 ASP A 425     145.092 144.812 210.486  1.00127.11           O  
ATOM   2939  N   TRP A 426     146.144 146.399 205.349  1.00119.61           N  
ATOM   2940  CA  TRP A 426     145.841 146.665 203.943  1.00119.61           C  
ATOM   2941  C   TRP A 426     146.972 146.222 203.023  1.00119.61           C  
ATOM   2942  O   TRP A 426     146.712 145.739 201.913  1.00119.61           O  
ATOM   2943  CB  TRP A 426     145.524 148.137 203.721  1.00119.61           C  
ATOM   2944  CG  TRP A 426     144.179 148.533 204.222  1.00119.61           C  
ATOM   2945  CD1 TRP A 426     143.897 149.155 205.392  1.00119.61           C  
ATOM   2946  CD2 TRP A 426     142.927 148.324 203.567  1.00119.61           C  
ATOM   2947  NE1 TRP A 426     142.548 149.359 205.508  1.00119.61           N  
ATOM   2948  CE2 TRP A 426     141.930 148.853 204.398  1.00119.61           C  
ATOM   2949  CE3 TRP A 426     142.551 147.743 202.358  1.00119.61           C  
ATOM   2950  CZ2 TRP A 426     140.587 148.822 204.060  1.00119.61           C  
ATOM   2951  CZ3 TRP A 426     141.216 147.709 202.029  1.00119.61           C  
ATOM   2952  CH2 TRP A 426     140.252 148.245 202.873  1.00119.61           C  
ATOM   2953  N   LEU A 427     148.220 146.335 203.476  1.00120.87           N  
ATOM   2954  CA  LEU A 427     149.340 145.814 202.704  1.00120.87           C  
ATOM   2955  C   LEU A 427     149.294 144.293 202.613  1.00120.87           C  
ATOM   2956  O   LEU A 427     149.749 143.723 201.618  1.00120.87           O  
ATOM   2957  CB  LEU A 427     150.647 146.308 203.326  1.00120.87           C  
ATOM   2958  CG  LEU A 427     152.037 146.100 202.721  1.00120.87           C  
ATOM   2959  CD1 LEU A 427     152.657 144.765 203.102  1.00120.87           C  
ATOM   2960  CD2 LEU A 427     151.969 146.234 201.227  1.00120.87           C  
ATOM   2961  N   ARG A 428     148.754 143.626 203.630  1.00122.39           N  
ATOM   2962  CA  ARG A 428     148.590 142.180 203.562  1.00122.39           C  
ATOM   2963  C   ARG A 428     147.501 141.780 202.577  1.00122.39           C  
ATOM   2964  O   ARG A 428     147.638 140.762 201.895  1.00122.39           O  
ATOM   2965  CB  ARG A 428     148.276 141.625 204.951  1.00122.39           C  
ATOM   2966  CG  ARG A 428     148.290 140.112 205.051  1.00122.39           C  
ATOM   2967  CD  ARG A 428     147.958 139.657 206.461  1.00122.39           C  
ATOM   2968  NE  ARG A 428     148.956 140.090 207.433  1.00122.39           N  
ATOM   2969  CZ  ARG A 428     150.072 139.423 207.708  1.00122.39           C  
ATOM   2970  NH1 ARG A 428     150.338 138.282 207.088  1.00122.39           N  
ATOM   2971  NH2 ARG A 428     150.921 139.895 208.609  1.00122.39           N  
ATOM   2972  N   VAL A 429     146.420 142.558 202.494  1.00117.31           N  
ATOM   2973  CA  VAL A 429     145.369 142.269 201.515  1.00117.31           C  
ATOM   2974  C   VAL A 429     145.879 142.483 200.090  1.00117.31           C  
ATOM   2975  O   VAL A 429     145.604 141.679 199.178  1.00117.31           O  
ATOM   2976  CB  VAL A 429     144.127 143.127 201.818  1.00117.31           C  
ATOM   2977  CG1 VAL A 429     143.096 143.017 200.723  1.00117.31           C  
ATOM   2978  CG2 VAL A 429     143.519 142.705 203.134  1.00117.31           C  
ATOM   2979  N   GLY A 430     146.656 143.550 199.888  1.00115.48           N  
ATOM   2980  CA  GLY A 430     147.136 143.905 198.565  1.00115.48           C  
ATOM   2981  C   GLY A 430     148.058 142.892 197.924  1.00115.48           C  
ATOM   2982  O   GLY A 430     147.978 142.686 196.712  1.00115.48           O  
ATOM   2983  N   TYR A 431     148.902 142.225 198.705  1.00118.48           N  
ATOM   2984  CA  TYR A 431     149.804 141.236 198.129  1.00118.48           C  
ATOM   2985  C   TYR A 431     149.101 139.953 197.726  1.00118.48           C  
ATOM   2986  O   TYR A 431     149.470 139.355 196.707  1.00118.48           O  
ATOM   2987  CB  TYR A 431     150.942 140.914 199.099  1.00118.48           C  
ATOM   2988  CG  TYR A 431     151.975 142.008 199.180  1.00118.48           C  
ATOM   2989  CD1 TYR A 431     151.970 143.050 198.267  1.00118.48           C  
ATOM   2990  CD2 TYR A 431     152.976 141.986 200.138  1.00118.48           C  
ATOM   2991  CE1 TYR A 431     152.895 144.044 198.320  1.00118.48           C  
ATOM   2992  CE2 TYR A 431     153.928 142.988 200.187  1.00118.48           C  
ATOM   2993  CZ  TYR A 431     153.873 144.012 199.266  1.00118.48           C  
ATOM   2994  OH  TYR A 431     154.781 145.036 199.269  1.00118.48           O  
ATOM   2995  N   VAL A 432     148.087 139.536 198.482  1.00117.16           N  
ATOM   2996  CA  VAL A 432     147.286 138.384 198.091  1.00117.16           C  
ATOM   2997  C   VAL A 432     146.527 138.676 196.803  1.00117.16           C  
ATOM   2998  O   VAL A 432     146.477 137.835 195.891  1.00117.16           O  
ATOM   2999  CB  VAL A 432     146.346 137.998 199.243  1.00117.16           C  
ATOM   3000  CG1 VAL A 432     145.422 136.884 198.833  1.00117.16           C  
ATOM   3001  CG2 VAL A 432     147.158 137.585 200.447  1.00117.16           C  
ATOM   3002  N   LEU A 433     145.970 139.887 196.682  1.00114.72           N  
ATOM   3003  CA  LEU A 433     145.307 140.246 195.427  1.00114.72           C  
ATOM   3004  C   LEU A 433     146.285 140.357 194.268  1.00114.72           C  
ATOM   3005  O   LEU A 433     145.948 139.981 193.139  1.00114.72           O  
ATOM   3006  CB  LEU A 433     144.541 141.555 195.555  1.00114.72           C  
ATOM   3007  CG  LEU A 433     143.052 141.483 195.865  1.00114.72           C  
ATOM   3008  CD1 LEU A 433     142.329 140.772 194.754  1.00114.72           C  
ATOM   3009  CD2 LEU A 433     142.825 140.772 197.135  1.00114.72           C  
ATOM   3010  N   ASP A 434     147.495 140.853 194.524  1.00117.60           N  
ATOM   3011  CA  ASP A 434     148.480 140.968 193.459  1.00117.60           C  
ATOM   3012  C   ASP A 434     149.006 139.609 193.031  1.00117.60           C  
ATOM   3013  O   ASP A 434     149.459 139.458 191.895  1.00117.60           O  
ATOM   3014  CB  ASP A 434     149.628 141.871 193.901  1.00117.60           C  
ATOM   3015  CG  ASP A 434     150.603 142.169 192.779  1.00117.60           C  
ATOM   3016  OD1 ASP A 434     150.249 142.946 191.871  1.00117.60           O  
ATOM   3017  OD2 ASP A 434     151.725 141.627 192.806  1.00117.60           O  
ATOM   3018  N   ARG A 435     148.960 138.610 193.906  1.00119.69           N  
ATOM   3019  CA  ARG A 435     149.285 137.264 193.450  1.00119.69           C  
ATOM   3020  C   ARG A 435     148.160 136.631 192.647  1.00119.69           C  
ATOM   3021  O   ARG A 435     148.426 136.040 191.591  1.00119.69           O  
ATOM   3022  CB  ARG A 435     149.637 136.365 194.633  1.00119.69           C  
ATOM   3023  CG  ARG A 435     150.965 136.705 195.262  1.00119.69           C  
ATOM   3024  CD  ARG A 435     151.251 135.817 196.451  1.00119.69           C  
ATOM   3025  NE  ARG A 435     152.508 136.174 197.097  1.00119.69           N  
ATOM   3026  CZ  ARG A 435     152.931 135.649 198.239  1.00119.69           C  
ATOM   3027  NH1 ARG A 435     152.188 134.748 198.868  1.00119.69           N  
ATOM   3028  NH2 ARG A 435     154.089 136.032 198.758  1.00119.69           N  
ATOM   3029  N   LEU A 436     146.914 136.758 193.116  1.00117.74           N  
ATOM   3030  CA  LEU A 436     145.775 136.159 192.422  1.00117.74           C  
ATOM   3031  C   LEU A 436     145.574 136.740 191.027  1.00117.74           C  
ATOM   3032  O   LEU A 436     145.380 135.990 190.058  1.00117.74           O  
ATOM   3033  CB  LEU A 436     144.507 136.353 193.246  1.00117.74           C  
ATOM   3034  CG  LEU A 436     143.241 135.778 192.628  1.00117.74           C  
ATOM   3035  CD1 LEU A 436     143.372 134.279 192.518  1.00117.74           C  
ATOM   3036  CD2 LEU A 436     142.029 136.156 193.448  1.00117.74           C  
ATOM   3037  N   LEU A 437     145.640 138.065 190.903  1.00115.22           N  
ATOM   3038  CA  LEU A 437     145.461 138.689 189.601  1.00115.22           C  
ATOM   3039  C   LEU A 437     146.620 138.401 188.664  1.00115.22           C  
ATOM   3040  O   LEU A 437     146.411 138.322 187.452  1.00115.22           O  
ATOM   3041  CB  LEU A 437     145.272 140.193 189.756  1.00115.22           C  
ATOM   3042  CG  LEU A 437     143.847 140.729 189.917  1.00115.22           C  
ATOM   3043  CD1 LEU A 437     143.041 140.386 188.687  1.00115.22           C  
ATOM   3044  CD2 LEU A 437     143.141 140.237 191.158  1.00115.22           C  
ATOM   3045  N   PHE A 438     147.823 138.207 189.200  1.00117.73           N  
ATOM   3046  CA  PHE A 438     148.947 137.790 188.373  1.00117.73           C  
ATOM   3047  C   PHE A 438     148.756 136.384 187.829  1.00117.73           C  
ATOM   3048  O   PHE A 438     149.082 136.133 186.664  1.00117.73           O  
ATOM   3049  CB  PHE A 438     150.236 137.885 189.176  1.00117.73           C  
ATOM   3050  CG  PHE A 438     151.438 137.376 188.463  1.00117.73           C  
ATOM   3051  CD1 PHE A 438     151.955 138.054 187.381  1.00117.73           C  
ATOM   3052  CD2 PHE A 438     152.085 136.240 188.909  1.00117.73           C  
ATOM   3053  CE1 PHE A 438     153.084 137.595 186.736  1.00117.73           C  
ATOM   3054  CE2 PHE A 438     153.210 135.774 188.269  1.00117.73           C  
ATOM   3055  CZ  PHE A 438     153.711 136.453 187.181  1.00117.73           C  
ATOM   3056  N   ARG A 439     148.214 135.467 188.641  1.00118.61           N  
ATOM   3057  CA  ARG A 439     147.905 134.130 188.132  1.00118.61           C  
ATOM   3058  C   ARG A 439     146.835 134.166 187.045  1.00118.61           C  
ATOM   3059  O   ARG A 439     146.974 133.482 186.020  1.00118.61           O  
ATOM   3060  CB  ARG A 439     147.443 133.214 189.260  1.00118.61           C  
ATOM   3061  CG  ARG A 439     148.433 133.051 190.382  1.00118.61           C  
ATOM   3062  CD  ARG A 439     149.653 132.266 189.985  1.00118.61           C  
ATOM   3063  NE  ARG A 439     150.611 132.206 191.084  1.00118.61           N  
ATOM   3064  CZ  ARG A 439     150.587 131.292 192.047  1.00118.61           C  
ATOM   3065  NH1 ARG A 439     151.501 131.314 193.005  1.00118.61           N  
ATOM   3066  NH2 ARG A 439     149.645 130.360 192.058  1.00118.61           N  
ATOM   3067  N   ILE A 440     145.781 134.963 187.249  1.00118.53           N  
ATOM   3068  CA  ILE A 440     144.715 135.078 186.253  1.00118.53           C  
ATOM   3069  C   ILE A 440     145.240 135.686 184.954  1.00118.53           C  
ATOM   3070  O   ILE A 440     144.931 135.198 183.859  1.00118.53           O  
ATOM   3071  CB  ILE A 440     143.535 135.883 186.830  1.00118.53           C  
ATOM   3072  CG1 ILE A 440     142.826 135.077 187.914  1.00118.53           C  
ATOM   3073  CG2 ILE A 440     142.546 136.298 185.757  1.00118.53           C  
ATOM   3074  CD1 ILE A 440     141.766 135.859 188.642  1.00118.53           C  
ATOM   3075  N   TYR A 441     146.076 136.723 185.054  1.00119.89           N  
ATOM   3076  CA  TYR A 441     146.654 137.341 183.864  1.00119.89           C  
ATOM   3077  C   TYR A 441     147.595 136.396 183.134  1.00119.89           C  
ATOM   3078  O   TYR A 441     147.602 136.369 181.897  1.00119.89           O  
ATOM   3079  CB  TYR A 441     147.405 138.611 184.250  1.00119.89           C  
ATOM   3080  CG  TYR A 441     147.944 139.403 183.083  1.00119.89           C  
ATOM   3081  CD1 TYR A 441     147.130 140.278 182.384  1.00119.89           C  
ATOM   3082  CD2 TYR A 441     149.266 139.270 182.677  1.00119.89           C  
ATOM   3083  CE1 TYR A 441     147.618 141.005 181.322  1.00119.89           C  
ATOM   3084  CE2 TYR A 441     149.758 139.986 181.613  1.00119.89           C  
ATOM   3085  CZ  TYR A 441     148.932 140.853 180.942  1.00119.89           C  
ATOM   3086  OH  TYR A 441     149.429 141.569 179.882  1.00119.89           O  
ATOM   3087  N   LEU A 442     148.385 135.616 183.875  1.00121.74           N  
ATOM   3088  CA  LEU A 442     149.316 134.692 183.243  1.00121.74           C  
ATOM   3089  C   LEU A 442     148.576 133.575 182.515  1.00121.74           C  
ATOM   3090  O   LEU A 442     148.941 133.229 181.382  1.00121.74           O  
ATOM   3091  CB  LEU A 442     150.276 134.146 184.303  1.00121.74           C  
ATOM   3092  CG  LEU A 442     151.596 133.457 183.948  1.00121.74           C  
ATOM   3093  CD1 LEU A 442     151.448 131.985 183.570  1.00121.74           C  
ATOM   3094  CD2 LEU A 442     152.273 134.228 182.839  1.00121.74           C  
ATOM   3095  N   LEU A 443     147.519 133.031 183.121  1.00123.21           N  
ATOM   3096  CA  LEU A 443     146.713 132.034 182.430  1.00123.21           C  
ATOM   3097  C   LEU A 443     145.946 132.603 181.242  1.00123.21           C  
ATOM   3098  O   LEU A 443     145.783 131.894 180.245  1.00123.21           O  
ATOM   3099  CB  LEU A 443     145.733 131.359 183.393  1.00123.21           C  
ATOM   3100  CG  LEU A 443     146.369 130.498 184.487  1.00123.21           C  
ATOM   3101  CD1 LEU A 443     145.306 129.872 185.380  1.00123.21           C  
ATOM   3102  CD2 LEU A 443     147.272 129.437 183.890  1.00123.21           C  
ATOM   3103  N   ALA A 444     145.507 133.862 181.300  1.00124.26           N  
ATOM   3104  CA  ALA A 444     144.869 134.484 180.145  1.00124.26           C  
ATOM   3105  C   ALA A 444     145.827 134.693 178.981  1.00124.26           C  
ATOM   3106  O   ALA A 444     145.452 134.440 177.827  1.00124.26           O  
ATOM   3107  CB  ALA A 444     144.251 135.827 180.536  1.00124.26           C  
ATOM   3108  N   VAL A 445     147.060 135.125 179.261  1.00126.31           N  
ATOM   3109  CA  VAL A 445     148.056 135.284 178.204  1.00126.31           C  
ATOM   3110  C   VAL A 445     148.431 133.931 177.607  1.00126.31           C  
ATOM   3111  O   VAL A 445     148.581 133.797 176.384  1.00126.31           O  
ATOM   3112  CB  VAL A 445     149.282 136.039 178.750  1.00126.31           C  
ATOM   3113  CG1 VAL A 445     150.429 136.047 177.755  1.00126.31           C  
ATOM   3114  CG2 VAL A 445     148.893 137.458 179.069  1.00126.31           C  
ATOM   3115  N   LEU A 446     148.534 132.898 178.449  1.00128.88           N  
ATOM   3116  CA  LEU A 446     148.857 131.564 177.950  1.00128.88           C  
ATOM   3117  C   LEU A 446     147.729 130.991 177.089  1.00128.88           C  
ATOM   3118  O   LEU A 446     147.996 130.399 176.031  1.00128.88           O  
ATOM   3119  CB  LEU A 446     149.182 130.660 179.142  1.00128.88           C  
ATOM   3120  CG  LEU A 446     149.888 129.308 179.007  1.00128.88           C  
ATOM   3121  CD1 LEU A 446     148.950 128.161 178.654  1.00128.88           C  
ATOM   3122  CD2 LEU A 446     150.999 129.427 177.981  1.00128.88           C  
ATOM   3123  N   ALA A 447     146.473 131.180 177.505  1.00130.58           N  
ATOM   3124  CA  ALA A 447     145.335 130.729 176.716  1.00130.58           C  
ATOM   3125  C   ALA A 447     145.165 131.508 175.420  1.00130.58           C  
ATOM   3126  O   ALA A 447     144.638 130.957 174.451  1.00130.58           O  
ATOM   3127  CB  ALA A 447     144.049 130.825 177.538  1.00130.58           C  
ATOM   3128  N   TYR A 448     145.589 132.769 175.376  1.00133.47           N  
ATOM   3129  CA  TYR A 448     145.607 133.493 174.111  1.00133.47           C  
ATOM   3130  C   TYR A 448     146.717 133.019 173.186  1.00133.47           C  
ATOM   3131  O   TYR A 448     146.495 132.890 171.971  1.00133.47           O  
ATOM   3132  CB  TYR A 448     145.759 134.991 174.374  1.00133.47           C  
ATOM   3133  CG  TYR A 448     145.812 135.852 173.136  1.00133.47           C  
ATOM   3134  CD1 TYR A 448     144.683 136.044 172.355  1.00133.47           C  
ATOM   3135  CD2 TYR A 448     146.979 136.512 172.777  1.00133.47           C  
ATOM   3136  CE1 TYR A 448     144.723 136.841 171.229  1.00133.47           C  
ATOM   3137  CE2 TYR A 448     147.028 137.318 171.656  1.00133.47           C  
ATOM   3138  CZ  TYR A 448     145.894 137.479 170.888  1.00133.47           C  
ATOM   3139  OH  TYR A 448     145.928 138.275 169.767  1.00133.47           O  
ATOM   3140  N   SER A 449     147.898 132.737 173.743  1.00134.38           N  
ATOM   3141  CA  SER A 449     149.020 132.292 172.926  1.00134.38           C  
ATOM   3142  C   SER A 449     148.776 130.920 172.312  1.00134.38           C  
ATOM   3143  O   SER A 449     149.129 130.701 171.146  1.00134.38           O  
ATOM   3144  CB  SER A 449     150.298 132.277 173.758  1.00134.38           C  
ATOM   3145  OG  SER A 449     151.390 131.801 172.993  1.00134.38           O  
ATOM   3146  N   ILE A 450     148.162 129.995 173.056  1.00136.20           N  
ATOM   3147  CA  ILE A 450     147.911 128.681 172.464  1.00136.20           C  
ATOM   3148  C   ILE A 450     146.813 128.740 171.408  1.00136.20           C  
ATOM   3149  O   ILE A 450     146.863 127.969 170.443  1.00136.20           O  
ATOM   3150  CB  ILE A 450     147.615 127.612 173.536  1.00136.20           C  
ATOM   3151  CG1 ILE A 450     146.401 127.953 174.413  1.00136.20           C  
ATOM   3152  CG2 ILE A 450     148.848 127.367 174.395  1.00136.20           C  
ATOM   3153  CD1 ILE A 450     145.088 127.271 174.007  1.00136.20           C  
ATOM   3154  N   THR A 451     145.848 129.653 171.548  1.00138.82           N  
ATOM   3155  CA  THR A 451     144.854 129.870 170.499  1.00138.82           C  
ATOM   3156  C   THR A 451     145.504 130.417 169.234  1.00138.82           C  
ATOM   3157  O   THR A 451     145.182 129.981 168.120  1.00138.82           O  
ATOM   3158  CB  THR A 451     143.765 130.819 171.004  1.00138.82           C  
ATOM   3159  OG1 THR A 451     143.107 130.233 172.132  1.00138.82           O  
ATOM   3160  CG2 THR A 451     142.732 131.102 169.929  1.00138.82           C  
ATOM   3161  N   LEU A 452     146.455 131.341 169.393  1.00138.32           N  
ATOM   3162  CA  LEU A 452     147.178 131.868 168.238  1.00138.32           C  
ATOM   3163  C   LEU A 452     148.021 130.793 167.550  1.00138.32           C  
ATOM   3164  O   LEU A 452     148.051 130.725 166.311  1.00138.32           O  
ATOM   3165  CB  LEU A 452     148.054 133.033 168.682  1.00138.32           C  
ATOM   3166  CG  LEU A 452     148.702 133.861 167.584  1.00138.32           C  
ATOM   3167  CD1 LEU A 452     147.619 134.560 166.791  1.00138.32           C  
ATOM   3168  CD2 LEU A 452     149.663 134.864 168.182  1.00138.32           C  
ATOM   3169  N   VAL A 453     148.670 129.924 168.330  1.00141.06           N  
ATOM   3170  CA  VAL A 453     149.465 128.839 167.755  1.00141.06           C  
ATOM   3171  C   VAL A 453     148.580 127.820 167.038  1.00141.06           C  
ATOM   3172  O   VAL A 453     148.898 127.381 165.925  1.00141.06           O  
ATOM   3173  CB  VAL A 453     150.329 128.183 168.848  1.00141.06           C  
ATOM   3174  CG1 VAL A 453     151.001 126.920 168.337  1.00141.06           C  
ATOM   3175  CG2 VAL A 453     151.389 129.154 169.323  1.00141.06           C  
ATOM   3176  N   THR A 454     147.447 127.444 167.638  1.00142.37           N  
ATOM   3177  CA  THR A 454     146.584 126.465 166.990  1.00142.37           C  
ATOM   3178  C   THR A 454     145.786 127.055 165.833  1.00142.37           C  
ATOM   3179  O   THR A 454     145.207 126.288 165.059  1.00142.37           O  
ATOM   3180  CB  THR A 454     145.631 125.816 168.000  1.00142.37           C  
ATOM   3181  OG1 THR A 454     145.034 124.657 167.411  1.00142.37           O  
ATOM   3182  CG2 THR A 454     144.518 126.763 168.387  1.00142.37           C  
ATOM   3183  N   LEU A 455     145.729 128.380 165.690  1.00145.62           N  
ATOM   3184  CA  LEU A 455     145.238 128.946 164.441  1.00145.62           C  
ATOM   3185  C   LEU A 455     146.313 129.041 163.371  1.00145.62           C  
ATOM   3186  O   LEU A 455     145.988 128.967 162.182  1.00145.62           O  
ATOM   3187  CB  LEU A 455     144.636 130.335 164.658  1.00145.62           C  
ATOM   3188  CG  LEU A 455     143.298 130.374 165.388  1.00145.62           C  
ATOM   3189  CD1 LEU A 455     142.860 131.810 165.599  1.00145.62           C  
ATOM   3190  CD2 LEU A 455     142.249 129.592 164.616  1.00145.62           C  
ATOM   3191  N   TRP A 456     147.577 129.215 163.758  1.00152.47           N  
ATOM   3192  CA  TRP A 456     148.646 129.178 162.765  1.00152.47           C  
ATOM   3193  C   TRP A 456     148.884 127.773 162.218  1.00152.47           C  
ATOM   3194  O   TRP A 456     149.183 127.613 161.026  1.00152.47           O  
ATOM   3195  CB  TRP A 456     149.939 129.718 163.369  1.00152.47           C  
ATOM   3196  CG  TRP A 456     151.091 129.673 162.429  1.00152.47           C  
ATOM   3197  CD1 TRP A 456     151.252 130.406 161.295  1.00152.47           C  
ATOM   3198  CD2 TRP A 456     152.240 128.828 162.528  1.00152.47           C  
ATOM   3199  NE1 TRP A 456     152.439 130.083 160.687  1.00152.47           N  
ATOM   3200  CE2 TRP A 456     153.064 129.113 161.425  1.00152.47           C  
ATOM   3201  CE3 TRP A 456     152.655 127.862 163.448  1.00152.47           C  
ATOM   3202  CZ2 TRP A 456     154.277 128.468 161.215  1.00152.47           C  
ATOM   3203  CZ3 TRP A 456     153.860 127.223 163.239  1.00152.47           C  
ATOM   3204  CH2 TRP A 456     154.657 127.528 162.131  1.00152.47           C  
ATOM   3205  N   SER A 457     148.752 126.751 163.066  1.00152.15           N  
ATOM   3206  CA  SER A 457     149.086 125.393 162.649  1.00152.15           C  
ATOM   3207  C   SER A 457     148.051 124.790 161.708  1.00152.15           C  
ATOM   3208  O   SER A 457     148.369 123.833 160.995  1.00152.15           O  
ATOM   3209  CB  SER A 457     149.251 124.491 163.868  1.00152.15           C  
ATOM   3210  OG  SER A 457     148.014 124.314 164.531  1.00152.15           O  
ATOM   3211  N   ILE A 458     146.824 125.311 161.702  1.00152.43           N  
ATOM   3212  CA  ILE A 458     145.839 124.880 160.714  1.00152.43           C  
ATOM   3213  C   ILE A 458     146.252 125.345 159.323  1.00152.43           C  
ATOM   3214  O   ILE A 458     146.140 124.598 158.343  1.00152.43           O  
ATOM   3215  CB  ILE A 458     144.439 125.392 161.108  1.00152.43           C  
ATOM   3216  CG1 ILE A 458     143.967 124.702 162.387  1.00152.43           C  
ATOM   3217  CG2 ILE A 458     143.425 125.181 160.002  1.00152.43           C  
ATOM   3218  CD1 ILE A 458     142.701 125.284 162.959  1.00152.43           C  
ATOM   3219  N   TRP A 459     146.767 126.571 159.222  1.00153.37           N  
ATOM   3220  CA  TRP A 459     147.293 127.055 157.952  1.00153.37           C  
ATOM   3221  C   TRP A 459     148.552 126.303 157.542  1.00153.37           C  
ATOM   3222  O   TRP A 459     148.700 125.929 156.373  1.00153.37           O  
ATOM   3223  CB  TRP A 459     147.605 128.544 158.037  1.00153.37           C  
ATOM   3224  CG  TRP A 459     148.139 129.064 156.758  1.00153.37           C  
ATOM   3225  CD1 TRP A 459     147.426 129.345 155.636  1.00153.37           C  
ATOM   3226  CD2 TRP A 459     149.517 129.282 156.427  1.00153.37           C  
ATOM   3227  NE1 TRP A 459     148.268 129.774 154.639  1.00153.37           N  
ATOM   3228  CE2 TRP A 459     149.557 129.733 155.096  1.00153.37           C  
ATOM   3229  CE3 TRP A 459     150.719 129.147 157.131  1.00153.37           C  
ATOM   3230  CZ2 TRP A 459     150.751 130.063 154.454  1.00153.37           C  
ATOM   3231  CZ3 TRP A 459     151.903 129.474 156.494  1.00153.37           C  
ATOM   3232  CH2 TRP A 459     151.907 129.924 155.168  1.00153.37           C  
ATOM   3233  N   HIS A 460     149.477 126.091 158.484  1.00159.57           N  
ATOM   3234  CA  HIS A 460     150.789 125.553 158.135  1.00159.57           C  
ATOM   3235  C   HIS A 460     150.736 124.095 157.690  1.00159.57           C  
ATOM   3236  O   HIS A 460     151.552 123.678 156.862  1.00159.57           O  
ATOM   3237  CB  HIS A 460     151.746 125.695 159.317  1.00159.57           C  
ATOM   3238  CG  HIS A 460     153.126 125.189 159.040  1.00159.57           C  
ATOM   3239  ND1 HIS A 460     154.018 125.864 158.235  1.00159.57           N  
ATOM   3240  CD2 HIS A 460     153.764 124.068 159.449  1.00159.57           C  
ATOM   3241  CE1 HIS A 460     155.148 125.185 158.166  1.00159.57           C  
ATOM   3242  NE2 HIS A 460     155.020 124.091 158.895  1.00159.57           N  
ATOM   3243  N   TYR A 461     149.792 123.317 158.205  1.00162.49           N  
ATOM   3244  CA  TYR A 461     149.695 121.907 157.851  1.00162.49           C  
ATOM   3245  C   TYR A 461     149.015 121.765 156.495  1.00162.49           C  
ATOM   3246  O   TYR A 461     147.871 122.203 156.323  1.00162.49           O  
ATOM   3247  CB  TYR A 461     148.937 121.140 158.931  1.00162.49           C  
ATOM   3248  CG  TYR A 461     149.711 120.988 160.223  1.00162.49           C  
ATOM   3249  CD1 TYR A 461     151.095 121.151 160.257  1.00162.49           C  
ATOM   3250  CD2 TYR A 461     149.057 120.694 161.414  1.00162.49           C  
ATOM   3251  CE1 TYR A 461     151.803 121.016 161.436  1.00162.49           C  
ATOM   3252  CE2 TYR A 461     149.758 120.558 162.600  1.00162.49           C  
ATOM   3253  CZ  TYR A 461     151.130 120.720 162.604  1.00162.49           C  
ATOM   3254  OH  TYR A 461     151.833 120.587 163.778  1.00162.49           O  
ATOM   3255  N   SER A 462     149.731 121.150 155.549  1.00164.68           N  
ATOM   3256  CA  SER A 462     149.334 120.974 154.145  1.00164.68           C  
ATOM   3257  C   SER A 462     148.953 122.290 153.467  1.00164.68           C  
ATOM   3258  O   SER A 462     149.812 122.993 152.935  1.00164.68           O  
ATOM   3259  CB  SER A 462     148.182 119.968 154.023  1.00164.68           C  
ATOM   3260  OG  SER A 462     147.781 119.817 152.673  1.00164.68           O  
TER    3261      SER A 462                                                      
ATOM   3262  N   THR B   7     185.138 158.659  84.211  1.00134.68           N  
ATOM   3263  CA  THR B   7     184.717 159.094  85.536  1.00134.68           C  
ATOM   3264  C   THR B   7     185.291 160.459  85.885  1.00134.68           C  
ATOM   3265  O   THR B   7     185.996 161.069  85.083  1.00134.68           O  
ATOM   3266  CB  THR B   7     185.132 158.089  86.620  1.00134.68           C  
ATOM   3267  OG1 THR B   7     184.616 158.516  87.886  1.00134.68           O  
ATOM   3268  CG2 THR B   7     186.647 157.978  86.696  1.00134.68           C  
ATOM   3269  N   THR B   8     184.983 160.931  87.089  1.00131.39           N  
ATOM   3270  CA  THR B   8     185.447 162.231  87.546  1.00131.39           C  
ATOM   3271  C   THR B   8     185.653 162.168  89.050  1.00131.39           C  
ATOM   3272  O   THR B   8     185.726 161.089  89.644  1.00131.39           O  
ATOM   3273  CB  THR B   8     184.465 163.347  87.182  1.00131.39           C  
ATOM   3274  N   GLN B   9     185.767 163.347  89.663  1.00127.32           N  
ATOM   3275  CA  GLN B   9     185.969 163.467  91.105  1.00127.32           C  
ATOM   3276  C   GLN B   9     185.073 164.562  91.684  1.00127.32           C  
ATOM   3277  O   GLN B   9     185.456 165.738  91.763  1.00127.32           O  
ATOM   3278  CB  GLN B   9     187.464 163.653  91.420  1.00127.32           C  
ATOM   3279  CG  GLN B   9     188.252 164.847  90.798  1.00127.32           C  
ATOM   3280  CD  GLN B   9     188.769 164.597  89.397  1.00127.32           C  
ATOM   3281  OE1 GLN B   9     188.321 163.688  88.703  1.00127.32           O  
ATOM   3282  NE2 GLN B   9     189.728 165.413  88.974  1.00127.32           N  
ATOM   3283  N   PRO B  10     183.838 164.237  92.057  1.00116.39           N  
ATOM   3284  CA  PRO B  10     183.096 165.173  92.905  1.00116.39           C  
ATOM   3285  C   PRO B  10     183.730 165.283  94.286  1.00116.39           C  
ATOM   3286  O   PRO B  10     184.174 166.365  94.683  1.00116.39           O  
ATOM   3287  CB  PRO B  10     181.680 164.581  92.938  1.00116.39           C  
ATOM   3288  CG  PRO B  10     181.835 163.158  92.558  1.00116.39           C  
ATOM   3289  CD  PRO B  10     183.007 163.101  91.626  1.00116.39           C  
ATOM   3290  N   ALA B  11     183.808 164.157  94.987  1.00103.26           N  
ATOM   3291  CA  ALA B  11     184.434 163.973  96.287  1.00103.26           C  
ATOM   3292  C   ALA B  11     184.477 162.470  96.522  1.00103.26           C  
ATOM   3293  O   ALA B  11     184.310 161.687  95.582  1.00103.26           O  
ATOM   3294  CB  ALA B  11     183.684 164.729  97.393  1.00103.26           C  
ATOM   3295  N   LEU B  12     184.720 162.058  97.760  1.00 95.69           N  
ATOM   3296  CA  LEU B  12     184.540 160.660  98.125  1.00 95.69           C  
ATOM   3297  C   LEU B  12     183.289 160.454  98.969  1.00 95.69           C  
ATOM   3298  O   LEU B  12     183.293 159.700  99.944  1.00 95.69           O  
ATOM   3299  CB  LEU B  12     185.769 160.098  98.825  1.00 95.69           C  
ATOM   3300  CG  LEU B  12     186.799 159.546  97.835  1.00 95.69           C  
ATOM   3301  CD1 LEU B  12     186.125 158.557  96.899  1.00 95.69           C  
ATOM   3302  CD2 LEU B  12     187.575 160.601  97.051  1.00 95.69           C  
ATOM   3303  N   LEU B  13     182.227 161.169  98.620  1.00 94.80           N  
ATOM   3304  CA  LEU B  13     180.872 160.772  98.947  1.00 94.80           C  
ATOM   3305  C   LEU B  13     180.288 159.887  97.863  1.00 94.80           C  
ATOM   3306  O   LEU B  13     179.216 159.311  98.056  1.00 94.80           O  
ATOM   3307  CB  LEU B  13     179.980 161.998  99.141  1.00 94.80           C  
ATOM   3308  CG  LEU B  13     179.322 162.661  97.930  1.00 94.80           C  
ATOM   3309  CD1 LEU B  13     178.254 163.612  98.403  1.00 94.80           C  
ATOM   3310  CD2 LEU B  13     180.281 163.398  97.055  1.00 94.80           C  
ATOM   3311  N   ARG B  14     180.977 159.756  96.731  1.00 96.70           N  
ATOM   3312  CA  ARG B  14     180.539 158.847  95.686  1.00 96.70           C  
ATOM   3313  C   ARG B  14     180.733 157.392  96.063  1.00 96.70           C  
ATOM   3314  O   ARG B  14     180.090 156.528  95.460  1.00 96.70           O  
ATOM   3315  CB  ARG B  14     181.269 159.140  94.378  1.00 96.70           C  
ATOM   3316  CG  ARG B  14     182.754 158.919  94.423  1.00 96.70           C  
ATOM   3317  CD  ARG B  14     183.366 159.232  93.079  1.00 96.70           C  
ATOM   3318  NE  ARG B  14     184.819 159.176  93.127  1.00 96.70           N  
ATOM   3319  CZ  ARG B  14     185.525 158.078  92.906  1.00 96.70           C  
ATOM   3320  NH1 ARG B  14     184.910 156.945  92.611  1.00 96.70           N  
ATOM   3321  NH2 ARG B  14     186.846 158.115  92.973  1.00 96.70           N  
ATOM   3322  N   LEU B  15     181.581 157.101  97.049  1.00 91.78           N  
ATOM   3323  CA  LEU B  15     181.599 155.760  97.613  1.00 91.78           C  
ATOM   3324  C   LEU B  15     180.299 155.467  98.338  1.00 91.78           C  
ATOM   3325  O   LEU B  15     179.675 154.431  98.105  1.00 91.78           O  
ATOM   3326  CB  LEU B  15     182.793 155.582  98.546  1.00 91.78           C  
ATOM   3327  CG  LEU B  15     182.997 154.175  99.103  1.00 91.78           C  
ATOM   3328  CD1 LEU B  15     184.438 153.881  99.098  1.00 91.78           C  
ATOM   3329  CD2 LEU B  15     182.563 154.083 100.526  1.00 91.78           C  
ATOM   3330  N   SER B  16     179.868 156.377  99.212  1.00 90.31           N  
ATOM   3331  CA  SER B  16     178.601 156.209  99.910  1.00 90.31           C  
ATOM   3332  C   SER B  16     177.410 156.243  98.969  1.00 90.31           C  
ATOM   3333  O   SER B  16     176.380 155.638  99.268  1.00 90.31           O  
ATOM   3334  CB  SER B  16     178.444 157.287 100.968  1.00 90.31           C  
ATOM   3335  OG  SER B  16     177.186 157.188 101.601  1.00 90.31           O  
ATOM   3336  N   ASP B  17     177.529 156.943  97.846  1.00 95.49           N  
ATOM   3337  CA  ASP B  17     176.534 156.829  96.789  1.00 95.49           C  
ATOM   3338  C   ASP B  17     176.584 155.455  96.135  1.00 95.49           C  
ATOM   3339  O   ASP B  17     175.553 154.936  95.703  1.00 95.49           O  
ATOM   3340  CB  ASP B  17     176.777 157.919  95.749  1.00 95.49           C  
ATOM   3341  CG  ASP B  17     175.607 158.120  94.815  1.00 95.49           C  
ATOM   3342  OD1 ASP B  17     174.541 157.508  95.020  1.00 95.49           O  
ATOM   3343  OD2 ASP B  17     175.767 158.893  93.849  1.00 95.49           O1-
ATOM   3344  N   HIS B  18     177.769 154.856  96.050  1.00 93.73           N  
ATOM   3345  CA  HIS B  18     177.918 153.570  95.382  1.00 93.73           C  
ATOM   3346  C   HIS B  18     177.313 152.426  96.182  1.00 93.73           C  
ATOM   3347  O   HIS B  18     176.651 151.555  95.612  1.00 93.73           O  
ATOM   3348  CB  HIS B  18     179.394 153.298  95.110  1.00 93.73           C  
ATOM   3349  CG  HIS B  18     179.681 151.909  94.642  1.00 93.73           C  
ATOM   3350  ND1 HIS B  18     179.377 151.472  93.373  1.00 93.73           N  
ATOM   3351  CD2 HIS B  18     180.261 150.863  95.273  1.00 93.73           C  
ATOM   3352  CE1 HIS B  18     179.750 150.212  93.245  1.00 93.73           C  
ATOM   3353  NE2 HIS B  18     180.290 149.819  94.383  1.00 93.73           N  
ATOM   3354  N   LEU B  19     177.525 152.392  97.493  1.00 88.58           N  
ATOM   3355  CA  LEU B  19     177.167 151.195  98.238  1.00 88.58           C  
ATOM   3356  C   LEU B  19     175.957 151.377  99.145  1.00 88.58           C  
ATOM   3357  O   LEU B  19     175.650 150.479  99.932  1.00 88.58           O  
ATOM   3358  CB  LEU B  19     178.379 150.689  99.029  1.00 88.58           C  
ATOM   3359  CG  LEU B  19     178.813 151.077 100.439  1.00 88.58           C  
ATOM   3360  CD1 LEU B  19     179.982 150.204 100.801  1.00 88.58           C  
ATOM   3361  CD2 LEU B  19     179.153 152.511 100.625  1.00 88.58           C  
ATOM   3362  N   LEU B  20     175.237 152.493  99.034  1.00 88.05           N  
ATOM   3363  CA  LEU B  20     173.937 152.655  99.676  1.00 88.05           C  
ATOM   3364  C   LEU B  20     172.848 153.051  98.689  1.00 88.05           C  
ATOM   3365  O   LEU B  20     171.786 153.517  99.104  1.00 88.05           O  
ATOM   3366  CB  LEU B  20     173.991 153.686 100.801  1.00 88.05           C  
ATOM   3367  CG  LEU B  20     174.325 153.236 102.218  1.00 88.05           C  
ATOM   3368  CD1 LEU B  20     175.768 152.866 102.372  1.00 88.05           C  
ATOM   3369  CD2 LEU B  20     173.972 154.341 103.172  1.00 88.05           C  
ATOM   3370  N   ALA B  21     173.087 152.886  97.391  1.00 93.38           N  
ATOM   3371  CA  ALA B  21     172.072 153.246  96.410  1.00 93.38           C  
ATOM   3372  C   ALA B  21     170.947 152.221  96.391  1.00 93.38           C  
ATOM   3373  O   ALA B  21     169.790 152.544  96.671  1.00 93.38           O  
ATOM   3374  CB  ALA B  21     172.703 153.375  95.025  1.00 93.38           C  
ATOM   3375  N   ASN B  22     171.277 150.974  96.074  1.00 95.67           N  
ATOM   3376  CA  ASN B  22     170.311 149.890  96.018  1.00 95.67           C  
ATOM   3377  C   ASN B  22     170.423 148.946  97.207  1.00 95.67           C  
ATOM   3378  O   ASN B  22     170.286 147.731  97.044  1.00 95.67           O  
ATOM   3379  CB  ASN B  22     170.472 149.127  94.707  1.00 95.67           C  
ATOM   3380  CG  ASN B  22     171.903 148.704  94.452  1.00 95.67           C  
ATOM   3381  OD1 ASN B  22     172.799 148.977  95.249  1.00 95.67           O  
ATOM   3382  ND2 ASN B  22     172.123 148.019  93.339  1.00 95.67           N  
ATOM   3383  N   TYR B  23     170.678 149.480  98.392  1.00 87.12           N  
ATOM   3384  CA  TYR B  23     170.852 148.659  99.575  1.00 87.12           C  
ATOM   3385  C   TYR B  23     169.541 148.537 100.333  1.00 87.12           C  
ATOM   3386  O   TYR B  23     168.832 149.523 100.536  1.00 87.12           O  
ATOM   3387  CB  TYR B  23     171.927 149.267 100.467  1.00 87.12           C  
ATOM   3388  CG  TYR B  23     172.194 148.498 101.722  1.00 87.12           C  
ATOM   3389  CD1 TYR B  23     172.876 147.300 101.686  1.00 87.12           C  
ATOM   3390  CD2 TYR B  23     171.784 148.982 102.947  1.00 87.12           C  
ATOM   3391  CE1 TYR B  23     173.120 146.597 102.832  1.00 87.12           C  
ATOM   3392  CE2 TYR B  23     172.031 148.288 104.096  1.00 87.12           C  
ATOM   3393  CZ  TYR B  23     172.704 147.100 104.034  1.00 87.12           C  
ATOM   3394  OH  TYR B  23     172.951 146.403 105.185  1.00 87.12           O  
ATOM   3395  N   LYS B  24     169.220 147.317 100.751  1.00 86.83           N  
ATOM   3396  CA  LYS B  24     167.988 147.027 101.469  1.00 86.83           C  
ATOM   3397  C   LYS B  24     168.335 146.700 102.910  1.00 86.83           C  
ATOM   3398  O   LYS B  24     168.951 145.666 103.182  1.00 86.83           O  
ATOM   3399  CB  LYS B  24     167.244 145.865 100.822  1.00 86.83           C  
ATOM   3400  CG  LYS B  24     166.882 146.114  99.381  1.00 86.83           C  
ATOM   3401  CD  LYS B  24     165.803 147.163  99.250  1.00 86.83           C  
ATOM   3402  CE  LYS B  24     165.510 147.440  97.792  1.00 86.83           C  
ATOM   3403  NZ  LYS B  24     164.934 146.245  97.127  1.00 86.83           N  
ATOM   3404  N   LYS B  25     167.927 147.567 103.830  1.00 84.12           N  
ATOM   3405  CA  LYS B  25     168.254 147.404 105.238  1.00 84.12           C  
ATOM   3406  C   LYS B  25     167.351 146.417 105.955  1.00 84.12           C  
ATOM   3407  O   LYS B  25     167.458 146.283 107.176  1.00 84.12           O  
ATOM   3408  CB  LYS B  25     168.181 148.748 105.952  1.00 84.12           C  
ATOM   3409  CG  LYS B  25     166.796 149.328 105.956  1.00 84.12           C  
ATOM   3410  CD  LYS B  25     166.733 150.620 106.723  1.00 84.12           C  
ATOM   3411  CE  LYS B  25     166.814 150.347 108.203  1.00 84.12           C  
ATOM   3412  NZ  LYS B  25     166.609 151.576 109.002  1.00 84.12           N  
ATOM   3413  N   GLY B  26     166.464 145.735 105.248  1.00 84.62           N  
ATOM   3414  CA  GLY B  26     165.596 144.779 105.891  1.00 84.62           C  
ATOM   3415  C   GLY B  26     166.125 143.365 105.836  1.00 84.62           C  
ATOM   3416  O   GLY B  26     165.773 142.539 106.677  1.00 84.62           O  
ATOM   3417  N   VAL B  27     166.971 143.066 104.860  1.00 83.99           N  
ATOM   3418  CA  VAL B  27     167.412 141.693 104.678  1.00 83.99           C  
ATOM   3419  C   VAL B  27     168.605 141.401 105.578  1.00 83.99           C  
ATOM   3420  O   VAL B  27     169.405 142.278 105.908  1.00 83.99           O  
ATOM   3421  CB  VAL B  27     167.740 141.410 103.207  1.00 83.99           C  
ATOM   3422  CG1 VAL B  27     166.517 141.604 102.387  1.00 83.99           C  
ATOM   3423  CG2 VAL B  27     168.825 142.321 102.715  1.00 83.99           C  
ATOM   3424  N   ARG B  28     168.707 140.149 106.004  1.00 86.37           N  
ATOM   3425  CA  ARG B  28     169.901 139.767 106.734  1.00 86.37           C  
ATOM   3426  C   ARG B  28     171.022 139.633 105.722  1.00 86.37           C  
ATOM   3427  O   ARG B  28     170.927 138.832 104.788  1.00 86.37           O  
ATOM   3428  CB  ARG B  28     169.718 138.477 107.523  1.00 86.37           C  
ATOM   3429  CG  ARG B  28     170.959 138.134 108.297  1.00 86.37           C  
ATOM   3430  CD  ARG B  28     170.777 136.948 109.170  1.00 86.37           C  
ATOM   3431  NE  ARG B  28     170.469 135.746 108.412  1.00 86.37           N  
ATOM   3432  CZ  ARG B  28     171.381 134.963 107.852  1.00 86.37           C  
ATOM   3433  NH1 ARG B  28     172.664 135.243 107.971  1.00 86.37           N  
ATOM   3434  NH2 ARG B  28     171.003 133.884 107.190  1.00 86.37           N  
ATOM   3435  N   PRO B  29     172.073 140.387 105.870  1.00 87.49           N  
ATOM   3436  CA  PRO B  29     172.965 140.635 104.740  1.00 87.49           C  
ATOM   3437  C   PRO B  29     174.005 139.555 104.511  1.00 87.49           C  
ATOM   3438  O   PRO B  29     175.159 139.691 104.919  1.00 87.49           O  
ATOM   3439  CB  PRO B  29     173.602 141.968 105.123  1.00 87.49           C  
ATOM   3440  CG  PRO B  29     173.602 141.950 106.609  1.00 87.49           C  
ATOM   3441  CD  PRO B  29     172.408 141.215 107.035  1.00 87.49           C  
ATOM   3442  N   VAL B  30     173.607 138.476 103.848  1.00 92.89           N  
ATOM   3443  CA  VAL B  30     174.523 137.421 103.441  1.00 92.89           C  
ATOM   3444  C   VAL B  30     174.242 137.050 101.994  1.00 92.89           C  
ATOM   3445  O   VAL B  30     173.131 137.234 101.491  1.00 92.89           O  
ATOM   3446  CB  VAL B  30     174.420 136.173 104.346  1.00 92.89           C  
ATOM   3447  CG1 VAL B  30     174.996 136.450 105.718  1.00 92.89           C  
ATOM   3448  CG2 VAL B  30     172.982 135.743 104.473  1.00 92.89           C  
ATOM   3449  N   ARG B  31     175.270 136.541 101.315  1.00100.25           N  
ATOM   3450  CA  ARG B  31     175.084 136.037  99.959  1.00100.25           C  
ATOM   3451  C   ARG B  31     174.368 134.698  99.975  1.00100.25           C  
ATOM   3452  O   ARG B  31     173.327 134.527  99.333  1.00100.25           O  
ATOM   3453  CB  ARG B  31     176.430 135.888  99.257  1.00100.25           C  
ATOM   3454  CG  ARG B  31     177.213 137.162  99.082  1.00100.25           C  
ATOM   3455  CD  ARG B  31     176.599 138.061  98.039  1.00100.25           C  
ATOM   3456  NE  ARG B  31     177.432 139.237  97.819  1.00100.25           N  
ATOM   3457  CZ  ARG B  31     177.124 140.236  97.000  1.00100.25           C  
ATOM   3458  NH1 ARG B  31     175.994 140.212  96.307  1.00100.25           N  
ATOM   3459  NH2 ARG B  31     177.952 141.262  96.873  1.00100.25           N  
ATOM   3460  N   ASP B  32     174.926 133.734 100.693  1.00100.71           N  
ATOM   3461  CA  ASP B  32     174.317 132.430 100.882  1.00100.71           C  
ATOM   3462  C   ASP B  32     173.518 132.472 102.172  1.00100.71           C  
ATOM   3463  O   ASP B  32     174.068 132.781 103.231  1.00100.71           O  
ATOM   3464  CB  ASP B  32     175.390 131.347 100.950  1.00100.71           C  
ATOM   3465  CG  ASP B  32     174.827 129.953 100.827  1.00100.71           C  
ATOM   3466  OD1 ASP B  32     173.603 129.804 100.649  1.00100.71           O  
ATOM   3467  OD2 ASP B  32     175.620 128.994 100.917  1.00100.71           O1-
ATOM   3468  N   TRP B  33     172.228 132.148 102.089  1.00 94.51           N  
ATOM   3469  CA  TRP B  33     171.364 132.277 103.254  1.00 94.51           C  
ATOM   3470  C   TRP B  33     171.610 131.204 104.302  1.00 94.51           C  
ATOM   3471  O   TRP B  33     171.046 131.294 105.395  1.00 94.51           O  
ATOM   3472  CB  TRP B  33     169.899 132.248 102.831  1.00 94.51           C  
ATOM   3473  CG  TRP B  33     169.475 130.971 102.203  1.00 94.51           C  
ATOM   3474  CD1 TRP B  33     169.532 130.653 100.884  1.00 94.51           C  
ATOM   3475  CD2 TRP B  33     168.914 129.838 102.866  1.00 94.51           C  
ATOM   3476  NE1 TRP B  33     169.049 129.387 100.684  1.00 94.51           N  
ATOM   3477  CE2 TRP B  33     168.663 128.866 101.889  1.00 94.51           C  
ATOM   3478  CE3 TRP B  33     168.605 129.550 104.195  1.00 94.51           C  
ATOM   3479  CZ2 TRP B  33     168.120 127.631 102.196  1.00 94.51           C  
ATOM   3480  CZ3 TRP B  33     168.067 128.325 104.498  1.00 94.51           C  
ATOM   3481  CH2 TRP B  33     167.829 127.380 103.505  1.00 94.51           C  
ATOM   3482  N   ARG B  34     172.425 130.200 104.004  1.00 94.24           N  
ATOM   3483  CA  ARG B  34     172.722 129.142 104.952  1.00 94.24           C  
ATOM   3484  C   ARG B  34     173.819 129.520 105.931  1.00 94.24           C  
ATOM   3485  O   ARG B  34     174.025 128.802 106.913  1.00 94.24           O  
ATOM   3486  CB  ARG B  34     173.121 127.888 104.187  1.00 94.24           C  
ATOM   3487  CG  ARG B  34     172.000 127.335 103.350  1.00 94.24           C  
ATOM   3488  CD  ARG B  34     172.460 126.183 102.501  1.00 94.24           C  
ATOM   3489  NE  ARG B  34     171.364 125.627 101.721  1.00 94.24           N  
ATOM   3490  CZ  ARG B  34     171.012 126.061 100.518  1.00 94.24           C  
ATOM   3491  NH1 ARG B  34     170.004 125.493  99.878  1.00 94.24           N  
ATOM   3492  NH2 ARG B  34     171.665 127.063  99.957  1.00 94.24           N  
ATOM   3493  N   LYS B  35     174.514 130.621 105.691  1.00 94.55           N  
ATOM   3494  CA  LYS B  35     175.645 131.016 106.514  1.00 94.55           C  
ATOM   3495  C   LYS B  35     175.178 131.996 107.583  1.00 94.55           C  
ATOM   3496  O   LYS B  35     174.542 132.999 107.249  1.00 94.55           O  
ATOM   3497  CB  LYS B  35     176.721 131.629 105.625  1.00 94.55           C  
ATOM   3498  CG  LYS B  35     178.052 131.969 106.276  1.00 94.55           C  
ATOM   3499  CD  LYS B  35     178.166 133.459 106.563  1.00 94.55           C  
ATOM   3500  CE  LYS B  35     179.545 133.836 107.069  1.00 94.55           C  
ATOM   3501  NZ  LYS B  35     179.627 135.295 107.357  1.00 94.55           N  
ATOM   3502  N   PRO B  36     175.454 131.748 108.858  1.00 88.84           N  
ATOM   3503  CA  PRO B  36     174.961 132.648 109.902  1.00 88.84           C  
ATOM   3504  C   PRO B  36     175.806 133.902 110.022  1.00 88.84           C  
ATOM   3505  O   PRO B  36     176.999 133.904 109.720  1.00 88.84           O  
ATOM   3506  CB  PRO B  36     175.062 131.795 111.168  1.00 88.84           C  
ATOM   3507  CG  PRO B  36     176.156 130.863 110.882  1.00 88.84           C  
ATOM   3508  CD  PRO B  36     176.088 130.550 109.423  1.00 88.84           C  
ATOM   3509  N   THR B  37     175.168 134.977 110.470  1.00 84.84           N  
ATOM   3510  CA  THR B  37     175.857 136.228 110.760  1.00 84.84           C  
ATOM   3511  C   THR B  37     176.413 136.161 112.172  1.00 84.84           C  
ATOM   3512  O   THR B  37     175.654 136.050 113.135  1.00 84.84           O  
ATOM   3513  CB  THR B  37     174.906 137.407 110.617  1.00 84.84           C  
ATOM   3514  OG1 THR B  37     174.437 137.480 109.270  1.00 84.84           O  
ATOM   3515  CG2 THR B  37     175.608 138.685 110.965  1.00 84.84           C  
ATOM   3516  N   THR B  38     177.730 136.241 112.304  1.00 80.24           N  
ATOM   3517  CA  THR B  38     178.392 136.080 113.591  1.00 80.24           C  
ATOM   3518  C   THR B  38     178.749 137.450 114.146  1.00 80.24           C  
ATOM   3519  O   THR B  38     179.664 138.104 113.643  1.00 80.24           O  
ATOM   3520  CB  THR B  38     179.644 135.228 113.434  1.00 80.24           C  
ATOM   3521  OG1 THR B  38     179.291 133.962 112.873  1.00 80.24           O  
ATOM   3522  CG2 THR B  38     180.294 135.008 114.769  1.00 80.24           C  
ATOM   3523  N   VAL B  39     178.047 137.884 115.184  1.00 77.27           N  
ATOM   3524  CA  VAL B  39     178.397 139.129 115.845  1.00 77.27           C  
ATOM   3525  C   VAL B  39     179.394 138.819 116.952  1.00 77.27           C  
ATOM   3526  O   VAL B  39     179.436 137.715 117.493  1.00 77.27           O  
ATOM   3527  CB  VAL B  39     177.164 139.876 116.390  1.00 77.27           C  
ATOM   3528  CG1 VAL B  39     176.182 140.128 115.285  1.00 77.27           C  
ATOM   3529  CG2 VAL B  39     176.507 139.109 117.482  1.00 77.27           C  
ATOM   3530  N   SER B  40     180.239 139.790 117.273  1.00 78.92           N  
ATOM   3531  CA  SER B  40     181.287 139.587 118.260  1.00 78.92           C  
ATOM   3532  C   SER B  40     181.233 140.724 119.257  1.00 78.92           C  
ATOM   3533  O   SER B  40     181.564 141.855 118.910  1.00 78.92           O  
ATOM   3534  CB  SER B  40     182.664 139.542 117.605  1.00 78.92           C  
ATOM   3535  OG  SER B  40     182.767 138.469 116.693  1.00 78.92           O  
ATOM   3536  N   ILE B  41     180.845 140.426 120.492  1.00 78.97           N  
ATOM   3537  CA  ILE B  41     180.525 141.448 121.475  1.00 78.97           C  
ATOM   3538  C   ILE B  41     181.516 141.379 122.630  1.00 78.97           C  
ATOM   3539  O   ILE B  41     182.115 140.337 122.891  1.00 78.97           O  
ATOM   3540  CB  ILE B  41     179.066 141.285 121.958  1.00 78.97           C  
ATOM   3541  CG1 ILE B  41     178.782 139.882 122.481  1.00 78.97           C  
ATOM   3542  CG2 ILE B  41     178.134 141.400 120.808  1.00 78.97           C  
ATOM   3543  CD1 ILE B  41     178.825 139.709 123.956  1.00 78.97           C  
ATOM   3544  N   ASP B  42     181.713 142.515 123.302  1.00 84.38           N  
ATOM   3545  CA  ASP B  42     182.206 142.508 124.677  1.00 84.38           C  
ATOM   3546  C   ASP B  42     181.719 143.754 125.399  1.00 84.38           C  
ATOM   3547  O   ASP B  42     181.098 144.634 124.806  1.00 84.38           O  
ATOM   3548  CB  ASP B  42     183.732 142.383 124.793  1.00 84.38           C  
ATOM   3549  CG  ASP B  42     184.465 143.451 124.062  1.00 84.38           C  
ATOM   3550  OD1 ASP B  42     183.846 144.118 123.227  1.00 84.38           O  
ATOM   3551  OD2 ASP B  42     185.662 143.643 124.350  1.00 84.38           O1-
ATOM   3552  N   VAL B  43     181.998 143.798 126.699  1.00 82.27           N  
ATOM   3553  CA  VAL B  43     181.376 144.716 127.647  1.00 82.27           C  
ATOM   3554  C   VAL B  43     182.409 145.124 128.683  1.00 82.27           C  
ATOM   3555  O   VAL B  43     183.113 144.268 129.226  1.00 82.27           O  
ATOM   3556  CB  VAL B  43     180.159 144.063 128.332  1.00 82.27           C  
ATOM   3557  CG1 VAL B  43     179.771 144.768 129.607  1.00 82.27           C  
ATOM   3558  CG2 VAL B  43     178.992 144.128 127.435  1.00 82.27           C  
ATOM   3559  N   ILE B  44     182.509 146.422 128.955  1.00 85.32           N  
ATOM   3560  CA  ILE B  44     183.242 146.916 130.109  1.00 85.32           C  
ATOM   3561  C   ILE B  44     182.255 147.622 131.032  1.00 85.32           C  
ATOM   3562  O   ILE B  44     181.354 148.333 130.577  1.00 85.32           O  
ATOM   3563  CB  ILE B  44     184.430 147.806 129.678  1.00 85.32           C  
ATOM   3564  CG1 ILE B  44     185.327 148.146 130.858  1.00 85.32           C  
ATOM   3565  CG2 ILE B  44     184.006 149.052 128.951  1.00 85.32           C  
ATOM   3566  CD1 ILE B  44     186.665 148.683 130.433  1.00 85.32           C  
ATOM   3567  N   MET B  45     182.370 147.351 132.324  1.00 88.59           N  
ATOM   3568  CA  MET B  45     181.426 147.856 133.308  1.00 88.59           C  
ATOM   3569  C   MET B  45     181.841 149.240 133.767  1.00 88.59           C  
ATOM   3570  O   MET B  45     183.007 149.471 134.085  1.00 88.59           O  
ATOM   3571  CB  MET B  45     181.350 146.909 134.502  1.00 88.59           C  
ATOM   3572  CG  MET B  45     180.416 147.348 135.606  1.00 88.59           C  
ATOM   3573  SD  MET B  45     178.703 147.461 135.099  1.00 88.59           S  
ATOM   3574  CE  MET B  45     178.310 145.736 134.920  1.00 88.59           C  
ATOM   3575  N   TYR B  46     180.884 150.163 133.810  1.00 84.91           N  
ATOM   3576  CA  TYR B  46     181.182 151.540 134.173  1.00 84.91           C  
ATOM   3577  C   TYR B  46     180.701 151.916 135.565  1.00 84.91           C  
ATOM   3578  O   TYR B  46     181.479 152.457 136.348  1.00 84.91           O  
ATOM   3579  CB  TYR B  46     180.593 152.504 133.142  1.00 84.91           C  
ATOM   3580  CG  TYR B  46     180.948 153.934 133.410  1.00 84.91           C  
ATOM   3581  CD1 TYR B  46     182.238 154.383 133.220  1.00 84.91           C  
ATOM   3582  CD2 TYR B  46     179.996 154.844 133.833  1.00 84.91           C  
ATOM   3583  CE1 TYR B  46     182.579 155.681 133.461  1.00 84.91           C  
ATOM   3584  CE2 TYR B  46     180.331 156.152 134.073  1.00 84.91           C  
ATOM   3585  CZ  TYR B  46     181.626 156.559 133.884  1.00 84.91           C  
ATOM   3586  OH  TYR B  46     181.984 157.857 134.119  1.00 84.91           O  
ATOM   3587  N   ALA B  47     179.445 151.648 135.908  1.00 85.09           N  
ATOM   3588  CA  ALA B  47     178.945 152.048 137.214  1.00 85.09           C  
ATOM   3589  C   ALA B  47     177.827 151.121 137.654  1.00 85.09           C  
ATOM   3590  O   ALA B  47     177.103 150.566 136.830  1.00 85.09           O  
ATOM   3591  CB  ALA B  47     178.441 153.490 137.203  1.00 85.09           C  
ATOM   3592  N   ILE B  48     177.701 150.957 138.965  1.00 83.41           N  
ATOM   3593  CA  ILE B  48     176.592 150.237 139.575  1.00 83.41           C  
ATOM   3594  C   ILE B  48     175.659 151.306 140.120  1.00 83.41           C  
ATOM   3595  O   ILE B  48     175.940 151.917 141.151  1.00 83.41           O  
ATOM   3596  CB  ILE B  48     177.059 149.294 140.683  1.00 83.41           C  
ATOM   3597  CG1 ILE B  48     178.134 148.342 140.177  1.00 83.41           C  
ATOM   3598  CG2 ILE B  48     175.895 148.508 141.210  1.00 83.41           C  
ATOM   3599  CD1 ILE B  48     177.675 147.431 139.100  1.00 83.41           C  
ATOM   3600  N   LEU B  49     174.544 151.541 139.437  1.00 84.40           N  
ATOM   3601  CA  LEU B  49     173.731 152.700 139.776  1.00 84.40           C  
ATOM   3602  C   LEU B  49     172.832 152.439 140.975  1.00 84.40           C  
ATOM   3603  O   LEU B  49     172.668 153.319 141.824  1.00 84.40           O  
ATOM   3604  CB  LEU B  49     172.901 153.126 138.575  1.00 84.40           C  
ATOM   3605  CG  LEU B  49     173.719 153.584 137.376  1.00 84.40           C  
ATOM   3606  CD1 LEU B  49     172.804 153.930 136.233  1.00 84.40           C  
ATOM   3607  CD2 LEU B  49     174.586 154.756 137.744  1.00 84.40           C  
ATOM   3608  N   ASN B  50     172.247 151.250 141.070  1.00 91.72           N  
ATOM   3609  CA  ASN B  50     171.304 150.970 142.140  1.00 91.72           C  
ATOM   3610  C   ASN B  50     171.205 149.467 142.333  1.00 91.72           C  
ATOM   3611  O   ASN B  50     171.389 148.704 141.386  1.00 91.72           O  
ATOM   3612  CB  ASN B  50     169.925 151.549 141.821  1.00 91.72           C  
ATOM   3613  CG  ASN B  50     169.014 151.584 143.020  1.00 91.72           C  
ATOM   3614  OD1 ASN B  50     169.405 151.212 144.123  1.00 91.72           O  
ATOM   3615  ND2 ASN B  50     167.786 152.026 142.811  1.00 91.72           N  
ATOM   3616  N   VAL B  51     170.932 149.050 143.567  1.00 96.43           N  
ATOM   3617  CA  VAL B  51     170.636 147.659 143.901  1.00 96.43           C  
ATOM   3618  C   VAL B  51     169.407 147.688 144.799  1.00 96.43           C  
ATOM   3619  O   VAL B  51     169.491 148.111 145.956  1.00 96.43           O  
ATOM   3620  CB  VAL B  51     171.801 146.951 144.599  1.00 96.43           C  
ATOM   3621  CG1 VAL B  51     171.388 145.562 145.004  1.00 96.43           C  
ATOM   3622  CG2 VAL B  51     173.020 146.875 143.715  1.00 96.43           C  
ATOM   3623  N   ASP B  52     168.265 147.252 144.279  1.00106.13           N  
ATOM   3624  CA  ASP B  52     167.046 147.139 145.074  1.00106.13           C  
ATOM   3625  C   ASP B  52     166.932 145.713 145.587  1.00106.13           C  
ATOM   3626  O   ASP B  52     166.541 144.811 144.844  1.00106.13           O  
ATOM   3627  CB  ASP B  52     165.812 147.508 144.257  1.00106.13           C  
ATOM   3628  CG  ASP B  52     165.674 148.995 144.047  1.00106.13           C  
ATOM   3629  OD1 ASP B  52     166.107 149.765 144.927  1.00106.13           O  
ATOM   3630  OD2 ASP B  52     165.128 149.398 143.001  1.00106.13           O1-
ATOM   3631  N   GLU B  53     167.262 145.508 146.857  1.00112.39           N  
ATOM   3632  CA  GLU B  53     167.159 144.177 147.433  1.00112.39           C  
ATOM   3633  C   GLU B  53     165.717 143.758 147.659  1.00112.39           C  
ATOM   3634  O   GLU B  53     165.429 142.559 147.720  1.00112.39           O  
ATOM   3635  CB  GLU B  53     167.918 144.103 148.757  1.00112.39           C  
ATOM   3636  CG  GLU B  53     169.414 144.301 148.643  1.00112.39           C  
ATOM   3637  CD  GLU B  53     169.828 145.742 148.799  1.00112.39           C  
ATOM   3638  OE1 GLU B  53     168.946 146.590 149.037  1.00112.39           O  
ATOM   3639  OE2 GLU B  53     171.039 146.024 148.703  1.00112.39           O1-
ATOM   3640  N   LYS B  54     164.807 144.721 147.784  1.00109.50           N  
ATOM   3641  CA  LYS B  54     163.399 144.396 147.947  1.00109.50           C  
ATOM   3642  C   LYS B  54     162.777 143.951 146.633  1.00109.50           C  
ATOM   3643  O   LYS B  54     162.092 142.925 146.582  1.00109.50           O  
ATOM   3644  CB  LYS B  54     162.654 145.605 148.505  1.00109.50           C  
ATOM   3645  CG  LYS B  54     161.212 145.340 148.872  1.00109.50           C  
ATOM   3646  CD  LYS B  54     160.557 146.610 149.378  1.00109.50           C  
ATOM   3647  CE  LYS B  54     161.086 146.975 150.756  1.00109.50           C  
ATOM   3648  NZ  LYS B  54     160.395 148.160 151.327  1.00109.50           N  
ATOM   3649  N   ASN B  55     163.014 144.699 145.562  1.00104.32           N  
ATOM   3650  CA  ASN B  55     162.420 144.410 144.268  1.00104.32           C  
ATOM   3651  C   ASN B  55     163.230 143.428 143.441  1.00104.32           C  
ATOM   3652  O   ASN B  55     162.768 143.051 142.360  1.00104.32           O  
ATOM   3653  CB  ASN B  55     162.248 145.701 143.476  1.00104.32           C  
ATOM   3654  CG  ASN B  55     161.220 146.613 144.083  1.00104.32           C  
ATOM   3655  OD1 ASN B  55     160.149 146.172 144.494  1.00104.32           O  
ATOM   3656  ND2 ASN B  55     161.543 147.896 144.161  1.00104.32           N  
ATOM   3657  N   GLN B  56     164.415 143.032 143.926  1.00100.46           N  
ATOM   3658  CA  GLN B  56     165.337 142.114 143.245  1.00100.46           C  
ATOM   3659  C   GLN B  56     165.759 142.653 141.881  1.00100.46           C  
ATOM   3660  O   GLN B  56     165.817 141.917 140.898  1.00100.46           O  
ATOM   3661  CB  GLN B  56     164.737 140.709 143.118  1.00100.46           C  
ATOM   3662  CG  GLN B  56     164.401 140.053 144.435  1.00100.46           C  
ATOM   3663  CD  GLN B  56     165.623 139.628 145.205  1.00100.46           C  
ATOM   3664  OE1 GLN B  56     166.557 139.071 144.643  1.00100.46           O  
ATOM   3665  NE2 GLN B  56     165.632 139.907 146.497  1.00100.46           N  
ATOM   3666  N   VAL B  57     166.060 143.948 141.818  1.00 92.11           N  
ATOM   3667  CA  VAL B  57     166.329 144.644 140.564  1.00 92.11           C  
ATOM   3668  C   VAL B  57     167.687 145.327 140.645  1.00 92.11           C  
ATOM   3669  O   VAL B  57     167.928 146.133 141.548  1.00 92.11           O  
ATOM   3670  CB  VAL B  57     165.228 145.670 140.243  1.00 92.11           C  
ATOM   3671  CG1 VAL B  57     165.628 146.529 139.076  1.00 92.11           C  
ATOM   3672  CG2 VAL B  57     163.936 144.967 139.919  1.00 92.11           C  
ATOM   3673  N   LEU B  58     168.558 145.016 139.691  1.00 84.39           N  
ATOM   3674  CA  LEU B  58     169.871 145.628 139.556  1.00 84.39           C  
ATOM   3675  C   LEU B  58     169.826 146.701 138.477  1.00 84.39           C  
ATOM   3676  O   LEU B  58     169.115 146.556 137.482  1.00 84.39           O  
ATOM   3677  CB  LEU B  58     170.908 144.568 139.189  1.00 84.39           C  
ATOM   3678  CG  LEU B  58     172.365 144.972 139.001  1.00 84.39           C  
ATOM   3679  CD1 LEU B  58     172.958 145.428 140.301  1.00 84.39           C  
ATOM   3680  CD2 LEU B  58     173.171 143.848 138.408  1.00 84.39           C  
ATOM   3681  N   THR B  59     170.589 147.775 138.669  1.00 82.79           N  
ATOM   3682  CA  THR B  59     170.675 148.864 137.700  1.00 82.79           C  
ATOM   3683  C   THR B  59     172.136 149.230 137.503  1.00 82.79           C  
ATOM   3684  O   THR B  59     172.765 149.774 138.413  1.00 82.79           O  
ATOM   3685  CB  THR B  59     169.891 150.081 138.171  1.00 82.79           C  
ATOM   3686  OG1 THR B  59     168.518 149.728 138.337  1.00 82.79           O
[truncated: 1,118,368 more chars]
