# Supplementary material for: Structure-Based Design and Optimization of FPPQ, a Dual-Acting 5-HT3 and 5-HT6 Receptor Antagonist with Antipsychotic and Procognitive Properties
Source: J Med Chem. 2021 Sep 1;64(18):13279–98. doi: 10.1021/acs.jmedchem.1c00224 (PMC8474115; doi:10.1021/acs.jmedchem.1c00224)
Supplement: Supplementary file 3 — jm1c00224_si_003.pdb [file jm1c00224_si_003.pdb]

ATOM      1  N   PRO A   1      83.813  -7.905   4.914  1.00 42.25
ATOM      2  CA  PRO A   1      82.701  -8.383   5.782  1.00 42.25
ATOM      3  CD  PRO A   1      84.895  -8.948   4.872  1.00 42.25
ATOM      4  CB  PRO A   1      83.021  -9.835   6.123  1.00 42.25
ATOM      5  CG  PRO A   1      84.544  -9.937   5.994  1.00 42.25
ATOM      6  C   PRO A   1      82.702  -7.497   6.986  1.00 42.25
ATOM      7  O   PRO A   1      81.892  -7.716   7.887  1.00 42.25
ATOM      8  N   SER A   2      83.603  -6.496   7.013  1.00 38.79
ATOM      9  CA  SER A   2      83.716  -5.602   8.129  1.00 38.79
ATOM     10  CB  SER A   2      84.869  -4.599   7.963  1.00 38.79
ATOM     11  OG  SER A   2      84.929  -3.743   9.094  1.00 38.79
ATOM     12  C   SER A   2      82.453  -4.814   8.264  1.00 38.79
ATOM     13  O   SER A   2      81.966  -4.608   9.376  1.00 38.79
ATOM     14  N   ALA A   3      81.897  -4.339   7.130  1.00 42.74
ATOM     15  CA  ALA A   3      80.698  -3.548   7.152  1.00 42.74
ATOM     16  CB  ALA A   3      80.297  -3.015   5.767  1.00 42.74
ATOM     17  C   ALA A   3      79.559  -4.361   7.682  1.00 42.74
ATOM     18  O   ALA A   3      78.765  -3.852   8.475  1.00 42.74
ATOM     19  N   PRO A   4      79.433  -5.596   7.257  1.00174.50
ATOM     20  CA  PRO A   4      78.368  -6.418   7.759  1.00174.50
ATOM     21  CD  PRO A   4      79.850  -6.004   5.924  1.00174.50
ATOM     22  CB  PRO A   4      78.370  -7.677   6.897  1.00174.50
ATOM     23  CG  PRO A   4      78.928  -7.175   5.550  1.00174.50
ATOM     24  C   PRO A   4      78.459  -6.644   9.241  1.00174.50
ATOM     25  O   PRO A   4      77.419  -6.688   9.897  1.00174.50
ATOM     26  N   GLY A   5      79.683  -6.792   9.791  1.00122.64
ATOM     27  CA  GLY A   5      79.839  -7.030  11.205  1.00122.64
ATOM     28  C   GLY A   5      79.375  -5.834  11.966  1.00122.64
ATOM     29  O   GLY A   5      78.746  -5.960  13.016  1.00122.64
ATOM     30  N   GLY A   6      79.719  -4.633  11.459  1.00122.22
ATOM     31  CA  GLY A   6      79.368  -3.424  12.145  1.00122.22
ATOM     32  C   GLY A   6      77.881  -3.289  12.204  1.00122.22
ATOM     33  O   GLY A   6      77.335  -2.880  13.226  1.00122.22
ATOM     34  N   SER A   7      77.192  -3.613  11.095  1.00121.25
ATOM     35  CA  SER A   7      75.764  -3.478  11.035  1.00121.25
ATOM     36  CB  SER A   7      75.210  -3.852   9.652  1.00121.25
ATOM     37  OG  SER A   7      75.753  -2.990   8.663  1.00121.25
ATOM     38  C   SER A   7      75.127  -4.412  12.021  1.00121.25
ATOM     39  O   SER A   7      74.138  -4.052  12.653  1.00121.25
ATOM     40  N   GLY A   8      75.656  -5.646  12.170  1.00111.03
ATOM     41  CA  GLY A   8      75.076  -6.595  13.088  1.00111.03
ATOM     42  C   GLY A   8      75.194  -6.098  14.496  1.00111.03
ATOM     43  O   GLY A   8      74.272  -6.265  15.294  1.00111.03
ATOM     44  N   TRP A   9      76.355  -5.509  14.851  1.00120.66
ATOM     45  CA  TRP A   9      76.551  -5.046  16.199  1.00120.66
ATOM     46  CB  TRP A   9      77.986  -4.552  16.469  1.00120.66
ATOM     47  CG  TRP A   9      78.183  -3.879  17.811  1.00120.66
ATOM     48  CD2 TRP A   9      78.381  -4.555  19.065  1.00120.66
ATOM     49  CD1 TRP A   9      78.206  -2.544  18.084  1.00120.66
ATOM     50  NE1 TRP A   9      78.412  -2.343  19.428  1.00120.66
ATOM     51  CE2 TRP A   9      78.520  -3.572  20.046  1.00120.66
ATOM     52  CE3 TRP A   9      78.441  -5.883  19.376  1.00120.66
ATOM     53  CZ2 TRP A   9      78.723  -3.900  21.357  1.00120.66
ATOM     54  CZ3 TRP A   9      78.646  -6.211  20.700  1.00120.66
ATOM     55  CH2 TRP A   9      78.785  -5.241  21.670  1.00120.66
ATOM     56  C   TRP A   9      75.590  -3.945  16.515  1.00120.66
ATOM     57  O   TRP A   9      75.017  -3.903  17.606  1.00120.66
ATOM     58  N   VAL A  10      75.400  -3.011  15.562  1.00106.50
ATOM     59  CA  VAL A  10      74.519  -1.908  15.803  1.00106.50
ATOM     60  CB  VAL A  10      74.516  -0.884  14.701  1.00106.50
ATOM     61  CG1 VAL A  10      73.820  -1.465  13.468  1.00106.50
ATOM     62  CG2 VAL A  10      73.833   0.386  15.222  1.00106.50
ATOM     63  C   VAL A  10      73.114  -2.406  16.000  1.00106.50
ATOM     64  O   VAL A  10      72.400  -1.880  16.854  1.00106.50
ATOM     65  N   ALA A  11      72.676  -3.415  15.212  1.00 71.65
ATOM     66  CA  ALA A  11      71.331  -3.940  15.318  1.00 71.65
ATOM     67  CB  ALA A  11      71.028  -5.052  14.298  1.00 71.65
ATOM     68  C   ALA A  11      71.119  -4.541  16.675  1.00 71.65
ATOM     69  O   ALA A  11      70.034  -4.406  17.236  1.00 71.65
ATOM     70  N   ALA A  12      72.124  -5.262  17.216  1.00 45.02
ATOM     71  CA  ALA A  12      71.973  -5.886  18.509  1.00 45.02
ATOM     72  CB  ALA A  12      73.192  -6.733  18.913  1.00 45.02
ATOM     73  C   ALA A  12      71.795  -4.848  19.569  1.00 45.02
ATOM     74  O   ALA A  12      70.978  -5.013  20.478  1.00 45.02
ATOM     75  N   ALA A  13      72.573  -3.752  19.486  1.00 48.53
ATOM     76  CA  ALA A  13      72.488  -2.732  20.493  1.00 48.53
ATOM     77  CB  ALA A  13      73.520  -1.612  20.274  1.00 48.53
ATOM     78  C   ALA A  13      71.124  -2.105  20.489  1.00 48.53
ATOM     79  O   ALA A  13      70.555  -1.827  21.544  1.00 48.53
ATOM     80  N   LEU A  14      70.568  -1.862  19.287  1.00 77.42
ATOM     81  CA  LEU A  14      69.279  -1.233  19.156  1.00 77.42
ATOM     82  CB  LEU A  14      68.890  -1.033  17.685  1.00 77.42
ATOM     83  CG  LEU A  14      69.860  -0.114  16.923  1.00 77.42
ATOM     84  CD1 LEU A  14      69.380   0.141  15.486  1.00 77.42
ATOM     85  CD2 LEU A  14      70.127   1.182  17.705  1.00 77.42
ATOM     86  C   LEU A  14      68.225  -2.108  19.761  1.00 77.42
ATOM     87  O   LEU A  14      67.306  -1.609  20.409  1.00 77.42
ATOM     88  N   CYS A  15      68.317  -3.436  19.542  1.00103.72
ATOM     89  CA  CYS A  15      67.324  -4.343  20.054  1.00103.72
ATOM     90  CB  CYS A  15      67.595  -5.799  19.644  1.00103.72
ATOM     91  SG  CYS A  15      66.359  -6.957  20.302  1.00103.72
ATOM     92  C   CYS A  15      67.335  -4.306  21.542  1.00103.72
ATOM     93  O   CYS A  15      66.281  -4.365  22.170  1.00103.72
ATOM     94  N   VAL A  16      68.534  -4.243  22.149  1.00 59.47
ATOM     95  CA  VAL A  16      68.615  -4.245  23.580  1.00 59.47
ATOM     96  CB  VAL A  16      70.027  -4.272  24.081  1.00 59.47
ATOM     97  CG1 VAL A  16      69.996  -4.147  25.614  1.00 59.47
ATOM     98  CG2 VAL A  16      70.693  -5.565  23.579  1.00 59.47
ATOM     99  C   VAL A  16      67.958  -3.018  24.136  1.00 59.47
ATOM    100  O   VAL A  16      67.244  -3.109  25.132  1.00 59.47
ATOM    101  N   VAL A  17      68.192  -1.838  23.517  1.00141.81
ATOM    102  CA  VAL A  17      67.639  -0.620  24.034  1.00141.81
ATOM    103  CB  VAL A  17      68.153   0.629  23.373  1.00141.81
ATOM    104  CG1 VAL A  17      69.670   0.702  23.612  1.00141.81
ATOM    105  CG2 VAL A  17      67.745   0.648  21.895  1.00141.81
ATOM    106  C   VAL A  17      66.143  -0.640  23.974  1.00141.81
ATOM    107  O   VAL A  17      65.469  -0.210  24.911  1.00141.81
ATOM    108  N   ILE A  18      65.578  -1.146  22.867  1.00143.70
ATOM    109  CA  ILE A  18      64.154  -1.171  22.721  1.00143.70
ATOM    110  CB  ILE A  18      63.720  -1.584  21.346  1.00143.70
ATOM    111  CG2 ILE A  18      64.180  -0.494  20.365  1.00143.70
ATOM    112  CG1 ILE A  18      64.226  -2.989  20.998  1.00143.70
ATOM    113  CD1 ILE A  18      63.699  -3.510  19.663  1.00143.70
ATOM    114  C   ILE A  18      63.531  -2.041  23.758  1.00143.70
ATOM    115  O   ILE A  18      62.482  -1.704  24.305  1.00143.70
ATOM    116  N   ALA A  19      64.146  -3.204  24.032  1.00 73.01
ATOM    117  CA  ALA A  19      63.621  -4.131  24.991  1.00 73.01
ATOM    118  CB  ALA A  19      64.445  -5.426  25.069  1.00 73.01
ATOM    119  C   ALA A  19      63.615  -3.515  26.351  1.00 73.01
ATOM    120  O   ALA A  19      62.660  -3.730  27.089  1.00 73.01
ATOM    121  N   LEU A  20      64.679  -2.765  26.727  1.00 87.07
ATOM    122  CA  LEU A  20      64.774  -2.174  28.036  1.00 87.07
ATOM    123  CB  LEU A  20      66.131  -1.491  28.279  1.00 87.07
ATOM    124  CG  LEU A  20      67.305  -2.490  28.264  1.00 87.07
ATOM    125  CD1 LEU A  20      68.644  -1.807  28.585  1.00 87.07
ATOM    126  CD2 LEU A  20      67.017  -3.684  29.186  1.00 87.07
ATOM    127  C   LEU A  20      63.695  -1.156  28.220  1.00 87.07
ATOM    128  O   LEU A  20      63.081  -1.087  29.285  1.00 87.07
ATOM    129  N   THR A  21      63.432  -0.336  27.185  1.00174.23
ATOM    130  CA  THR A  21      62.422   0.663  27.330  1.00174.23
ATOM    131  CB  THR A  21      62.355   1.610  26.162  1.00174.23
ATOM    132  OG1 THR A  21      61.518   2.713  26.472  1.00174.23
ATOM    133  CG2 THR A  21      61.823   0.879  24.924  1.00174.23
ATOM    134  C   THR A  21      61.085   0.050  27.555  1.00174.23
ATOM    135  O   THR A  21      60.329   0.483  28.431  1.00174.23
ATOM    136  N   ALA A  22      60.778  -0.991  26.767  1.00 80.90
ATOM    137  CA  ALA A  22      59.490  -1.606  26.868  1.00 80.90
ATOM    138  CB  ALA A  22      59.274  -2.704  25.812  1.00 80.90
ATOM    139  C   ALA A  22      59.285  -2.224  28.211  1.00 80.90
ATOM    140  O   ALA A  22      58.207  -2.081  28.783  1.00 80.90
ATOM    141  N   ALA A  23      60.311  -2.920  28.745  1.00 77.41
ATOM    142  CA  ALA A  23      60.169  -3.613  30.000  1.00 77.41
ATOM    143  CB  ALA A  23      61.430  -4.407  30.387  1.00 77.41
ATOM    144  C   ALA A  23      59.915  -2.655  31.099  1.00 77.41
ATOM    145  O   ALA A  23      59.078  -2.921  31.964  1.00 77.41
ATOM    146  N   ALA A  24      60.644  -1.525  31.099  1.00102.30
ATOM    147  CA  ALA A  24      60.480  -0.615  32.190  1.00102.30
ATOM    148  CB  ALA A  24      61.457   0.572  32.133  1.00102.30
ATOM    149  C   ALA A  24      59.111  -0.061  32.223  1.00102.30
ATOM    150  O   ALA A  24      58.496   0.066  33.284  1.00102.30
ATOM    151  N   ASN A  25      58.605   0.301  31.037  1.00137.49
ATOM    152  CA  ASN A  25      57.310   0.903  31.016  1.00137.49
ATOM    153  CB  ASN A  25      56.942   1.474  29.644  1.00137.49
ATOM    154  CG  ASN A  25      57.828   2.697  29.480  1.00137.49
ATOM    155  OD1 ASN A  25      58.544   2.850  28.493  1.00137.49
ATOM    156  ND2 ASN A  25      57.787   3.594  30.501  1.00137.49
ATOM    157  C   ASN A  25      56.250  -0.058  31.442  1.00137.49
ATOM    158  O   ASN A  25      55.337   0.303  32.185  1.00137.49
ATOM    159  N   SER A  26      56.334  -1.320  30.992  1.00116.28
ATOM    160  CA  SER A  26      55.291  -2.244  31.334  1.00116.28
ATOM    161  CB  SER A  26      55.484  -3.608  30.645  1.00116.28
ATOM    162  OG  SER A  26      54.439  -4.494  31.015  1.00116.28
ATOM    163  C   SER A  26      55.253  -2.469  32.813  1.00116.28
ATOM    164  O   SER A  26      54.178  -2.574  33.398  1.00116.28
ATOM    165  N   LEU A  27      56.431  -2.541  33.456  1.00100.90
ATOM    166  CA  LEU A  27      56.513  -2.792  34.873  1.00100.90
ATOM    167  CB  LEU A  27      57.991  -2.840  35.310  1.00100.90
ATOM    168  CG  LEU A  27      58.241  -3.013  36.816  1.00100.90
ATOM    169  CD1 LEU A  27      57.866  -4.424  37.292  1.00100.90
ATOM    170  CD2 LEU A  27      59.677  -2.601  37.182  1.00100.90
ATOM    171  C   LEU A  27      55.870  -1.677  35.629  1.00100.90
ATOM    172  O   LEU A  27      55.130  -1.921  36.584  1.00100.90
ATOM    173  N   LEU A  28      56.141  -0.423  35.212  1.00 94.82
ATOM    174  CA  LEU A  28      55.613   0.707  35.927  1.00 94.82
ATOM    175  CB  LEU A  28      56.110   2.041  35.340  1.00 94.82
ATOM    176  CG  LEU A  28      55.434   3.288  35.945  1.00 94.82
ATOM    177  CD1 LEU A  28      55.749   3.438  37.439  1.00 94.82
ATOM    178  CD2 LEU A  28      55.760   4.556  35.136  1.00 94.82
ATOM    179  C   LEU A  28      54.129   0.735  35.872  1.00 94.82
ATOM    180  O   LEU A  28      53.461   0.967  36.883  1.00 94.82
ATOM    181  N   ILE A  29      53.580   0.481  34.672  1.00131.58
ATOM    182  CA  ILE A  29      52.164   0.563  34.523  1.00131.58
ATOM    183  CB  ILE A  29      51.712   0.404  33.097  1.00131.58
ATOM    184  CG2 ILE A  29      52.086  -1.002  32.605  1.00131.58
ATOM    185  CG1 ILE A  29      50.216   0.730  32.970  1.00131.58
ATOM    186  CD1 ILE A  29      49.725   0.809  31.521  1.00131.58
ATOM    187  C   ILE A  29      51.476  -0.459  35.363  1.00131.58
ATOM    188  O   ILE A  29      50.477  -0.158  36.017  1.00131.58
ATOM    189  N   ALA A  30      52.005  -1.697  35.364  1.00 63.32
ATOM    190  CA  ALA A  30      51.389  -2.768  36.095  1.00 63.32
ATOM    191  CB  ALA A  30      52.121  -4.111  35.916  1.00 63.32
ATOM    192  C   ALA A  30      51.379  -2.474  37.559  1.00 63.32
ATOM    193  O   ALA A  30      50.393  -2.760  38.238  1.00 63.32
ATOM    194  N   LEU A  31      52.484  -1.914  38.087  1.00163.91
ATOM    195  CA  LEU A  31      52.567  -1.679  39.503  1.00163.91
ATOM    196  CB  LEU A  31      53.981  -1.246  39.950  1.00163.91
ATOM    197  CG  LEU A  31      54.567   0.019  39.290  1.00163.91
ATOM    198  CD1 LEU A  31      53.957   1.313  39.856  1.00163.91
ATOM    199  CD2 LEU A  31      56.103   0.008  39.357  1.00163.91
ATOM    200  C   LEU A  31      51.557  -0.685  39.932  1.00163.91
ATOM    201  O   LEU A  31      50.908  -0.856  40.965  1.00163.91
ATOM    202  N   ILE A  32      51.396   0.377  39.131  1.00 72.71
ATOM    203  CA  ILE A  32      50.469   1.393  39.494  1.00 72.71
ATOM    204  CB  ILE A  32      50.568   2.587  38.597  1.00 72.71
ATOM    205  CG2 ILE A  32      49.412   3.548  38.917  1.00 72.71
ATOM    206  CG1 ILE A  32      51.965   3.210  38.787  1.00 72.71
ATOM    207  CD1 ILE A  32      52.353   4.249  37.739  1.00 72.71
ATOM    208  C   ILE A  32      49.074   0.849  39.508  1.00 72.71
ATOM    209  O   ILE A  32      48.292   1.138  40.418  1.00 72.71
ATOM    210  N   CYS A  33      48.718   0.041  38.493  1.00 95.51
ATOM    211  CA  CYS A  33      47.375  -0.461  38.448  1.00 95.51
ATOM    212  CB  CYS A  33      47.096  -1.301  37.186  1.00 95.51
ATOM    213  SG  CYS A  33      45.387  -1.920  37.104  1.00 95.51
ATOM    214  C   CYS A  33      47.087  -1.336  39.643  1.00 95.51
ATOM    215  O   CYS A  33      46.011  -1.242  40.237  1.00 95.51
ATOM    216  N   THR A  34      48.011  -2.267  39.975  1.00 87.44
ATOM    217  CA  THR A  34      47.790  -3.198  41.057  1.00 87.44
ATOM    218  CB  THR A  34      48.743  -4.359  41.003  1.00 87.44
ATOM    219  OG1 THR A  34      48.587  -5.062  39.778  1.00 87.44
ATOM    220  CG2 THR A  34      48.454  -5.292  42.190  1.00 87.44
ATOM    221  C   THR A  34      47.827  -2.651  42.458  1.00 87.44
ATOM    222  O   THR A  34      46.899  -2.866  43.243  1.00 87.44
ATOM    223  N   GLN A  35      48.879  -1.882  42.802  1.00148.53
ATOM    224  CA  GLN A  35      49.013  -1.541  44.192  1.00148.53
ATOM    225  CB  GLN A  35      50.469  -1.514  44.703  1.00148.53
ATOM    226  CG  GLN A  35      50.595  -1.086  46.169  1.00148.53
ATOM    227  CD  GLN A  35      50.106  -2.219  47.063  1.00148.53
ATOM    228  OE1 GLN A  35      49.868  -2.012  48.252  1.00148.53
ATOM    229  NE2 GLN A  35      49.949  -3.440  46.486  1.00148.53
ATOM    230  C   GLN A  35      48.435  -0.191  44.451  1.00148.53
ATOM    231  O   GLN A  35      48.683   0.770  43.726  1.00148.53
ATOM    232  N   PRO A  36      47.616  -0.154  45.468  1.00107.10
ATOM    233  CA  PRO A  36      46.982   1.069  45.887  1.00107.10
ATOM    234  CD  PRO A  36      46.783  -1.312  45.745  1.00107.10
ATOM    235  CB  PRO A  36      45.825   0.655  46.791  1.00107.10
ATOM    236  CG  PRO A  36      45.462  -0.752  46.289  1.00107.10
ATOM    237  C   PRO A  36      47.895   2.083  46.514  1.00107.10
ATOM    238  O   PRO A  36      47.613   3.273  46.397  1.00107.10
ATOM    239  N   ALA A  37      48.994   1.649  47.162  1.00 53.55
ATOM    240  CA  ALA A  37      49.886   2.547  47.849  1.00 53.55
ATOM    241  CB  ALA A  37      51.085   1.837  48.499  1.00 53.55
ATOM    242  C   ALA A  37      50.434   3.497  46.837  1.00 53.55
ATOM    243  O   ALA A  37      50.783   4.633  47.146  1.00 53.55
ATOM    244  N   LEU A  38      50.572   2.991  45.606  1.00112.05
ATOM    245  CA  LEU A  38      51.092   3.634  44.440  1.00112.05
ATOM    246  CB  LEU A  38      51.355   2.636  43.300  1.00112.05
ATOM    247  CG  LEU A  38      52.415   1.585  43.680  1.00112.05
ATOM    248  CD1 LEU A  38      52.673   0.594  42.533  1.00112.05
ATOM    249  CD2 LEU A  38      53.697   2.263  44.181  1.00112.05
ATOM    250  C   LEU A  38      50.196   4.716  43.913  1.00112.05
ATOM    251  O   LEU A  38      50.641   5.511  43.093  1.00112.05
ATOM    252  N   ARG A  39      48.896   4.758  44.263  1.00273.32
ATOM    253  CA  ARG A  39      48.076   5.732  43.591  1.00273.32
ATOM    254  CB  ARG A  39      46.588   5.357  43.587  1.00273.32
ATOM    255  CG  ARG A  39      45.725   6.350  42.809  1.00273.32
ATOM    256  CD  ARG A  39      44.227   6.085  42.936  1.00273.32
ATOM    257  NE  ARG A  39      43.922   6.008  44.390  1.00273.32
ATOM    258  CZ  ARG A  39      42.622   5.972  44.804  1.00273.32
ATOM    259  NH1 ARG A  39      41.621   6.088  43.885  1.00273.32
ATOM    260  NH2 ARG A  39      42.325   5.830  46.127  1.00273.32
ATOM    261  C   ARG A  39      48.203   7.113  44.184  1.00273.32
ATOM    262  O   ARG A  39      47.531   7.467  45.150  1.00273.32
ATOM    263  N   ASN A  40      49.052   7.966  43.572  1.00105.82
ATOM    264  CA  ASN A  40      49.183   9.329  44.018  1.00105.82
ATOM    265  CB  ASN A  40      50.442   9.596  44.863  1.00105.82
ATOM    266  CG  ASN A  40      50.157   9.036  46.253  1.00105.82
ATOM    267  OD1 ASN A  40      49.474   9.675  47.053  1.00105.82
ATOM    268  ND2 ASN A  40      50.666   7.808  46.541  1.00105.82
ATOM    269  C   ASN A  40      49.186  10.208  42.787  1.00105.82
ATOM    270  O   ASN A  40      49.304   9.689  41.680  1.00105.82
ATOM    271  N   THR A  41      49.037  11.554  42.950  1.00156.78
ATOM    272  CA  THR A  41      48.954  12.509  41.850  1.00156.78
ATOM    273  CB  THR A  41      48.734  13.923  42.314  1.00156.78
ATOM    274  OG1 THR A  41      48.626  14.799  41.201  1.00156.78
ATOM    275  CG2 THR A  41      49.907  14.348  43.205  1.00156.78
ATOM    276  C   THR A  41      50.238  12.445  41.059  1.00156.78
ATOM    277  O   THR A  41      50.253  12.430  39.818  1.00156.78
ATOM    278  N   SER A  42      51.362  12.385  41.795  1.00 66.54
ATOM    279  CA  SER A  42      52.656  12.308  41.198  1.00 66.54
ATOM    280  CB  SER A  42      53.774  12.358  42.252  1.00 66.54
ATOM    281  OG  SER A  42      53.699  13.591  42.954  1.00 66.54
ATOM    282  C   SER A  42      52.730  11.007  40.465  1.00 66.54
ATOM    283  O   SER A  42      53.341  10.926  39.403  1.00 66.54
ATOM    284  N   ASN A  43      52.089   9.958  41.018  1.00112.50
ATOM    285  CA  ASN A  43      52.054   8.634  40.448  1.00112.50
ATOM    286  CB  ASN A  43      51.449   7.591  41.395  1.00112.50
ATOM    287  CG  ASN A  43      52.407   7.521  42.585  1.00112.50
ATOM    288  OD1 ASN A  43      52.472   8.441  43.398  1.00112.50
ATOM    289  ND2 ASN A  43      53.158   6.393  42.705  1.00112.50
ATOM    290  C   ASN A  43      51.289   8.669  39.125  1.00112.50
ATOM    291  O   ASN A  43      51.615   7.910  38.220  1.00112.50
ATOM    292  N   PHE A  44      50.224   9.499  38.974  1.00160.94
ATOM    293  CA  PHE A  44      49.446   9.605  37.740  1.00160.94
ATOM    294  CB  PHE A  44      48.215  10.519  37.887  1.00160.94
ATOM    295  CG  PHE A  44      47.272  10.187  36.783  1.00160.94
ATOM    296  CD1 PHE A  44      47.351  10.801  35.553  1.00160.94
ATOM    297  CD2 PHE A  44      46.301   9.234  36.988  1.00160.94
ATOM    298  CE1 PHE A  44      46.464  10.469  34.553  1.00160.94
ATOM    299  CE2 PHE A  44      45.412   8.899  35.994  1.00160.94
ATOM    300  CZ  PHE A  44      45.493   9.520  34.771  1.00160.94
ATOM    301  C   PHE A  44      50.339  10.201  36.682  1.00160.94
ATOM    302  O   PHE A  44      50.284   9.873  35.492  1.00160.94
ATOM    303  N   PHE A  45      51.161  11.178  37.097  1.00107.48
ATOM    304  CA  PHE A  45      52.031  11.800  36.137  1.00107.48
ATOM    305  CB  PHE A  45      52.770  13.026  36.704  1.00107.48
ATOM    306  CG  PHE A  45      51.722  14.038  37.038  1.00107.48
ATOM    307  CD1 PHE A  45      50.979  14.629  36.040  1.00107.48
ATOM    308  CD2 PHE A  45      51.495  14.418  38.343  1.00107.48
ATOM    309  CE1 PHE A  45      50.014  15.562  36.338  1.00107.48
ATOM    310  CE2 PHE A  45      50.534  15.351  38.649  1.00107.48
ATOM    311  CZ  PHE A  45      49.791  15.924  37.645  1.00107.48
ATOM    312  C   PHE A  45      53.034  10.789  35.642  1.00107.48
ATOM    313  O   PHE A  45      53.374  10.756  34.451  1.00107.48
ATOM    314  N   LEU A  46      53.546   9.940  36.563  1.00 96.77
ATOM    315  CA  LEU A  46      54.515   8.945  36.196  1.00 96.77
ATOM    316  CB  LEU A  46      54.972   8.053  37.368  1.00 96.77
ATOM    317  CG  LEU A  46      55.765   8.771  38.473  1.00 96.77
ATOM    318  CD1 LEU A  46      56.167   7.779  39.580  1.00 96.77
ATOM    319  CD2 LEU A  46      56.970   9.535  37.898  1.00 96.77
ATOM    320  C   LEU A  46      53.861   8.021  35.206  1.00 96.77
ATOM    321  O   LEU A  46      54.552   7.601  34.290  1.00 96.77
ATOM    322  N   VAL A  47      52.555   7.659  35.356  1.00154.83
ATOM    323  CA  VAL A  47      51.882   6.729  34.458  1.00154.83
ATOM    324  CB  VAL A  47      50.457   6.367  34.826  1.00154.83
ATOM    325  CG1 VAL A  47      50.415   5.923  36.294  1.00154.83
ATOM    326  CG2 VAL A  47      49.482   7.487  34.438  1.00154.83
ATOM    327  C   VAL A  47      51.831   7.314  33.071  1.00154.83
ATOM    328  O   VAL A  47      51.982   6.585  32.092  1.00154.83
ATOM    329  N   SER A  48      51.577   8.636  32.936  1.00 95.95
ATOM    330  CA  SER A  48      51.482   9.219  31.623  1.00 95.95
ATOM    331  CB  SER A  48      51.062  10.697  31.664  1.00 95.95
ATOM    332  OG  SER A  48      50.982  11.213  30.343  1.00 95.95
ATOM    333  C   SER A  48      52.807   9.126  30.915  1.00 95.95
ATOM    334  O   SER A  48      52.909   8.816  29.721  1.00 95.95
ATOM    335  N   LEU A  49      53.879   9.387  31.671  1.00111.21
ATOM    336  CA  LEU A  49      55.196   9.357  31.118  1.00111.21
ATOM    337  CB  LEU A  49      56.263   9.723  32.156  1.00111.21
ATOM    338  CG  LEU A  49      57.697   9.698  31.602  1.00111.21
ATOM    339  CD1 LEU A  49      57.917  10.796  30.549  1.00111.21
ATOM    340  CD2 LEU A  49      58.718   9.760  32.743  1.00111.21
ATOM    341  C   LEU A  49      55.523   7.962  30.654  1.00111.21
ATOM    342  O   LEU A  49      56.172   7.800  29.626  1.00111.21
ATOM    343  N   PHE A  50      55.106   6.925  31.418  1.00201.63
ATOM    344  CA  PHE A  50      55.364   5.525  31.134  1.00201.63
ATOM    345  CB  PHE A  50      54.775   4.599  32.217  1.00201.63
ATOM    346  CG  PHE A  50      53.886   3.609  31.538  1.00201.63
ATOM    347  CD1 PHE A  50      54.384   2.482  30.929  1.00201.63
ATOM    348  CD2 PHE A  50      52.527   3.811  31.526  1.00201.63
ATOM    349  CE1 PHE A  50      53.562   1.579  30.306  1.00201.63
ATOM    350  CE2 PHE A  50      51.694   2.917  30.903  1.00201.63
ATOM    351  CZ  PHE A  50      52.208   1.797  30.299  1.00201.63
ATOM    352  C   PHE A  50      54.699   5.169  29.855  1.00201.63
ATOM    353  O   PHE A  50      55.234   4.352  29.110  1.00201.63
ATOM    354  N   THR A  51      53.472   5.664  29.620  1.00134.54
ATOM    355  CA  THR A  51      52.786   5.302  28.415  1.00134.54
ATOM    356  CB  THR A  51      51.383   5.832  28.351  1.00134.54
ATOM    357  OG1 THR A  51      51.387   7.252  28.328  1.00134.54
ATOM    358  CG2 THR A  51      50.619   5.321  29.582  1.00134.54
ATOM    359  C   THR A  51      53.532   5.838  27.239  1.00134.54
ATOM    360  O   THR A  51      53.698   5.153  26.228  1.00134.54
ATOM    361  N   SER A  52      54.011   7.092  27.356  1.00141.68
ATOM    362  CA  SER A  52      54.686   7.701  26.248  1.00141.68
ATOM    363  CB  SER A  52      55.098   9.151  26.563  1.00141.68
ATOM    364  OG  SER A  52      53.938   9.932  26.812  1.00141.68
ATOM    365  C   SER A  52      55.942   6.936  25.915  1.00141.68
ATOM    366  O   SER A  52      56.253   6.698  24.746  1.00141.68
ATOM    367  N   ASP A  53      56.707   6.529  26.944  1.00118.94
ATOM    368  CA  ASP A  53      57.949   5.824  26.747  1.00118.94
ATOM    369  CB  ASP A  53      58.745   5.654  28.056  1.00118.94
ATOM    370  CG  ASP A  53      59.207   7.034  28.530  1.00118.94
ATOM    371  OD1 ASP A  53      58.754   8.054  27.948  1.00118.94
ATOM    372  OD2 ASP A  53      60.028   7.080  29.484  1.00118.94
ATOM    373  C   ASP A  53      57.723   4.452  26.132  1.00118.94
ATOM    374  O   ASP A  53      58.538   3.972  25.344  1.00118.94
ATOM    375  N   LEU A  54      56.631   3.752  26.507  1.00 97.33
ATOM    376  CA  LEU A  54      56.324   2.437  25.981  1.00 97.33
ATOM    377  CB  LEU A  54      55.065   1.863  26.657  1.00 97.33
ATOM    378  CG  LEU A  54      54.656   0.452  26.204  1.00 97.33
ATOM    379  CD1 LEU A  54      55.714  -0.590  26.600  1.00 97.33
ATOM    380  CD2 LEU A  54      53.263   0.083  26.739  1.00 97.33
ATOM    381  C   LEU A  54      56.064   2.548  24.521  1.00 97.33
ATOM    382  O   LEU A  54      56.474   1.696  23.741  1.00 97.33
ATOM    383  N   MET A  55      55.362   3.613  24.113  1.00109.89
ATOM    384  CA  MET A  55      55.044   3.802  22.726  1.00109.89
ATOM    385  CB  MET A  55      54.191   5.059  22.496  1.00109.89
ATOM    386  CG  MET A  55      52.851   5.024  23.234  1.00109.89
ATOM    387  SD  MET A  55      51.658   3.804  22.603  1.00109.89
ATOM    388  CE  MET A  55      52.522   2.319  23.191  1.00109.89
ATOM    389  C   MET A  55      56.332   3.990  21.969  1.00109.89
ATOM    390  O   MET A  55      56.436   3.576  20.813  1.00109.89
ATOM    391  N   VAL A  56      57.328   4.689  22.570  1.00165.27
ATOM    392  CA  VAL A  56      58.514   4.935  21.796  1.00165.27
ATOM    393  CB  VAL A  56      59.489   5.897  22.429  1.00165.27
ATOM    394  CG1 VAL A  56      60.226   5.225  23.595  1.00165.27
ATOM    395  CG2 VAL A  56      60.429   6.411  21.325  1.00165.27
ATOM    396  C   VAL A  56      59.252   3.657  21.460  1.00165.27
ATOM    397  O   VAL A  56      59.599   3.453  20.304  1.00165.27
ATOM    398  N   GLY A  57      59.509   2.753  22.434  1.00108.53
ATOM    399  CA  GLY A  57      60.211   1.504  22.239  1.00108.53
ATOM    400  C   GLY A  57      59.399   0.522  21.459  1.00108.53
ATOM    401  O   GLY A  57      59.960  -0.454  20.969  1.00108.53
ATOM    402  N   LEU A  58      58.054   0.590  21.533  1.00148.40
ATOM    403  CA  LEU A  58      57.281  -0.321  20.729  1.00148.40
ATOM    404  CB  LEU A  58      55.869  -0.593  21.280  1.00148.40
ATOM    405  CG  LEU A  58      55.845  -1.569  22.478  1.00148.40
ATOM    406  CD1 LEU A  58      56.613  -1.034  23.695  1.00148.40
ATOM    407  CD2 LEU A  58      54.408  -1.994  22.803  1.00148.40
ATOM    408  C   LEU A  58      57.138   0.054  19.275  1.00148.40
ATOM    409  O   LEU A  58      57.481  -0.727  18.391  1.00148.40
ATOM    410  N   VAL A  59      56.551   1.241  18.999  1.00 87.33
ATOM    411  CA  VAL A  59      56.252   1.677  17.659  1.00 87.33
ATOM    412  CB  VAL A  59      55.128   2.666  17.636  1.00 87.33
ATOM    413  CG1 VAL A  59      54.924   3.145  16.187  1.00 87.33
ATOM    414  CG2 VAL A  59      53.894   2.012  18.281  1.00 87.33
ATOM    415  C   VAL A  59      57.385   2.318  16.923  1.00 87.33
ATOM    416  O   VAL A  59      57.600   2.034  15.748  1.00 87.33
ATOM    417  N   VAL A  60      58.049   3.299  17.568  1.00 94.80
ATOM    418  CA  VAL A  60      59.072   4.088  16.945  1.00 94.80
ATOM    419  CB  VAL A  60      59.306   5.389  17.657  1.00 94.80
ATOM    420  CG1 VAL A  60      60.437   6.142  16.939  1.00 94.80
ATOM    421  CG2 VAL A  60      57.983   6.172  17.707  1.00 94.80
ATOM    422  C   VAL A  60      60.408   3.424  16.834  1.00 94.80
ATOM    423  O   VAL A  60      60.969   3.337  15.743  1.00 94.80
ATOM    424  N   MET A  61      60.946   2.933  17.968  1.00 81.95
ATOM    425  CA  MET A  61      62.297   2.449  17.976  1.00 81.95
ATOM    426  CB  MET A  61      62.822   2.050  19.362  1.00 81.95
ATOM    427  CG  MET A  61      63.062   3.241  20.283  1.00 81.95
ATOM    428  SD  MET A  61      64.008   2.813  21.770  1.00 81.95
ATOM    429  CE  MET A  61      65.535   2.490  20.843  1.00 81.95
ATOM    430  C   MET A  61      62.454   1.273  17.081  1.00 81.95
ATOM    431  O   MET A  61      63.434   1.193  16.344  1.00 81.95
ATOM    432  N   PRO A  62      61.549   0.347  17.104  1.00 96.15
ATOM    433  CA  PRO A  62      61.737  -0.807  16.274  1.00 96.15
ATOM    434  CD  PRO A  62      60.784   0.047  18.301  1.00 96.15
ATOM    435  CB  PRO A  62      60.684  -1.818  16.726  1.00 96.15
ATOM    436  CG  PRO A  62      60.469  -1.457  18.212  1.00 96.15
ATOM    437  C   PRO A  62      61.779  -0.488  14.805  1.00 96.15
ATOM    438  O   PRO A  62      62.640  -1.035  14.118  1.00 96.15
ATOM    439  N   PRO A  63      60.908   0.343  14.296  1.00110.23
ATOM    440  CA  PRO A  63      60.994   0.705  12.907  1.00110.23
ATOM    441  CD  PRO A  63      59.523   0.266  14.730  1.00110.23
ATOM    442  CB  PRO A  63      59.660   1.360  12.563  1.00110.23
ATOM    443  CG  PRO A  63      58.671   0.660  13.510  1.00110.23
ATOM    444  C   PRO A  63      62.192   1.555  12.642  1.00110.23
ATOM    445  O   PRO A  63      62.666   1.598  11.505  1.00110.23
ATOM    446  N   ALA A  64      62.670   2.270  13.674  1.00 55.00
ATOM    447  CA  ALA A  64      63.823   3.093  13.526  1.00 55.00
ATOM    448  CB  ALA A  64      64.190   3.859  14.808  1.00 55.00
ATOM    449  C   ALA A  64      64.969   2.202  13.205  1.00 55.00
ATOM    450  O   ALA A  64      65.726   2.453  12.268  1.00 55.00
ATOM    451  N   MET A  65      65.081   1.088  13.952  1.00 99.03
ATOM    452  CA  MET A  65      66.203   0.221  13.762  1.00 99.03
ATOM    453  CB  MET A  65      66.178  -1.023  14.663  1.00 99.03
ATOM    454  CG  MET A  65      67.385  -1.941  14.455  1.00 99.03
ATOM    455  SD  MET A  65      67.317  -3.479  15.419  1.00 99.03
ATOM    456  CE  MET A  65      65.886  -4.149  14.517  1.00 99.03
ATOM    457  C   MET A  65      66.175  -0.286  12.353  1.00 99.03
ATOM    458  O   MET A  65      67.190  -0.276  11.658  1.00 99.03
ATOM    459  N   LEU A  66      64.986  -0.706  11.877  1.00 68.85
ATOM    460  CA  LEU A  66      64.914  -1.306  10.575  1.00 68.85
ATOM    461  CB  LEU A  66      63.512  -1.847  10.257  1.00 68.85
ATOM    462  CG  LEU A  66      63.058  -2.942  11.248  1.00 68.85
ATOM    463  CD1 LEU A  66      61.742  -3.596  10.797  1.00 68.85
ATOM    464  CD2 LEU A  66      64.171  -3.965  11.521  1.00 68.85
ATOM    465  C   LEU A  66      65.315  -0.326   9.511  1.00 68.85
ATOM    466  O   LEU A  66      66.173  -0.633   8.685  1.00 68.85
ATOM    467  N   ASN A  67      64.771   0.908   9.552  1.00 80.19
ATOM    468  CA  ASN A  67      65.036   1.896   8.541  1.00 80.19
ATOM    469  CB  ASN A  67      64.450   3.263   8.936  1.00 80.19
ATOM    470  CG  ASN A  67      64.897   4.325   7.943  1.00 80.19
ATOM    471  OD1 ASN A  67      64.722   4.184   6.735  1.00 80.19
ATOM    472  ND2 ASN A  67      65.496   5.424   8.480  1.00 80.19
ATOM    473  C   ASN A  67      66.513   2.076   8.413  1.00 80.19
ATOM    474  O   ASN A  67      67.003   2.273   7.301  1.00 80.19
ATOM    475  N   ALA A  68      67.244   2.109   9.545  1.00 68.06
ATOM    476  CA  ALA A  68      68.677   2.244   9.492  1.00 68.06
ATOM    477  CB  ALA A  68      69.282   2.545  10.873  1.00 68.06
ATOM    478  C   ALA A  68      69.375   1.009   8.982  1.00 68.06
ATOM    479  O   ALA A  68      70.167   1.079   8.044  1.00 68.06
ATOM    480  N   LEU A  69      69.075  -0.175   9.564  1.00 86.09
ATOM    481  CA  LEU A  69      69.805  -1.358   9.189  1.00 86.09
ATOM    482  CB  LEU A  69      69.381  -2.607   9.973  1.00 86.09
ATOM    483  CG  LEU A  69      69.824  -2.578  11.446  1.00 86.09
ATOM    484  CD1 LEU A  69      69.368  -3.849  12.178  1.00 86.09
ATOM    485  CD2 LEU A  69      71.341  -2.353  11.570  1.00 86.09
ATOM    486  C   LEU A  69      69.550  -1.616   7.755  1.00 86.09
ATOM    487  O   LEU A  69      70.480  -1.846   6.980  1.00 86.09
ATOM    488  N   TYR A  70      68.262  -1.586   7.375  1.00302.48
ATOM    489  CA  TYR A  70      67.978  -1.651   5.985  1.00302.48
ATOM    490  CB  TYR A  70      66.483  -1.805   5.634  1.00302.48
ATOM    491  CG  TYR A  70      66.159  -3.259   5.759  1.00302.48
ATOM    492  CD1 TYR A  70      66.156  -3.898   6.978  1.00302.48
ATOM    493  CD2 TYR A  70      65.845  -3.990   4.636  1.00302.48
ATOM    494  CE1 TYR A  70      65.858  -5.239   7.068  1.00302.48
ATOM    495  CE2 TYR A  70      65.545  -5.332   4.717  1.00302.48
ATOM    496  CZ  TYR A  70      65.553  -5.962   5.936  1.00302.48
ATOM    497  OH  TYR A  70      65.247  -7.338   6.031  1.00302.48
ATOM    498  C   TYR A  70      68.506  -0.364   5.483  1.00302.48
ATOM    499  O   TYR A  70      68.528   0.643   6.165  1.00302.48
ATOM    500  N   GLY A  71      69.070  -0.339   4.302  1.00156.27
ATOM    501  CA  GLY A  71      69.587   0.918   3.880  1.00156.27
ATOM    502  C   GLY A  71      68.454   1.874   3.683  1.00156.27
ATOM    503  O   GLY A  71      68.661   3.086   3.711  1.00156.27
ATOM    504  N   ARG A  72      67.243   1.346   3.410  1.00116.68
ATOM    505  CA  ARG A  72      66.151   2.193   3.017  1.00116.68
ATOM    506  CB  ARG A  72      65.829   2.041   1.521  1.00116.68
ATOM    507  CG  ARG A  72      65.466   0.607   1.117  1.00116.68
ATOM    508  CD  ARG A  72      65.498   0.339  -0.392  1.00116.68
ATOM    509  NE  ARG A  72      66.923   0.143  -0.790  1.00116.68
ATOM    510  CZ  ARG A  72      67.594   1.128  -1.458  1.00116.68
ATOM    511  NH1 ARG A  72      66.950   2.283  -1.799  1.00116.68
ATOM    512  NH2 ARG A  72      68.905   0.958  -1.794  1.00116.68
ATOM    513  C   ARG A  72      64.894   1.904   3.795  1.00116.68
ATOM    514  O   ARG A  72      64.922   1.316   4.875  1.00116.68
ATOM    515  N   TRP A  73      63.749   2.388   3.247  1.00 93.06
ATOM    516  CA  TRP A  73      62.445   2.302   3.856  1.00 93.06
ATOM    517  CB  TRP A  73      61.804   3.697   3.932  1.00 93.06
ATOM    518  CG  TRP A  73      60.419   3.774   4.523  1.00 93.06
ATOM    519  CD2 TRP A  73      60.138   3.725   5.929  1.00 93.06
ATOM    520  CD1 TRP A  73      59.216   3.907   3.890  1.00 93.06
ATOM    521  NE1 TRP A  73      58.203   3.957   4.818  1.00 93.06
ATOM    522  CE2 TRP A  73      58.755   3.839   6.077  1.00 93.06
ATOM    523  CE3 TRP A  73      60.963   3.592   7.011  1.00 93.06
ATOM    524  CZ2 TRP A  73      58.174   3.826   7.310  1.00 93.06
ATOM    525  CZ3 TRP A  73      60.373   3.576   8.255  1.00 93.06
ATOM    526  CH2 TRP A  73      59.005   3.692   8.400  1.00 93.06
ATOM    527  C   TRP A  73      61.557   1.399   3.035  1.00 93.06
ATOM    528  O   TRP A  73      61.352   1.620   1.843  1.00 93.06
ATOM    529  N   VAL A  74      61.085   0.299   3.661  1.00 85.51
ATOM    530  CA  VAL A  74      60.221  -0.710   3.100  1.00 85.51
ATOM    531  CB  VAL A  74      60.414  -2.039   3.770  1.00 85.51
ATOM    532  CG1 VAL A  74      59.446  -3.060   3.152  1.00 85.51
ATOM    533  CG2 VAL A  74      61.895  -2.435   3.631  1.00 85.51
ATOM    534  C   VAL A  74      58.739  -0.391   3.130  1.00 85.51
ATOM    535  O   VAL A  74      57.987  -0.901   2.299  1.00 85.51
ATOM    536  N   LEU A  75      58.281   0.394   4.130  1.00133.63
ATOM    537  CA  LEU A  75      56.886   0.619   4.458  1.00133.63
ATOM    538  CB  LEU A  75      56.671   1.220   5.858  1.00133.63
ATOM    539  CG  LEU A  75      56.990   0.230   6.997  1.00133.63
ATOM    540  CD1 LEU A  75      56.634   0.822   8.373  1.00133.63
ATOM    541  CD2 LEU A  75      56.340  -1.138   6.738  1.00133.63
ATOM    542  C   LEU A  75      56.045   1.405   3.485  1.00133.63
ATOM    543  O   LEU A  75      54.841   1.166   3.453  1.00133.63
ATOM    544  N   ALA A  76      56.594   2.413   2.771  1.00269.62
ATOM    545  CA  ALA A  76      55.887   3.210   1.786  1.00269.62
ATOM    546  CB  ALA A  76      54.536   2.696   1.245  1.00269.62
ATOM    547  C   ALA A  76      55.677   4.589   2.333  1.00269.62
ATOM    548  O   ALA A  76      56.040   4.876   3.472  1.00269.62
ATOM    549  N   ARG A  77      55.115   5.486   1.497  1.00230.69
ATOM    550  CA  ARG A  77      54.916   6.878   1.802  1.00230.69
ATOM    551  CB  ARG A  77      54.329   7.606   0.573  1.00230.69
ATOM    552  CG  ARG A  77      53.831   9.028   0.827  1.00230.69
ATOM    553  CD  ARG A  77      53.205   9.691  -0.404  1.00230.69
ATOM    554  NE  ARG A  77      52.072   8.841  -0.872  1.00230.69
ATOM    555  CZ  ARG A  77      50.824   8.982  -0.333  1.00230.69
ATOM    556  NH1 ARG A  77      50.601   9.903   0.648  1.00230.69
ATOM    557  NH2 ARG A  77      49.797   8.199  -0.778  1.00230.69
ATOM    558  C   ARG A  77      53.978   7.122   2.953  1.00230.69
ATOM    559  O   ARG A  77      54.302   7.874   3.876  1.00230.69
ATOM    560  N   GLY A  78      52.790   6.488   2.932  1.00 43.87
ATOM    561  CA  GLY A  78      51.800   6.724   3.947  1.00 43.87
ATOM    562  C   GLY A  78      52.298   6.240   5.257  1.00 43.87
ATOM    563  O   GLY A  78      52.107   6.893   6.283  1.00 43.87
ATOM    564  N   LEU A  79      52.935   5.055   5.228  1.00151.49
ATOM    565  CA  LEU A  79      53.436   4.405   6.396  1.00151.49
ATOM    566  CB  LEU A  79      53.974   2.989   6.127  1.00151.49
ATOM    567  CG  LEU A  79      52.851   1.964   5.883  1.00151.49
ATOM    568  CD1 LEU A  79      52.051   1.708   7.173  1.00151.49
ATOM    569  CD2 LEU A  79      51.949   2.387   4.712  1.00151.49
ATOM    570  C   LEU A  79      54.515   5.240   7.008  1.00151.49
ATOM    571  O   LEU A  79      54.580   5.356   8.226  1.00151.49
ATOM    572  N   CYS A  80      55.392   5.842   6.184  1.00 72.45
ATOM    573  CA  CYS A  80      56.475   6.660   6.670  1.00 72.45
ATOM    574  CB  CYS A  80      57.412   7.156   5.534  1.00 72.45
ATOM    575  SG  CYS A  80      58.618   8.438   6.030  1.00 72.45
ATOM    576  C   CYS A  80      55.919   7.850   7.388  1.00 72.45
ATOM    577  O   CYS A  80      56.424   8.231   8.443  1.00 72.45
ATOM    578  N   LEU A  81      54.853   8.463   6.838  1.00168.60
ATOM    579  CA  LEU A  81      54.279   9.656   7.407  1.00168.60
ATOM    580  CB  LEU A  81      53.121  10.148   6.518  1.00168.60
ATOM    581  CG  LEU A  81      52.566  11.545   6.832  1.00168.60
ATOM    582  CD1 LEU A  81      53.603  12.637   6.520  1.00168.60
ATOM    583  CD2 LEU A  81      51.242  11.778   6.088  1.00168.60
ATOM    584  C   LEU A  81      53.735   9.358   8.762  1.00168.60
ATOM    585  O   LEU A  81      53.916  10.129   9.706  1.00168.60
ATOM    586  N   LEU A  82      53.053   8.209   8.872  1.00 71.41
ATOM    587  CA  LEU A  82      52.407   7.813  10.089  1.00 71.41
ATOM    588  CB  LEU A  82      51.637   6.497   9.872  1.00 71.41
ATOM    589  CG  LEU A  82      50.807   5.991  11.064  1.00 71.41
ATOM    590  CD1 LEU A  82      49.652   6.950  11.393  1.00 71.41
ATOM    591  CD2 LEU A  82      50.315   4.554  10.816  1.00 71.41
ATOM    592  C   LEU A  82      53.427   7.592  11.163  1.00 71.41
ATOM    593  O   LEU A  82      53.237   8.033  12.295  1.00 71.41
ATOM    594  N   TRP A  83      54.549   6.921  10.821  1.00 87.69
ATOM    595  CA  TRP A  83      55.571   6.602  11.781  1.00 87.69
ATOM    596  CB  TRP A  83      56.676   5.711  11.199  1.00 87.69
ATOM    597  CG  TRP A  83      57.695   5.321  12.233  1.00 87.69
ATOM    598  CD2 TRP A  83      58.982   5.941  12.357  1.00 87.69
ATOM    599  CD1 TRP A  83      57.625   4.372  13.208  1.00 87.69
ATOM    600  NE1 TRP A  83      58.783   4.369  13.944  1.00 87.69
ATOM    601  CE2 TRP A  83      59.629   5.330  13.428  1.00 87.69
ATOM    602  CE3 TRP A  83      59.570   6.940  11.636  1.00 87.69
ATOM    603  CZ2 TRP A  83      60.886   5.711  13.799  1.00 87.69
ATOM    604  CZ3 TRP A  83      60.838   7.323  12.011  1.00 87.69
ATOM    605  CH2 TRP A  83      61.481   6.718  13.073  1.00 87.69
ATOM    606  C   TRP A  83      56.190   7.850  12.322  1.00 87.69
ATOM    607  O   TRP A  83      56.473   7.944  13.516  1.00 87.69
ATOM    608  N   THR A  84      56.440   8.839  11.448  1.00 74.74
ATOM    609  CA  THR A  84      57.053  10.078  11.855  1.00 74.74
ATOM    610  CB  THR A  84      57.296  11.000  10.702  1.00 74.74
ATOM    611  OG1 THR A  84      58.109  10.355   9.731  1.00 74.74
ATOM    612  CG2 THR A  84      58.007  12.258  11.231  1.00 74.74
ATOM    613  C   THR A  84      56.162  10.794  12.827  1.00 74.74
ATOM    614  O   THR A  84      56.636  11.397  13.793  1.00 74.74
ATOM    615  N   ALA A  85      54.842  10.775  12.565  1.00 73.26
ATOM    616  CA  ALA A  85      53.910  11.467  13.414  1.00 73.26
ATOM    617  CB  ALA A  85      52.466  11.401  12.890  1.00 73.26
ATOM    618  C   ALA A  85      53.925  10.863  14.780  1.00 73.26
ATOM    619  O   ALA A  85      53.869  11.602  15.760  1.00 73.26
ATOM    620  N   PHE A  86      53.997   9.515  14.871  1.00179.27
ATOM    621  CA  PHE A  86      53.963   8.792  16.113  1.00179.27
ATOM    622  CB  PHE A  86      54.028   7.274  15.868  1.00179.27
ATOM    623  CG  PHE A  86      53.897   6.559  17.167  1.00179.27
ATOM    624  CD1 PHE A  86      54.971   6.435  18.018  1.00179.27
ATOM    625  CD2 PHE A  86      52.697   5.988  17.520  1.00179.27
ATOM    626  CE1 PHE A  86      54.841   5.768  19.213  1.00179.27
ATOM    627  CE2 PHE A  86      52.562   5.319  18.714  1.00179.27
ATOM    628  CZ  PHE A  86      53.636   5.208  19.565  1.00179.27
ATOM    629  C   PHE A  86      55.155   9.175  16.918  1.00179.27
ATOM    630  O   PHE A  86      55.031   9.385  18.120  1.00179.27
ATOM    631  N   ASP A  87      56.337   9.261  16.273  1.00 99.77
ATOM    632  CA  ASP A  87      57.564   9.560  16.960  1.00 99.77
ATOM    633  CB  ASP A  87      58.768   9.509  16.002  1.00 99.77
ATOM    634  CG  ASP A  87      60.056   9.352  16.796  1.00 99.77
ATOM    635  OD1 ASP A  87      60.017   9.463  18.051  1.00 99.77
ATOM    636  OD2 ASP A  87      61.104   9.111  16.141  1.00 99.77
ATOM    637  C   ASP A  87      57.503  10.925  17.570  1.00 99.77
ATOM    638  O   ASP A  87      57.904  11.125  18.720  1.00 99.77
ATOM    639  N   VAL A  88      56.988  11.909  16.809  1.00 89.30
ATOM    640  CA  VAL A  88      56.942  13.245  17.317  1.00 89.30
ATOM    641  CB  VAL A  88      56.450  14.246  16.318  1.00 89.30
ATOM    642  CG1 VAL A  88      56.376  15.623  16.999  1.00 89.30
ATOM    643  CG2 VAL A  88      57.382  14.214  15.097  1.00 89.30
ATOM    644  C   VAL A  88      56.042  13.318  18.504  1.00 89.30
ATOM    645  O   VAL A  88      56.388  13.957  19.499  1.00 89.30
ATOM    646  N   MET A  89      54.868  12.653  18.428  1.00126.17
ATOM    647  CA  MET A  89      53.906  12.750  19.485  1.00126.17
ATOM    648  CB  MET A  89      52.581  12.008  19.240  1.00126.17
ATOM    649  CG  MET A  89      52.634  10.534  19.639  1.00126.17
ATOM    650  SD  MET A  89      51.038   9.803  20.110  1.00126.17
ATOM    651  CE  MET A  89      50.502   9.443  18.417  1.00126.17
ATOM    652  C   MET A  89      54.466  12.180  20.744  1.00126.17
ATOM    653  O   MET A  89      54.212  12.712  21.817  1.00126.17
ATOM    654  N   CYS A  90      55.206  11.061  20.658  1.00134.37
ATOM    655  CA  CYS A  90      55.772  10.383  21.797  1.00134.37
ATOM    656  CB  CYS A  90      56.504   9.112  21.349  1.00134.37
ATOM    657  SG  CYS A  90      57.416   8.315  22.693  1.00134.37
ATOM    658  C   CYS A  90      56.778  11.251  22.477  1.00134.37
ATOM    659  O   CYS A  90      56.838  11.296  23.707  1.00134.37
ATOM    660  N   CYS A  91      57.623  11.939  21.686  1.00123.83
ATOM    661  CA  CYS A  91      58.641  12.766  22.264  1.00123.83
ATOM    662  CB  CYS A  91      59.569  13.381  21.201  1.00123.83
ATOM    663  SG  CYS A  91      60.863  14.441  21.912  1.00123.83
ATOM    664  C   CYS A  91      58.026  13.885  23.036  1.00123.83
ATOM    665  O   CYS A  91      58.461  14.206  24.143  1.00123.83
ATOM    666  N   SER A  92      56.988  14.505  22.450  1.00 96.48
ATOM    667  CA  SER A  92      56.358  15.628  23.066  1.00 96.48
ATOM    668  CB  SER A  92      55.251  16.238  22.186  1.00 96.48
ATOM    669  OG  SER A  92      55.805  16.688  20.958  1.00 96.48
ATOM    670  C   SER A  92      55.728  15.211  24.352  1.00 96.48
ATOM    671  O   SER A  92      55.831  15.949  25.327  1.00 96.48
ATOM    672  N   ALA A  93      55.060  14.035  24.387  1.00 99.00
ATOM    673  CA  ALA A  93      54.391  13.560  25.573  1.00 99.00
ATOM    674  CB  ALA A  93      53.611  12.263  25.331  1.00 99.00
ATOM    675  C   ALA A  93      55.386  13.310  26.664  1.00 99.00
ATOM    676  O   ALA A  93      55.124  13.628  27.821  1.00 99.00
ATOM    677  N   SER A  94      56.556  12.725  26.335  1.00100.71
ATOM    678  CA  SER A  94      57.523  12.439  27.365  1.00100.71
ATOM    679  CB  SER A  94      58.756  11.713  26.793  1.00100.71
ATOM    680  OG  SER A  94      59.697  11.434  27.817  1.00100.71
ATOM    681  C   SER A  94      57.995  13.700  28.008  1.00100.71
ATOM    682  O   SER A  94      58.042  13.799  29.238  1.00100.71
ATOM    683  N   ILE A  95      58.333  14.711  27.185  1.00158.72
ATOM    684  CA  ILE A  95      58.882  15.927  27.724  1.00158.72
ATOM    685  CB  ILE A  95      59.317  16.890  26.664  1.00158.72
ATOM    686  CG2 ILE A  95      59.870  18.146  27.361  1.00158.72
ATOM    687  CG1 ILE A  95      60.348  16.211  25.755  1.00158.72
ATOM    688  CD1 ILE A  95      61.570  15.710  26.516  1.00158.72
ATOM    689  C   ILE A  95      57.903  16.647  28.595  1.00158.72
ATOM    690  O   ILE A  95      58.243  17.169  29.664  1.00158.72
ATOM    691  N   LEU A  96      56.649  16.715  28.127  1.00107.38
ATOM    692  CA  LEU A  96      55.656  17.447  28.850  1.00107.38
ATOM    693  CB  LEU A  96      54.299  17.477  28.113  1.00107.38
ATOM    694  CG  LEU A  96      54.351  18.043  26.675  1.00107.38
ATOM    695  CD1 LEU A  96      52.936  18.238  26.105  1.00107.38
ATOM    696  CD2 LEU A  96      55.215  19.309  26.579  1.00107.38
ATOM    697  C   LEU A  96      55.439  16.814  30.182  1.00107.38
ATOM    698  O   LEU A  96      55.322  17.537  31.165  1.00107.38
ATOM    699  N   ASN A  97      55.396  15.460  30.239  1.00 99.78
ATOM    700  CA  ASN A  97      55.147  14.710  31.455  1.00 99.78
ATOM    701  CB  ASN A  97      55.130  13.191  31.232  1.00 99.78
ATOM    702  CG  ASN A  97      53.870  12.828  30.466  1.00 99.78
ATOM    703  OD1 ASN A  97      52.845  13.498  30.568  1.00 99.78
ATOM    704  ND2 ASN A  97      53.938  11.716  29.685  1.00 99.78
ATOM    705  C   ASN A  97      56.240  14.963  32.449  1.00 99.78
ATOM    706  O   ASN A  97      55.974  15.038  33.649  1.00 99.78
ATOM    707  N   LEU A  98      57.503  15.053  31.981  1.00108.01
ATOM    708  CA  LEU A  98      58.614  15.267  32.884  1.00108.01
ATOM    709  CB  LEU A  98      59.957  15.293  32.132  1.00108.01
ATOM    710  CG  LEU A  98      60.306  13.961  31.440  1.00108.01
ATOM    711  CD1 LEU A  98      61.643  14.052  30.686  1.00108.01
ATOM    712  CD2 LEU A  98      60.281  12.798  32.446  1.00108.01
ATOM    713  C   LEU A  98      58.464  16.590  33.555  1.00108.01
ATOM    714  O   LEU A  98      58.685  16.734  34.763  1.00108.01
ATOM    715  N   CYS A  99      58.087  17.601  32.752  1.00 73.16
ATOM    716  CA  CYS A  99      57.946  18.924  33.278  1.00 73.16
ATOM    717  CB  CYS A  99      57.618  19.961  32.194  1.00 73.16
ATOM    718  SG  CYS A  99      57.376  21.620  32.892  1.00 73.16
ATOM    719  C   CYS A  99      56.835  18.988  34.287  1.00 73.16
ATOM    720  O   CYS A  99      56.971  19.662  35.308  1.00 73.16
ATOM    721  N   LEU A 100      55.701  18.306  34.012  1.00188.77
ATOM    722  CA  LEU A 100      54.558  18.338  34.891  1.00188.77
ATOM    723  CB  LEU A 100      53.360  17.563  34.316  1.00188.77
ATOM    724  CG  LEU A 100      52.762  18.161  33.029  1.00188.77
ATOM    725  CD1 LEU A 100      51.567  17.326  32.540  1.00188.77
ATOM    726  CD2 LEU A 100      52.405  19.644  33.213  1.00188.77
ATOM    727  C   LEU A 100      54.901  17.714  36.213  1.00188.77
ATOM    728  O   LEU A 100      54.467  18.200  37.254  1.00188.77
ATOM    729  N   ILE A 101      55.666  16.601  36.207  1.00 88.81
ATOM    730  CA  ILE A 101      56.035  15.928  37.425  1.00 88.81
ATOM    731  CB  ILE A 101      56.790  14.656  37.176  1.00 88.81
ATOM    732  CG2 ILE A 101      57.311  14.125  38.523  1.00 88.81
ATOM    733  CG1 ILE A 101      55.875  13.666  36.428  1.00 88.81
ATOM    734  CD1 ILE A 101      56.610  12.482  35.800  1.00 88.81
ATOM    735  C   ILE A 101      56.880  16.836  38.258  1.00 88.81
ATOM    736  O   ILE A 101      56.725  16.888  39.479  1.00 88.81
ATOM    737  N   SER A 102      57.821  17.556  37.615  1.00 88.30
ATOM    738  CA  SER A 102      58.700  18.421  38.358  1.00 88.30
ATOM    739  CB  SER A 102      59.794  19.064  37.481  1.00 88.30
ATOM    740  OG  SER A 102      59.226  19.954  36.529  1.00 88.30
ATOM    741  C   SER A 102      57.935  19.517  39.033  1.00 88.30
ATOM    742  O   SER A 102      58.197  19.822  40.200  1.00 88.30
ATOM    743  N   LEU A 103      56.963  20.130  38.320  1.00120.61
ATOM    744  CA  LEU A 103      56.196  21.202  38.890  1.00120.61
ATOM    745  CB  LEU A 103      55.219  21.880  37.909  1.00120.61
ATOM    746  CG  LEU A 103      55.874  22.919  36.980  1.00120.61
ATOM    747  CD1 LEU A 103      56.920  22.294  36.050  1.00120.61
ATOM    748  CD2 LEU A 103      54.815  23.737  36.227  1.00120.61
ATOM    749  C   LEU A 103      55.395  20.733  40.068  1.00120.61
ATOM    750  O   LEU A 103      55.289  21.443  41.066  1.00120.61
ATOM    751  N   ASP A 104      54.793  19.535  39.980  1.00 92.17
ATOM    752  CA  ASP A 104      53.963  18.989  41.024  1.00 92.17
ATOM    753  CB  ASP A 104      53.435  17.610  40.584  1.00 92.17
ATOM    754  CG  ASP A 104      52.562  16.999  41.662  1.00 92.17
ATOM    755  OD1 ASP A 104      51.868  17.766  42.378  1.00 92.17
ATOM    756  OD2 ASP A 104      52.595  15.745  41.788  1.00 92.17
ATOM    757  C   ASP A 104      54.769  18.781  42.259  1.00 92.17
ATOM    758  O   ASP A 104      54.328  19.111  43.362  1.00 92.17
ATOM    759  N   ARG A 105      55.985  18.229  42.097  1.00182.33
ATOM    760  CA  ARG A 105      56.809  17.940  43.234  1.00182.33
ATOM    761  CB  ARG A 105      58.123  17.239  42.852  1.00182.33
ATOM    762  CG  ARG A 105      57.919  15.839  42.270  1.00182.33
ATOM    763  CD  ARG A 105      57.044  14.940  43.144  1.00182.33
ATOM    764  NE  ARG A 105      57.673  14.876  44.491  1.00182.33
ATOM    765  CZ  ARG A 105      57.096  14.146  45.490  1.00182.33
ATOM    766  NH1 ARG A 105      55.953  13.438  45.255  1.00182.33
ATOM    767  NH2 ARG A 105      57.667  14.133  46.727  1.00182.33
ATOM    768  C   ARG A 105      57.181  19.204  43.934  1.00182.33
ATOM    769  O   ARG A 105      57.178  19.256  45.164  1.00182.33
ATOM    770  N   TYR A 106      57.517  20.253  43.158  1.00 91.68
ATOM    771  CA  TYR A 106      57.943  21.490  43.749  1.00 91.68
ATOM    772  CB  TYR A 106      58.420  22.540  42.735  1.00 91.68
ATOM    773  CG  TYR A 106      58.606  23.780  43.537  1.00 91.68
ATOM    774  CD1 TYR A 106      59.645  23.886  44.436  1.00 91.68
ATOM    775  CD2 TYR A 106      57.741  24.839  43.386  1.00 91.68
ATOM    776  CE1 TYR A 106      59.811  25.032  45.179  1.00 91.68
ATOM    777  CE2 TYR A 106      57.903  25.985  44.127  1.00 91.68
ATOM    778  CZ  TYR A 106      58.938  26.082  45.026  1.00 91.68
ATOM    779  OH  TYR A 106      59.105  27.259  45.788  1.00 91.68
ATOM    780  C   TYR A 106      56.832  22.093  44.543  1.00 91.68
ATOM    781  O   TYR A 106      57.067  22.647  45.614  1.00 91.68
ATOM    782  N   LEU A 107      55.596  22.041  44.018  1.00 55.39
ATOM    783  CA  LEU A 107      54.488  22.643  44.708  1.00 55.39
ATOM    784  CB  LEU A 107      53.194  22.580  43.882  1.00 55.39
ATOM    785  CG  LEU A 107      53.318  23.355  42.561  1.00 55.39
ATOM    786  CD1 LEU A 107      52.004  23.328  41.765  1.00 55.39
ATOM    787  CD2 LEU A 107      53.867  24.775  42.798  1.00 55.39
ATOM    788  C   LEU A 107      54.258  21.956  46.014  1.00 55.39
ATOM    789  O   LEU A 107      53.968  22.610  47.018  1.00 55.39
ATOM    790  N   LEU A 108      54.368  20.614  46.027  1.00153.62
ATOM    791  CA  LEU A 108      54.123  19.906  47.248  1.00153.62
ATOM    792  CB  LEU A 108      54.075  18.370  47.070  1.00153.62
ATOM    793  CG  LEU A 108      55.389  17.673  46.669  1.00153.62
ATOM    794  CD1 LEU A 108      56.386  17.587  47.837  1.00153.62
ATOM    795  CD2 LEU A 108      55.098  16.303  46.042  1.00153.62
ATOM    796  C   LEU A 108      55.152  20.268  48.279  1.00153.62
ATOM    797  O   LEU A 108      54.837  20.403  49.462  1.00153.62
ATOM    798  N   ILE A 109      56.430  20.402  47.868  1.00121.35
ATOM    799  CA  ILE A 109      57.456  20.706  48.826  1.00121.35
ATOM    800  CB  ILE A 109      58.829  20.684  48.217  1.00121.35
ATOM    801  CG2 ILE A 109      59.824  21.191  49.274  1.00121.35
ATOM    802  CG1 ILE A 109      59.150  19.280  47.674  1.00121.35
ATOM    803  CD1 ILE A 109      59.138  18.196  48.751  1.00121.35
ATOM    804  C   ILE A 109      57.257  22.079  49.409  1.00121.35
ATOM    805  O   ILE A 109      57.391  22.278  50.620  1.00121.35
ATOM    806  N   LEU A 110      56.978  23.078  48.546  1.00 86.32
ATOM    807  CA  LEU A 110      56.821  24.421  49.034  1.00 86.32
ATOM    808  CB  LEU A 110      56.624  25.427  47.887  1.00 86.32
ATOM    809  CG  LEU A 110      56.522  26.884  48.366  1.00 86.32
ATOM    810  CD1 LEU A 110      57.852  27.354  48.978  1.00 86.32
ATOM    811  CD2 LEU A 110      56.015  27.811  47.250  1.00 86.32
ATOM    812  C   LEU A 110      55.621  24.535  49.919  1.00 86.32
ATOM    813  O   LEU A 110      55.667  25.078  51.031  1.00 86.32
ATOM    814  N   SER A 111      54.491  24.005  49.423  1.00119.44
ATOM    815  CA  SER A 111      53.339  24.064  50.258  1.00119.44
ATOM    816  CB  SER A 111      52.444  25.292  50.015  1.00119.44
ATOM    817  OG  SER A 111      51.863  25.244  48.721  1.00119.44
ATOM    818  C   SER A 111      52.514  22.850  50.018  1.00119.44
ATOM    819  O   SER A 111      51.890  22.681  48.971  1.00119.44
ATOM    820  N   PRO A 112      52.531  21.986  50.984  1.00 81.06
ATOM    821  CA  PRO A 112      51.716  20.811  50.925  1.00 81.06
ATOM    822  CD  PRO A 112      53.708  21.803  51.817  1.00 81.06
ATOM    823  CB  PRO A 112      52.339  19.813  51.905  1.00 81.06
ATOM    824  CG  PRO A 112      53.318  20.649  52.751  1.00 81.06
ATOM    825  C   PRO A 112      50.285  21.147  51.210  1.00 81.06
ATOM    826  O   PRO A 112      49.418  20.322  50.930  1.00 81.06
ATOM    827  N   LEU A 113      50.022  22.316  51.823  1.00 90.77
ATOM    828  CA  LEU A 113      48.687  22.700  52.183  1.00 90.77
ATOM    829  CB  LEU A 113      48.670  23.950  53.081  1.00 90.77
ATOM    830  CG  LEU A 113      49.403  23.744  54.421  1.00 90.77
ATOM    831  CD1 LEU A 113      50.912  23.513  54.214  1.00 90.77
ATOM    832  CD2 LEU A 113      49.119  24.898  55.394  1.00 90.77
ATOM    833  C   LEU A 113      47.865  23.002  50.964  1.00 90.77
ATOM    834  O   LEU A 113      46.758  22.486  50.813  1.00 90.77
ATOM    835  N   ARG A 114      48.398  23.851  50.061  1.00 92.36
ATOM    836  CA  ARG A 114      47.665  24.271  48.900  1.00 92.36
ATOM    837  CB  ARG A 114      48.394  25.342  48.075  1.00 92.36
ATOM    838  CG  ARG A 114      48.735  26.620  48.841  1.00 92.36
ATOM    839  CD  ARG A 114      48.948  27.813  47.909  1.00 92.36
ATOM    840  NE  ARG A 114      49.911  27.394  46.851  1.00 92.36
ATOM    841  CZ  ARG A 114      51.204  27.828  46.871  1.00 92.36
ATOM    842  NH1 ARG A 114      51.621  28.688  47.845  1.00 92.36
ATOM    843  NH2 ARG A 114      52.077  27.426  45.904  1.00 92.36
ATOM    844  C   ARG A 114      47.483  23.104  47.990  1.00 92.36
ATOM    845  O   ARG A 114      46.406  22.892  47.437  1.00 92.36
ATOM    846  N   TYR A 115      48.553  22.305  47.847  1.00 83.79
ATOM    847  CA  TYR A 115      48.655  21.172  46.976  1.00 83.79
ATOM    848  CB  TYR A 115      50.070  20.582  47.143  1.00 83.79
ATOM    849  CG  TYR A 115      50.193  19.161  46.726  1.00 83.79
ATOM    850  CD1 TYR A 115      50.300  18.775  45.410  1.00 83.79
ATOM    851  CD2 TYR A 115      50.234  18.204  47.712  1.00 83.79
ATOM    852  CE1 TYR A 115      50.429  17.441  45.093  1.00 83.79
ATOM    853  CE2 TYR A 115      50.362  16.875  47.403  1.00 83.79
ATOM    854  CZ  TYR A 115      50.461  16.491  46.091  1.00 83.79
ATOM    855  OH  TYR A 115      50.594  15.123  45.779  1.00 83.79
ATOM    856  C   TYR A 115      47.603  20.168  47.320  1.00 83.79
ATOM    857  O   TYR A 115      46.902  19.665  46.441  1.00 83.79
ATOM    858  N   LYS A 116      47.430  19.885  48.619  1.00109.96
ATOM    859  CA  LYS A 116      46.479  18.896  49.026  1.00109.96
ATOM    860  CB  LYS A 116      46.395  18.805  50.558  1.00109.96
ATOM    861  CG  LYS A 116      45.378  17.796  51.088  1.00109.96
ATOM    862  CD  LYS A 116      45.484  17.588  52.598  1.00109.96
ATOM    863  CE  LYS A 116      44.229  16.978  53.224  1.00109.96
ATOM    864  NZ  LYS A 116      43.994  15.616  52.691  1.00109.96
ATOM    865  C   LYS A 116      45.122  19.284  48.526  1.00109.96
ATOM    866  O   LYS A 116      44.443  18.484  47.889  1.00109.96
ATOM    867  N   LEU A 117      44.684  20.525  48.810  1.00103.98
ATOM    868  CA  LEU A 117      43.376  20.939  48.390  1.00103.98
ATOM    869  CB  LEU A 117      42.902  22.242  49.056  1.00103.98
ATOM    870  CG  LEU A 117      42.603  22.098  50.562  1.00103.98
ATOM    871  CD1 LEU A 117      43.874  21.791  51.367  1.00103.98
ATOM    872  CD2 LEU A 117      41.835  23.317  51.097  1.00103.98
ATOM    873  C   LEU A 117      43.294  21.144  46.903  1.00103.98
ATOM    874  O   LEU A 117      42.334  20.714  46.266  1.00103.98
ATOM    875  N   ARG A 118      44.296  21.831  46.318  1.00 78.86
ATOM    876  CA  ARG A 118      44.275  22.254  44.940  1.00 78.86
ATOM    877  CB  ARG A 118      45.427  23.216  44.607  1.00 78.86
ATOM    878  CG  ARG A 118      45.332  24.575  45.303  1.00 78.86
ATOM    879  CD  ARG A 118      46.502  25.494  44.947  1.00 78.86
ATOM    880  NE  ARG A 118      46.289  26.802  45.632  1.00 78.86
ATOM    881  CZ  ARG A 118      47.007  27.898  45.243  1.00 78.86
ATOM    882  NH1 ARG A 118      47.900  27.795  44.217  1.00 78.86
ATOM    883  NH2 ARG A 118      46.842  29.092  45.884  1.00 78.86
ATOM    884  C   ARG A 118      44.357  21.153  43.921  1.00 78.86
ATOM    885  O   ARG A 118      43.533  21.095  43.010  1.00 78.86
ATOM    886  N   MET A 119      45.329  20.227  44.035  1.00123.89
ATOM    887  CA  MET A 119      45.493  19.320  42.933  1.00123.89
ATOM    888  CB  MET A 119      46.976  19.018  42.646  1.00123.89
ATOM    889  CG  MET A 119      47.748  20.280  42.244  1.00123.89
ATOM    890  SD  MET A 119      47.966  21.490  43.585  1.00123.89
ATOM    891  CE  MET A 119      48.348  22.900  42.504  1.00123.89
ATOM    892  C   MET A 119      44.768  18.043  43.214  1.00123.89
ATOM    893  O   MET A 119      45.218  17.221  44.010  1.00123.89
ATOM    894  N   THR A 120      43.621  17.842  42.526  1.00 56.85
ATOM    895  CA  THR A 120      42.782  16.694  42.738  1.00 56.85
ATOM    896  CB  THR A 120      41.322  16.999  42.571  1.00 56.85
ATOM    897  OG1 THR A 120      41.049  17.348  41.221  1.00 56.85
ATOM    898  CG2 THR A 120      40.957  18.166  43.501  1.00 56.85
ATOM    899  C   THR A 120      43.112  15.643  41.724  1.00 56.85
ATOM    900  O   THR A 120      43.975  15.829  40.867  1.00 56.85
ATOM    901  N   PRO A 121      42.489  14.498  41.883  1.00156.64
ATOM    902  CA  PRO A 121      42.583  13.437  40.922  1.00156.64
ATOM    903  CD  PRO A 121      42.144  14.008  43.208  1.00156.64
ATOM    904  CB  PRO A 121      41.895  12.234  41.560  1.00156.64
ATOM    905  CG  PRO A 121      42.080  12.478  43.071  1.00156.64
ATOM    906  C   PRO A 121      42.002  13.881  39.607  1.00156.64
ATOM    907  O   PRO A 121      42.563  13.561  38.559  1.00156.64
ATOM    908  N   LEU A 122      40.892  14.648  39.649  1.00148.71
ATOM    909  CA  LEU A 122      40.205  15.124  38.478  1.00148.71
ATOM    910  CB  LEU A 122      38.905  15.873  38.846  1.00148.71
ATOM    911  CG  LEU A 122      38.105  16.478  37.672  1.00148.71
ATOM    912  CD1 LEU A 122      38.777  17.742  37.105  1.00148.71
ATOM    913  CD2 LEU A 122      37.808  15.418  36.601  1.00148.71
ATOM    914  C   LEU A 122      41.102  16.060  37.751  1.00148.71
ATOM    915  O   LEU A 122      41.171  16.025  36.525  1.00148.71
ATOM    916  N   ARG A 123      41.792  16.927  38.516  1.00120.15
ATOM    917  CA  ARG A 123      42.677  17.940  38.012  1.00120.15
ATOM    918  CB  ARG A 123      43.265  18.778  39.164  1.00120.15
ATOM    919  CG  ARG A 123      44.244  19.874  38.743  1.00120.15
ATOM    920  CD  ARG A 123      43.615  20.978  37.893  1.00120.15
ATOM    921  NE  ARG A 123      44.647  22.037  37.712  1.00120.15
ATOM    922  CZ  ARG A 123      44.614  22.880  36.637  1.00120.15
ATOM    923  NH1 ARG A 123      43.627  22.775  35.697  1.00120.15
ATOM    924  NH2 ARG A 123      45.566  23.850  36.516  1.00120.15
ATOM    925  C   ARG A 123      43.819  17.288  37.300  1.00120.15
ATOM    926  O   ARG A 123      44.210  17.719  36.218  1.00120.15
ATOM    927  N   ALA A 124      44.381  16.223  37.899  1.00 58.96
ATOM    928  CA  ALA A 124      45.506  15.547  37.329  1.00 58.96
ATOM    929  CB  ALA A 124      46.049  14.431  38.239  1.00 58.96
ATOM    930  C   ALA A 124      45.123  14.927  36.024  1.00 58.96
ATOM    931  O   ALA A 124      45.897  14.966  35.070  1.00 58.96
ATOM    932  N   LEU A 125      43.917  14.328  35.953  1.00138.50
ATOM    933  CA  LEU A 125      43.505  13.673  34.743  1.00138.50
ATOM    934  CB  LEU A 125      42.181  12.908  34.875  1.00138.50
ATOM    935  CG  LEU A 125      41.815  12.143  33.587  1.00138.50
ATOM    936  CD1 LEU A 125      42.903  11.117  33.225  1.00138.50
ATOM    937  CD2 LEU A 125      40.421  11.505  33.691  1.00138.50
ATOM    938  C   LEU A 125      43.370  14.681  33.643  1.00138.50
ATOM    939  O   LEU A 125      43.722  14.399  32.497  1.00138.50
ATOM    940  N   ALA A 126      42.839  15.880  33.963  1.00 42.86
ATOM    941  CA  ALA A 126      42.644  16.916  32.982  1.00 42.86
ATOM    942  CB  ALA A 126      41.974  18.167  33.575  1.00 42.86
ATOM    943  C   ALA A 126      43.972  17.344  32.428  1.00 42.86
ATOM    944  O   ALA A 126      44.086  17.594  31.228  1.00 42.86
ATOM    945  N   LEU A 127      45.005  17.457  33.294  1.00147.25
ATOM    946  CA  LEU A 127      46.303  17.905  32.858  1.00147.25
ATOM    947  CB  LEU A 127      47.295  18.022  34.023  1.00147.25
ATOM    948  CG  LEU A 127      48.679  18.512  33.570  1.00147.25
ATOM    949  CD1 LEU A 127      48.573  19.911  32.945  1.00147.25
ATOM    950  CD2 LEU A 127      49.710  18.440  34.707  1.00147.25
ATOM    951  C   LEU A 127      46.872  16.915  31.886  1.00147.25
ATOM    952  O   LEU A 127      47.483  17.299  30.888  1.00147.25
ATOM    953  N   VAL A 128      46.701  15.606  32.164  1.00 62.98
ATOM    954  CA  VAL A 128      47.242  14.578  31.315  1.00 62.98
ATOM    955  CB  VAL A 128      46.997  13.205  31.870  1.00 62.98
ATOM    956  CG1 VAL A 128      47.477  12.159  30.849  1.00 62.98
ATOM    957  CG2 VAL A 128      47.697  13.109  33.235  1.00 62.98
ATOM    958  C   VAL A 128      46.611  14.638  29.956  1.00 62.98
ATOM    959  O   VAL A 128      47.283  14.466  28.938  1.00 62.98
ATOM    960  N   LEU A 129      45.287  14.872  29.909  1.00162.52
ATOM    961  CA  LEU A 129      44.573  14.908  28.662  1.00162.52
ATOM    962  CB  LEU A 129      43.076  15.156  28.896  1.00162.52
ATOM    963  CG  LEU A 129      42.423  14.084  29.788  1.00162.52
ATOM    964  CD1 LEU A 129      40.929  14.367  29.996  1.00162.52
ATOM    965  CD2 LEU A 129      42.685  12.669  29.250  1.00162.52
ATOM    966  C   LEU A 129      45.087  16.044  27.834  1.00162.52
ATOM    967  O   LEU A 129      45.261  15.897  26.627  1.00162.52
ATOM    968  N   GLY A 130      45.338  17.212  28.463  1.00 49.51
ATOM    969  CA  GLY A 130      45.810  18.376  27.756  1.00 49.51
ATOM    970  C   GLY A 130      47.164  18.101  27.155  1.00 49.51
ATOM    971  O   GLY A 130      47.441  18.541  26.038  1.00 49.51
ATOM    972  N   ALA A 131      48.057  17.397  27.893  1.00 70.04
ATOM    973  CA  ALA A 131      49.394  17.120  27.417  1.00 70.04
ATOM    974  CB  ALA A 131      50.242  16.351  28.445  1.00 70.04
ATOM    975  C   ALA A 131      49.322  16.276  26.184  1.00 70.04
ATOM    976  O   ALA A 131      50.056  16.500  25.222  1.00 70.04
ATOM    977  N   TRP A 132      48.432  15.267  26.195  1.00 97.66
ATOM    978  CA  TRP A 132      48.301  14.387  25.071  1.00 97.66
ATOM    979  CB  TRP A 132      47.411  13.166  25.356  1.00 97.66
ATOM    980  CG  TRP A 132      48.063  12.170  26.286  1.00 97.66
ATOM    981  CD2 TRP A 132      49.157  11.329  25.899  1.00 97.66
ATOM    982  CD1 TRP A 132      47.805  11.890  27.594  1.00 97.66
ATOM    983  NE1 TRP A 132      48.666  10.916  28.044  1.00 97.66
ATOM    984  CE2 TRP A 132      49.508  10.564  27.009  1.00 97.66
ATOM    985  CE3 TRP A 132      49.822  11.208  24.712  1.00 97.66
ATOM    986  CZ2 TRP A 132      50.532   9.660  26.949  1.00 97.66
ATOM    987  CZ3 TRP A 132      50.849  10.295  24.654  1.00 97.66
ATOM    988  CH2 TRP A 132      51.200   9.536  25.749  1.00 97.66
ATOM    989  C   TRP A 132      47.780  15.121  23.865  1.00 97.66
ATOM    990  O   TRP A 132      48.203  14.858  22.737  1.00 97.66
ATOM    991  N   SER A 133      46.811  16.037  24.057  1.00 94.48
ATOM    992  CA  SER A 133      46.265  16.754  22.933  1.00 94.48
ATOM    993  CB  SER A 133      45.083  17.658  23.315  1.00 94.48
ATOM    994  OG  SER A 133      45.502  18.626  24.265  1.00 94.48
ATOM    995  C   SER A 133      47.321  17.611  22.299  1.00 94.48
ATOM    996  O   SER A 133      47.384  17.706  21.075  1.00 94.48
ATOM    997  N   LEU A 134      48.179  18.262  23.110  1.00 63.79
ATOM    998  CA  LEU A 134      49.204  19.122  22.577  1.00 63.79
ATOM    999  CB  LEU A 134      50.034  19.805  23.676  1.00 63.79
ATOM   1000  CG  LEU A 134      51.174  20.685  23.127  1.00 63.79
ATOM   1001  CD1 LEU A 134      50.636  21.878  22.322  1.00 63.79
ATOM   1002  CD2 LEU A 134      52.141  21.109  24.244  1.00 63.79
ATOM   1003  C   LEU A 134      50.162  18.321  21.759  1.00 63.79
ATOM   1004  O   LEU A 134      50.575  18.753  20.683  1.00 63.79
ATOM   1005  N   ALA A 135      50.536  17.128  22.255  1.00 61.90
ATOM   1006  CA  ALA A 135      51.487  16.316  21.551  1.00 61.90
ATOM   1007  CB  ALA A 135      51.815  15.016  22.304  1.00 61.90
ATOM   1008  C   ALA A 135      50.936  15.933  20.206  1.00 61.90
ATOM   1009  O   ALA A 135      51.674  15.910  19.221  1.00 61.90
ATOM   1010  N   ALA A 136      49.631  15.585  20.134  1.00 59.94
ATOM   1011  CA  ALA A 136      49.037  15.178  18.881  1.00 59.94
ATOM   1012  CB  ALA A 136      47.579  14.719  19.045  1.00 59.94
ATOM   1013  C   ALA A 136      49.041  16.315  17.894  1.00 59.94
ATOM   1014  O   ALA A 136      49.316  16.121  16.706  1.00 59.94
ATOM   1015  N   LEU A 137      48.708  17.537  18.366  1.00111.54
ATOM   1016  CA  LEU A 137      48.657  18.654  17.465  1.00111.54
ATOM   1017  CB  LEU A 137      48.057  19.941  18.065  1.00111.54
ATOM   1018  CG  LEU A 137      46.514  19.947  18.125  1.00111.54
ATOM   1019  CD1 LEU A 137      45.908  19.893  16.713  1.00111.54
ATOM   1020  CD2 LEU A 137      45.958  18.852  19.042  1.00111.54
ATOM   1021  C   LEU A 137      50.012  18.961  16.915  1.00111.54
ATOM   1022  O   LEU A 137      50.158  19.243  15.730  1.00111.54
ATOM   1023  N   ALA A 138      51.056  18.913  17.753  1.00 60.79
ATOM   1024  CA  ALA A 138      52.373  19.217  17.275  1.00 60.79
ATOM   1025  CB  ALA A 138      53.423  19.211  18.398  1.00 60.79
ATOM   1026  C   ALA A 138      52.800  18.201  16.248  1.00 60.79
ATOM   1027  O   ALA A 138      53.543  18.537  15.328  1.00 60.79
ATOM   1028  N   SER A 139      52.442  16.913  16.465  1.00 94.49
ATOM   1029  CA  SER A 139      52.821  15.803  15.624  1.00 94.49
ATOM   1030  CB  SER A 139      52.821  14.457  16.384  1.00 94.49
ATOM   1031  OG  SER A 139      51.525  14.147  16.874  1.00 94.49
ATOM   1032  C   SER A 139      52.031  15.606  14.364  1.00 94.49
ATOM   1033  O   SER A 139      52.524  15.852  13.267  1.00 94.49
ATOM   1034  N   PHE A 140      50.780  15.115  14.511  1.00 86.17
ATOM   1035  CA  PHE A 140      49.954  14.689  13.413  1.00 86.17
ATOM   1036  CB  PHE A 140      48.721  13.885  13.861  1.00 86.17
ATOM   1037  CG  PHE A 140      49.190  12.547  14.304  1.00 86.17
ATOM   1038  CD1 PHE A 140      49.278  11.518  13.398  1.00 86.17
ATOM   1039  CD2 PHE A 140      49.549  12.324  15.614  1.00 86.17
ATOM   1040  CE1 PHE A 140      49.711  10.279  13.804  1.00 86.17
ATOM   1041  CE2 PHE A 140      49.982  11.087  16.024  1.00 86.17
ATOM   1042  CZ  PHE A 140      50.066  10.062  15.115  1.00 86.17
ATOM   1043  C   PHE A 140      49.461  15.794  12.540  1.00 86.17
ATOM   1044  O   PHE A 140      49.518  15.685  11.316  1.00 86.17
ATOM   1045  N   LEU A 141      48.954  16.888  13.134  1.00 78.26
ATOM   1046  CA  LEU A 141      48.319  17.845  12.281  1.00 78.26
ATOM   1047  CB  LEU A 141      47.590  18.966  13.064  1.00 78.26
ATOM   1048  CG  LEU A 141      46.787  19.955  12.197  1.00 78.26
ATOM   1049  CD1 LEU A 141      45.640  19.247  11.456  1.00 78.26
ATOM   1050  CD2 LEU A 141      46.290  21.146  13.032  1.00 78.26
ATOM   1051  C   LEU A 141      49.322  18.413  11.316  1.00 78.26
ATOM   1052  O   LEU A 141      49.051  18.438  10.114  1.00 78.26
ATOM   1053  N   PRO A 142      50.465  18.868  11.753  1.00158.68
ATOM   1054  CA  PRO A 142      51.406  19.369  10.787  1.00158.68
ATOM   1055  CD  PRO A 142      50.522  19.646  12.978  1.00158.68
ATOM   1056  CB  PRO A 142      52.312  20.352  11.523  1.00158.68
ATOM   1057  CG  PRO A 142      51.452  20.833  12.698  1.00158.68
ATOM   1058  C   PRO A 142      52.205  18.353  10.020  1.00158.68
ATOM   1059  O   PRO A 142      52.654  18.686   8.928  1.00158.68
ATOM   1060  N   LEU A 143      52.360  17.118  10.543  1.00174.60
ATOM   1061  CA  LEU A 143      53.308  16.146  10.052  1.00174.60
ATOM   1062  CB  LEU A 143      53.311  14.834  10.866  1.00174.60
ATOM   1063  CG  LEU A 143      54.520  13.900  10.638  1.00174.60
ATOM   1064  CD1 LEU A 143      54.552  13.299   9.226  1.00174.60
ATOM   1065  CD2 LEU A 143      55.826  14.619  11.024  1.00174.60
ATOM   1066  C   LEU A 143      53.009  15.786   8.662  1.00174.60
ATOM   1067  O   LEU A 143      53.912  15.585   7.856  1.00174.60
ATOM   1068  N   LEU A 144      51.724  15.719   8.339  1.00221.80
ATOM   1069  CA  LEU A 144      51.370  15.330   7.020  1.00221.80
ATOM   1070  CB  LEU A 144      49.859  15.444   6.773  1.00221.80
ATOM   1071  CG  LEU A 144      49.015  14.642   7.779  1.00221.80
ATOM   1072  CD1 LEU A 144      47.526  14.654   7.397  1.00221.80
ATOM   1073  CD2 LEU A 144      49.576  13.232   7.994  1.00221.80
ATOM   1074  C   LEU A 144      52.055  16.272   6.016  1.00221.80
ATOM   1075  O   LEU A 144      52.357  15.852   4.902  1.00221.80
ATOM   1076  N   LEU A 145      52.312  17.558   6.390  1.00199.17
ATOM   1077  CA  LEU A 145      52.726  18.663   5.520  1.00199.17
ATOM   1078  CB  LEU A 145      52.545  20.009   6.246  1.00199.17
ATOM   1079  CG  LEU A 145      51.062  20.376   6.468  1.00199.17
ATOM   1080  CD1 LEU A 145      50.343  19.343   7.350  1.00199.17
ATOM   1081  CD2 LEU A 145      50.909  21.818   6.982  1.00199.17
ATOM   1082  C   LEU A 145      54.069  18.782   4.710  1.00199.17
ATOM   1083  O   LEU A 145      53.943  18.585   3.504  1.00199.17
ATOM   1084  N   GLY A 146      55.338  19.015   5.264  1.00133.51
ATOM   1085  CA  GLY A 146      56.591  19.415   4.557  1.00133.51
ATOM   1086  C   GLY A 146      56.337  19.758   3.092  1.00133.51
ATOM   1087  O   GLY A 146      56.183  18.862   2.269  1.00133.51
ATOM   1088  N   TRP A 147      56.269  21.065   2.730  1.00146.59
ATOM   1089  CA  TRP A 147      55.876  21.536   1.410  1.00146.59
ATOM   1090  CB  TRP A 147      55.372  22.985   1.431  1.00146.59
ATOM   1091  CG  TRP A 147      54.904  23.433   0.073  1.00146.59
ATOM   1092  CD2 TRP A 147      55.690  24.222  -0.830  1.00146.59
ATOM   1093  CD1 TRP A 147      53.713  23.198  -0.550  1.00146.59
ATOM   1094  NE1 TRP A 147      53.708  23.791  -1.787  1.00146.59
ATOM   1095  CE2 TRP A 147      54.918  24.425  -1.971  1.00146.59
ATOM   1096  CE3 TRP A 147      56.951  24.735  -0.717  1.00146.59
ATOM   1097  CZ2 TRP A 147      55.395  25.151  -3.024  1.00146.59
ATOM   1098  CZ3 TRP A 147      57.429  25.466  -1.784  1.00146.59
ATOM   1099  CH2 TRP A 147      56.666  25.670  -2.915  1.00146.59
ATOM   1100  C   TRP A 147      56.839  21.460   0.237  1.00146.59
ATOM   1101  O   TRP A 147      56.453  21.002  -0.838  1.00146.59
ATOM   1102  N   HIS A 148      58.107  21.898   0.400  1.00 93.68
ATOM   1103  CA  HIS A 148      59.028  22.179  -0.689  1.00 93.68
ATOM   1104  ND1 HIS A 148      60.616  22.162   2.229  1.00 93.68
ATOM   1105  CG  HIS A 148      60.967  21.987   0.910  1.00 93.68
ATOM   1106  CB  HIS A 148      60.364  22.770  -0.212  1.00 93.68
ATOM   1107  NE2 HIS A 148      62.159  20.560   2.186  1.00 93.68
ATOM   1108  CD2 HIS A 148      61.909  21.005   0.900  1.00 93.68
ATOM   1109  CE1 HIS A 148      61.357  21.285   2.949  1.00 93.68
ATOM   1110  C   HIS A 148      59.325  21.027  -1.612  1.00 93.68
ATOM   1111  O   HIS A 148      59.068  19.864  -1.314  1.00 93.68
ATOM   1112  N   GLU A 149      59.859  21.395  -2.804  1.00 58.54
ATOM   1113  CA  GLU A 149      60.210  20.567  -3.933  1.00 58.54
ATOM   1114  CB  GLU A 149      60.673  21.398  -5.144  1.00 58.54
ATOM   1115  CG  GLU A 149      61.050  20.553  -6.364  1.00 58.54
ATOM   1116  CD  GLU A 149      61.344  21.499  -7.516  1.00 58.54
ATOM   1117  OE1 GLU A 149      62.421  22.155  -7.492  1.00 58.54
ATOM   1118  OE2 GLU A 149      60.485  21.585  -8.431  1.00 58.54
ATOM   1119  C   GLU A 149      61.312  19.591  -3.618  1.00 58.54
ATOM   1120  O   GLU A 149      61.296  18.462  -4.102  1.00 58.54
ATOM   1121  N   LEU A 150      62.327  19.981  -2.830  1.00139.81
ATOM   1122  CA  LEU A 150      63.384  19.039  -2.570  1.00139.81
ATOM   1123  CB  LEU A 150      64.481  19.636  -1.677  1.00139.81
ATOM   1124  CG  LEU A 150      65.648  18.668  -1.418  1.00139.81
ATOM   1125  CD1 LEU A 150      66.397  18.342  -2.719  1.00139.81
ATOM   1126  CD2 LEU A 150      66.586  19.184  -0.315  1.00139.81
ATOM   1127  C   LEU A 150      62.759  17.891  -1.843  1.00139.81
ATOM   1128  O   LEU A 150      63.045  16.719  -2.095  1.00139.81
ATOM   1129  N   GLY A 151      61.873  18.228  -0.898  1.00 48.85
ATOM   1130  CA  GLY A 151      61.121  17.255  -0.180  1.00 48.85
ATOM   1131  C   GLY A 151      60.262  16.612  -1.198  1.00 48.85
ATOM   1132  O   GLY A 151      59.968  15.431  -1.118  1.00 48.85
ATOM   1133  N   HIS A 152      59.840  17.374  -2.214  1.00142.81
ATOM   1134  CA  HIS A 152      58.987  16.821  -3.217  1.00142.81
ATOM   1135  ND1 HIS A 152      56.744  16.676  -5.591  1.00142.81
ATOM   1136  CG  HIS A 152      58.005  17.229  -5.542  1.00142.81
ATOM   1137  CB  HIS A 152      58.649  17.829  -4.331  1.00142.81
ATOM   1138  NE2 HIS A 152      57.590  16.522  -7.643  1.00142.81
ATOM   1139  CD2 HIS A 152      58.507  17.122  -6.803  1.00142.81
ATOM   1140  CE1 HIS A 152      56.547  16.272  -6.872  1.00142.81
ATOM   1141  C   HIS A 152      59.658  15.621  -3.817  1.00142.81
ATOM   1142  O   HIS A 152      58.985  14.709  -4.278  1.00142.81
ATOM   1143  N   ALA A 153      60.993  15.568  -3.909  1.00 54.82
ATOM   1144  CA  ALA A 153      61.504  14.328  -4.425  1.00 54.82
ATOM   1145  CB  ALA A 153      63.017  14.379  -4.695  1.00 54.82
ATOM   1146  C   ALA A 153      61.271  13.197  -3.454  1.00 54.82
ATOM   1147  O   ALA A 153      60.737  12.151  -3.824  1.00 54.82
ATOM   1148  N   ARG A 154      61.640  13.389  -2.169  1.00212.01
ATOM   1149  CA  ARG A 154      61.595  12.303  -1.226  1.00212.01
ATOM   1150  CB  ARG A 154      62.309  12.623   0.108  1.00212.01
ATOM   1151  CG  ARG A 154      63.770  13.075  -0.001  1.00212.01
ATOM   1152  CD  ARG A 154      64.601  12.382  -1.081  1.00212.01
ATOM   1153  NE  ARG A 154      64.660  13.319  -2.236  1.00212.01
ATOM   1154  CZ  ARG A 154      65.862  13.698  -2.762  1.00212.01
ATOM   1155  NH1 ARG A 154      67.027  13.211  -2.241  1.00212.01
ATOM   1156  NH2 ARG A 154      65.898  14.574  -3.808  1.00212.01
ATOM   1157  C   ARG A 154      60.183  11.842  -0.952  1.00212.01
ATOM   1158  O   ARG A 154      59.930  10.642  -1.015  1.00212.01
ATOM   1159  N   PRO A 155      59.246  12.704  -0.631  1.00148.94
ATOM   1160  CA  PRO A 155      57.920  12.182  -0.507  1.00148.94
ATOM   1161  CD  PRO A 155      59.454  13.382   0.644  1.00148.94
ATOM   1162  CB  PRO A 155      57.085  13.292   0.130  1.00148.94
ATOM   1163  CG  PRO A 155      58.128  14.122   0.905  1.00148.94
ATOM   1164  C   PRO A 155      57.275  11.426  -1.625  1.00148.94
ATOM   1165  O   PRO A 155      56.537  10.504  -1.299  1.00148.94
ATOM   1166  N   PRO A 156      57.415  11.753  -2.864  1.00168.15
ATOM   1167  CA  PRO A 156      56.887  10.833  -3.828  1.00168.15
ATOM   1168  CD  PRO A 156      56.997  13.099  -3.202  1.00168.15
ATOM   1169  CB  PRO A 156      56.746  11.622  -5.121  1.00168.15
ATOM   1170  CG  PRO A 156      56.354  13.017  -4.601  1.00168.15
ATOM   1171  C   PRO A 156      57.618   9.524  -3.915  1.00168.15
ATOM   1172  O   PRO A 156      57.034   8.573  -4.434  1.00168.15
ATOM   1173  N   VAL A 157      58.874   9.429  -3.430  1.00 47.06
ATOM   1174  CA  VAL A 157      59.578   8.173  -3.505  1.00 47.06
ATOM   1175  CB  VAL A 157      61.073   8.320  -3.454  1.00 47.06
ATOM   1176  CG1 VAL A 157      61.696   6.915  -3.411  1.00 47.06
ATOM   1177  CG2 VAL A 157      61.533   9.178  -4.644  1.00 47.06
ATOM   1178  C   VAL A 157      59.183   7.328  -2.323  1.00 47.06
ATOM   1179  O   VAL A 157      59.301   7.739  -1.171  1.00 47.06
ATOM   1180  N   PRO A 158      58.698   6.146  -2.614  1.00105.38
ATOM   1181  CA  PRO A 158      58.270   5.225  -1.586  1.00105.38
ATOM   1182  CD  PRO A 158      57.977   5.943  -3.859  1.00105.38
ATOM   1183  CB  PRO A 158      57.486   4.132  -2.313  1.00105.38
ATOM   1184  CG  PRO A 158      56.948   4.839  -3.570  1.00105.38
ATOM   1185  C   PRO A 158      59.387   4.690  -0.741  1.00105.38
ATOM   1186  O   PRO A 158      59.148   4.342   0.415  1.00105.38
ATOM   1187  N   GLY A 159      60.593   4.555  -1.322  1.00 47.81
ATOM   1188  CA  GLY A 159      61.750   4.050  -0.642  1.00 47.81
ATOM   1189  C   GLY A 159      62.237   5.042   0.370  1.00 47.81
ATOM   1190  O   GLY A 159      62.810   4.670   1.394  1.00 47.81
ATOM   1191  N   GLN A 160      62.051   6.343   0.076  1.00141.80
ATOM   1192  CA  GLN A 160      62.638   7.390   0.858  1.00141.80
ATOM   1193  CB  GLN A 160      62.755   8.691   0.047  1.00141.80
ATOM   1194  CG  GLN A 160      63.897   9.602   0.489  1.00141.80
ATOM   1195  CD  GLN A 160      65.138   9.049  -0.202  1.00141.80
ATOM   1196  OE1 GLN A 160      66.229   9.614  -0.139  1.00141.80
ATOM   1197  NE2 GLN A 160      64.956   7.901  -0.907  1.00141.80
ATOM   1198  C   GLN A 160      61.798   7.692   2.062  1.00141.80
ATOM   1199  O   GLN A 160      60.577   7.820   1.969  1.00141.80
ATOM   1200  N   CYS A 161      62.446   7.787   3.246  1.00161.46
ATOM   1201  CA  CYS A 161      61.744   8.176   4.435  1.00161.46
ATOM   1202  CB  CYS A 161      61.246   6.990   5.290  1.00161.46
ATOM   1203  SG  CYS A 161      60.264   7.471   6.752  1.00161.46
ATOM   1204  C   CYS A 161      62.679   9.035   5.229  1.00161.46
ATOM   1205  O   CYS A 161      63.042   8.714   6.362  1.00161.46
ATOM   1206  N   ARG A 162      63.072  10.178   4.625  1.00142.35
ATOM   1207  CA  ARG A 162      63.948  11.143   5.224  1.00142.35
ATOM   1208  CB  ARG A 162      64.866  11.843   4.209  1.00142.35
ATOM   1209  CG  ARG A 162      65.934  10.943   3.599  1.00142.35
ATOM   1210  CD  ARG A 162      66.485  11.479   2.276  1.00142.35
ATOM   1211  NE  ARG A 162      67.053  12.836   2.521  1.00142.35
ATOM   1212  CZ  ARG A 162      67.922  13.375   1.616  1.00142.35
ATOM   1213  NH1 ARG A 162      68.261  12.677   0.494  1.00142.35
ATOM   1214  NH2 ARG A 162      68.447  14.616   1.829  1.00142.35
ATOM   1215  C   ARG A 162      63.062  12.217   5.750  1.00142.35
ATOM   1216  O   ARG A 162      62.120  12.649   5.085  1.00142.35
ATOM   1217  N   LEU A 163      63.355  12.685   6.970  1.00170.15
ATOM   1218  CA  LEU A 163      62.508  13.668   7.559  1.00170.15
ATOM   1219  CB  LEU A 163      62.526  13.640   9.096  1.00170.15
ATOM   1220  CG  LEU A 163      62.075  12.301   9.713  1.00170.15
ATOM   1221  CD1 LEU A 163      62.043  12.391  11.250  1.00170.15
ATOM   1222  CD2 LEU A 163      60.745  11.819   9.109  1.00170.15
ATOM   1223  C   LEU A 163      62.996  15.024   7.152  1.00170.15
ATOM   1224  O   LEU A 163      64.084  15.444   7.534  1.00170.15
ATOM   1225  N   LEU A 164      62.198  15.746   6.342  1.00 83.21
ATOM   1226  CA  LEU A 164      62.515  17.100   5.976  1.00 83.21
ATOM   1227  CB  LEU A 164      62.488  17.389   4.463  1.00 83.21
ATOM   1228  CG  LEU A 164      63.612  16.713   3.658  1.00 83.21
ATOM   1229  CD1 LEU A 164      63.660  17.261   2.221  1.00 83.21
ATOM   1230  CD2 LEU A 164      64.966  16.819   4.376  1.00 83.21
ATOM   1231  C   LEU A 164      61.474  17.980   6.603  1.00 83.21
ATOM   1232  O   LEU A 164      60.276  17.691   6.546  1.00 83.21
ATOM   1233  N   ALA A 165      61.912  19.094   7.223  1.00 96.96
ATOM   1234  CA  ALA A 165      60.959  19.954   7.864  1.00 96.96
ATOM   1235  CB  ALA A 165      61.142  20.046   9.384  1.00 96.96
ATOM   1236  C   ALA A 165      61.122  21.329   7.324  1.00 96.96
ATOM   1237  O   ALA A 165      62.153  21.650   6.747  1.00 96.96
ATOM   1238  N   SER A 166      60.073  22.166   7.421  1.00190.07
ATOM   1239  CA  SER A 166      60.244  23.534   7.043  1.00190.07
ATOM   1240  CB  SER A 166      58.919  24.289   6.839  1.00190.07
ATOM   1241  OG  SER A 166      58.219  23.747   5.729  1.00190.07
ATOM   1242  C   SER A 166      60.943  24.132   8.216  1.00190.07
ATOM   1243  O   SER A 166      60.717  23.702   9.345  1.00190.07
ATOM   1244  N   LEU A 167      61.781  25.160   7.997  1.00146.71
ATOM   1245  CA  LEU A 167      62.572  25.689   9.076  1.00146.71
ATOM   1246  CB  LEU A 167      63.533  26.797   8.611  1.00146.71
ATOM   1247  CG  LEU A 167      64.654  26.273   7.686  1.00146.71
ATOM   1248  CD1 LEU A 167      64.084  25.640   6.407  1.00146.71
ATOM   1249  CD2 LEU A 167      65.697  27.361   7.386  1.00146.71
ATOM   1250  C   LEU A 167      61.692  26.225  10.156  1.00146.71
ATOM   1251  O   LEU A 167      61.971  26.017  11.344  1.00146.71
ATOM   1252  N   PRO A 168      60.651  26.927   9.798  1.00102.91
ATOM   1253  CA  PRO A 168      59.762  27.427  10.798  1.00102.91
ATOM   1254  CD  PRO A 168      60.606  27.735   8.594  1.00102.91
ATOM   1255  CB  PRO A 168      58.809  28.388  10.077  1.00102.91
ATOM   1256  CG  PRO A 168      59.157  28.247   8.580  1.00102.91
ATOM   1257  C   PRO A 168      59.108  26.338  11.581  1.00102.91
ATOM   1258  O   PRO A 168      58.936  26.511  12.787  1.00102.91
ATOM   1259  N   PHE A 169      58.764  25.210  10.927  1.00 92.13
ATOM   1260  CA  PHE A 169      58.085  24.156  11.615  1.00 92.13
ATOM   1261  CB  PHE A 169      57.581  23.008  10.735  1.00 92.13
ATOM   1262  CG  PHE A 169      56.841  22.158  11.710  1.00 92.13
ATOM   1263  CD1 PHE A 169      55.560  22.501  12.078  1.00 92.13
ATOM   1264  CD2 PHE A 169      57.420  21.040  12.268  1.00 92.13
ATOM   1265  CE1 PHE A 169      54.865  21.738  12.984  1.00 92.13
ATOM   1266  CE2 PHE A 169      56.731  20.270  13.175  1.00 92.13
ATOM   1267  CZ  PHE A 169      55.451  20.620  13.532  1.00 92.13
ATOM   1268  C   PHE A 169      58.993  23.566  12.637  1.00 92.13
ATOM   1269  O   PHE A 169      58.542  23.249  13.730  1.00 92.13
ATOM   1270  N   VAL A 170      60.286  23.377  12.294  1.00 61.26
ATOM   1271  CA  VAL A 170      61.255  22.784  13.171  1.00 61.26
ATOM   1272  CB  VAL A 170      62.618  22.683  12.549  1.00 61.26
ATOM   1273  CG1 VAL A 170      63.622  22.220  13.614  1.00 61.26
ATOM   1274  CG2 VAL A 170      62.540  21.740  11.343  1.00 61.26
ATOM   1275  C   VAL A 170      61.402  23.633  14.382  1.00 61.26
ATOM   1276  O   VAL A 170      61.451  23.104  15.489  1.00 61.26
ATOM   1277  N   LEU A 171      61.470  24.968  14.209  1.00 58.74
ATOM   1278  CA  LEU A 171      61.655  25.831  15.343  1.00 58.74
ATOM   1279  CB  LEU A 171      61.712  27.324  14.961  1.00 58.74
ATOM   1280  CG  LEU A 171      62.928  27.762  14.122  1.00 58.74
ATOM   1281  CD1 LEU A 171      62.860  29.268  13.817  1.00 58.74
ATOM   1282  CD2 LEU A 171      64.251  27.376  14.801  1.00 58.74
ATOM   1283  C   LEU A 171      60.494  25.727  16.276  1.00 58.74
ATOM   1284  O   LEU A 171      60.678  25.659  17.493  1.00 58.74
ATOM   1285  N   VAL A 172      59.266  25.723  15.723  1.00 46.69
ATOM   1286  CA  VAL A 172      58.087  25.717  16.545  1.00 46.69
ATOM   1287  CB  VAL A 172      56.832  25.761  15.722  1.00 46.69
ATOM   1288  CG1 VAL A 172      55.612  25.593  16.647  1.00 46.69
ATOM   1289  CG2 VAL A 172      56.833  27.063  14.903  1.00 46.69
ATOM   1290  C   VAL A 172      58.022  24.470  17.357  1.00 46.69
ATOM   1291  O   VAL A 172      57.702  24.514  18.545  1.00 46.69
ATOM   1292  N   ALA A 173      58.312  23.323  16.720  1.00 59.11
ATOM   1293  CA  ALA A 173      58.218  22.064  17.400  1.00 59.11
ATOM   1294  CB  ALA A 173      58.494  20.853  16.488  1.00 59.11
ATOM   1295  C   ALA A 173      59.194  22.011  18.521  1.00 59.11
ATOM   1296  O   ALA A 173      58.871  21.486  19.586  1.00 59.11
ATOM   1297  N   SER A 174      60.422  22.525  18.303  1.00 75.41
ATOM   1298  CA  SER A 174      61.418  22.452  19.340  1.00 75.41
ATOM   1299  CB  SER A 174      62.805  22.924  18.864  1.00 75.41
ATOM   1300  OG  SER A 174      63.298  22.033  17.872  1.00 75.41
ATOM   1301  C   SER A 174      61.006  23.276  20.516  1.00 75.41
ATOM   1302  O   SER A 174      61.226  22.879  21.661  1.00 75.41
ATOM   1303  N   GLY A 175      60.409  24.459  20.269  1.00 45.59
ATOM   1304  CA  GLY A 175      60.036  25.267  21.392  1.00 45.59
ATOM   1305  C   GLY A 175      58.989  24.568  22.211  1.00 45.59
ATOM   1306  O   GLY A 175      59.052  24.571  23.442  1.00 45.59
ATOM   1307  N   LEU A 176      57.963  24.000  21.541  1.00192.92
ATOM   1308  CA  LEU A 176      56.869  23.359  22.228  1.00192.92
ATOM   1309  CB  LEU A 176      55.738  23.060  21.241  1.00192.92
ATOM   1310  CG  LEU A 176      55.363  24.331  20.456  1.00192.92
ATOM   1311  CD1 LEU A 176      54.156  24.105  19.535  1.00192.92
ATOM   1312  CD2 LEU A 176      55.201  25.531  21.400  1.00192.92
ATOM   1313  C   LEU A 176      57.238  22.070  22.921  1.00192.92
ATOM   1314  O   LEU A 176      56.950  21.858  24.106  1.00192.92
ATOM   1315  N   THR A 177      57.919  21.190  22.164  1.00147.50
ATOM   1316  CA  THR A 177      58.258  19.858  22.579  1.00147.50
ATOM   1317  CB  THR A 177      58.735  18.998  21.445  1.00147.50
ATOM   1318  OG1 THR A 177      58.823  17.641  21.855  1.00147.50
ATOM   1319  CG2 THR A 177      60.116  19.503  21.011  1.00147.50
ATOM   1320  C   THR A 177      59.344  19.872  23.601  1.00147.50
ATOM   1321  O   THR A 177      59.393  18.979  24.446  1.00147.50
ATOM   1322  N   PHE A 178      60.260  20.866  23.547  1.00166.78
ATOM   1323  CA  PHE A 178      61.420  20.743  24.386  1.00166.78
ATOM   1324  CB  PHE A 178      62.680  20.408  23.570  1.00166.78
ATOM   1325  CG  PHE A 178      63.849  20.420  24.488  1.00166.78
ATOM   1326  CD1 PHE A 178      64.023  19.433  25.431  1.00166.78
ATOM   1327  CD2 PHE A 178      64.795  21.412  24.382  1.00166.78
ATOM   1328  CE1 PHE A 178      65.114  19.452  26.269  1.00166.78
ATOM   1329  CE2 PHE A 178      65.887  21.435  25.217  1.00166.78
ATOM   1330  CZ  PHE A 178      66.049  20.455  26.164  1.00166.78
ATOM   1331  C   PHE A 178      61.739  21.955  25.214  1.00166.78
ATOM   1332  O   PHE A 178      61.833  21.862  26.436  1.00166.78
ATOM   1333  N   PHE A 179      61.950  23.124  24.587  1.00130.27
ATOM   1334  CA  PHE A 179      62.450  24.256  25.323  1.00130.27
ATOM   1335  CB  PHE A 179      62.742  25.463  24.419  1.00130.27
ATOM   1336  CG  PHE A 179      63.819  25.043  23.477  1.00130.27
ATOM   1337  CD1 PHE A 179      65.134  25.052  23.879  1.00130.27
ATOM   1338  CD2 PHE A 179      63.520  24.620  22.200  1.00130.27
ATOM   1339  CE1 PHE A 179      66.134  24.661  23.021  1.00130.27
ATOM   1340  CE2 PHE A 179      64.517  24.228  21.336  1.00130.27
ATOM   1341  CZ  PHE A 179      65.828  24.250  21.746  1.00130.27
ATOM   1342  C   PHE A 179      61.517  24.697  26.407  1.00130.27
ATOM   1343  O   PHE A 179      61.955  24.959  27.527  1.00130.27
ATOM   1344  N   LEU A 180      60.207  24.792  26.120  1.00 53.59
ATOM   1345  CA  LEU A 180      59.313  25.320  27.111  1.00 53.59
ATOM   1346  CB  LEU A 180      57.867  25.454  26.585  1.00 53.59
ATOM   1347  CG  LEU A 180      56.897  26.128  27.573  1.00 53.59
ATOM   1348  CD1 LEU A 180      57.310  27.585  27.836  1.00 53.59
ATOM   1349  CD2 LEU A 180      55.440  25.992  27.104  1.00 53.59
ATOM   1350  C   LEU A 180      59.335  24.425  28.317  1.00 53.59
ATOM   1351  O   LEU A 180      59.436  24.923  29.440  1.00 53.59
ATOM   1352  N   PRO A 181      59.267  23.128  28.156  1.00 76.84
ATOM   1353  CA  PRO A 181      59.310  22.267  29.306  1.00 76.84
ATOM   1354  CD  PRO A 181      58.500  22.538  27.069  1.00 76.84
ATOM   1355  CB  PRO A 181      58.893  20.887  28.810  1.00 76.84
ATOM   1356  CG  PRO A 181      57.971  21.202  27.619  1.00 76.84
ATOM   1357  C   PRO A 181      60.643  22.308  29.990  1.00 76.84
ATOM   1358  O   PRO A 181      60.713  22.004  31.180  1.00 76.84
ATOM   1359  N   SER A 182      61.719  22.632  29.252  1.00 79.42
ATOM   1360  CA  SER A 182      63.034  22.683  29.834  1.00 79.42
ATOM   1361  CB  SER A 182      64.146  22.838  28.786  1.00 79.42
ATOM   1362  OG  SER A 182      65.410  22.880  29.431  1.00 79.42
ATOM   1363  C   SER A 182      63.132  23.855  30.765  1.00 79.42
ATOM   1364  O   SER A 182      63.658  23.746  31.872  1.00 79.42
ATOM   1365  N   GLY A 183      62.611  25.018  30.328  1.00 19.25
ATOM   1366  CA  GLY A 183      62.693  26.218  31.111  1.00 19.25
ATOM   1367  C   GLY A 183      61.946  26.009  32.386  1.00 19.25
ATOM   1368  O   GLY A 183      62.409  26.409  33.454  1.00 19.25
ATOM   1369  N   ALA A 184      60.763  25.371  32.305  1.00 30.53
ATOM   1370  CA  ALA A 184      59.967  25.185  33.482  1.00 30.53
ATOM   1371  CB  ALA A 184      58.622  24.487  33.200  1.00 30.53
ATOM   1372  C   ALA A 184      60.722  24.337  34.459  1.00 30.53
ATOM   1373  O   ALA A 184      60.788  24.654  35.645  1.00 30.53
ATOM   1374  N   ILE A 185      61.342  23.246  33.973  1.00 60.99
ATOM   1375  CA  ILE A 185      62.047  22.337  34.829  1.00 60.99
ATOM   1376  CB  ILE A 185      62.500  21.092  34.128  1.00 60.99
ATOM   1377  CG2 ILE A 185      63.431  20.331  35.084  1.00 60.99
ATOM   1378  CG1 ILE A 185      61.274  20.275  33.680  1.00 60.99
ATOM   1379  CD1 ILE A 185      61.611  19.113  32.750  1.00 60.99
ATOM   1380  C   ILE A 185      63.233  23.012  35.451  1.00 60.99
ATOM   1381  O   ILE A 185      63.589  22.729  36.595  1.00 60.99
ATOM   1382  N   CYS A 186      63.921  23.893  34.705  1.00 44.48
ATOM   1383  CA  CYS A 186      65.074  24.522  35.287  1.00 44.48
ATOM   1384  CB  CYS A 186      65.786  25.495  34.329  1.00 44.48
ATOM   1385  SG  CYS A 186      66.577  24.662  32.921  1.00 44.48
ATOM   1386  C   CYS A 186      64.676  25.314  36.497  1.00 44.48
ATOM   1387  O   CYS A 186      65.229  25.116  37.577  1.00 44.48
ATOM   1388  N   PHE A 187      63.679  26.206  36.357  1.00 60.89
ATOM   1389  CA  PHE A 187      63.307  27.086  37.429  1.00 60.89
ATOM   1390  CB  PHE A 187      62.318  28.183  37.012  1.00 60.89
ATOM   1391  CG  PHE A 187      63.036  29.045  36.037  1.00 60.89
ATOM   1392  CD1 PHE A 187      64.146  29.765  36.418  1.00 60.89
ATOM   1393  CD2 PHE A 187      62.575  29.155  34.748  1.00 60.89
ATOM   1394  CE1 PHE A 187      64.797  30.563  35.507  1.00 60.89
ATOM   1395  CE2 PHE A 187      63.219  29.952  33.833  1.00 60.89
ATOM   1396  CZ  PHE A 187      64.335  30.656  34.213  1.00 60.89
ATOM   1397  C   PHE A 187      62.700  26.329  38.564  1.00 60.89
ATOM   1398  O   PHE A 187      62.924  26.666  39.725  1.00 60.89
ATOM   1399  N   THR A 188      61.894  25.296  38.262  1.00111.16
ATOM   1400  CA  THR A 188      61.222  24.577  39.306  1.00111.16
ATOM   1401  CB  THR A 188      60.357  23.468  38.794  1.00111.16
ATOM   1402  OG1 THR A 188      61.133  22.548  38.042  1.00111.16
ATOM   1403  CG2 THR A 188      59.242  24.068  37.925  1.00111.16
ATOM   1404  C   THR A 188      62.225  23.967  40.234  1.00111.16
ATOM   1405  O   THR A 188      62.079  24.064  41.450  1.00111.16
ATOM   1406  N   TYR A 189      63.262  23.309  39.683  1.00145.71
ATOM   1407  CA  TYR A 189      64.294  22.715  40.485  1.00145.71
ATOM   1408  CB  TYR A 189      65.220  21.731  39.744  1.00145.71
ATOM   1409  CG  TYR A 189      64.491  20.432  39.634  1.00145.71
ATOM   1410  CD1 TYR A 189      64.454  19.586  40.719  1.00145.71
ATOM   1411  CD2 TYR A 189      63.834  20.059  38.484  1.00145.71
ATOM   1412  CE1 TYR A 189      63.792  18.383  40.655  1.00145.71
ATOM   1413  CE2 TYR A 189      63.169  18.854  38.413  1.00145.71
ATOM   1414  CZ  TYR A 189      63.147  18.014  39.500  1.00145.71
ATOM   1415  OH  TYR A 189      62.467  16.779  39.441  1.00145.71
ATOM   1416  C   TYR A 189      65.126  23.766  41.142  1.00145.71
ATOM   1417  O   TYR A 189      65.712  23.521  42.193  1.00145.71
ATOM   1418  N   CYS A 190      65.279  24.940  40.509  1.00 40.09
ATOM   1419  CA  CYS A 190      66.089  25.968  41.098  1.00 40.09
ATOM   1420  CB  CYS A 190      66.148  27.250  40.248  1.00 40.09
ATOM   1421  SG  CYS A 190      67.061  27.016  38.696  1.00 40.09
ATOM   1422  C   CYS A 190      65.526  26.353  42.434  1.00 40.09
ATOM   1423  O   CYS A 190      66.260  26.419  43.419  1.00 40.09
ATOM   1424  N   ARG A 191      64.203  26.597  42.509  1.00133.30
ATOM   1425  CA  ARG A 191      63.598  27.023  43.740  1.00133.30
ATOM   1426  CB  ARG A 191      62.095  27.359  43.638  1.00133.30
ATOM   1427  CG  ARG A 191      61.821  28.684  42.925  1.00133.30
ATOM   1428  CD  ARG A 191      62.146  29.925  43.768  1.00133.30
ATOM   1429  NE  ARG A 191      60.969  30.255  44.622  1.00133.30
ATOM   1430  CZ  ARG A 191      60.818  29.714  45.865  1.00133.30
ATOM   1431  NH1 ARG A 191      61.720  28.805  46.337  1.00133.30
ATOM   1432  NH2 ARG A 191      59.762  30.097  46.641  1.00133.30
ATOM   1433  C   ARG A 191      63.736  25.941  44.756  1.00133.30
ATOM   1434  O   ARG A 191      63.890  26.225  45.941  1.00133.30
ATOM   1435  N   ILE A 192      63.651  24.665  44.342  1.00108.84
ATOM   1436  CA  ILE A 192      63.743  23.661  45.357  1.00108.84
ATOM   1437  CB  ILE A 192      63.463  22.246  44.909  1.00108.84
ATOM   1438  CG2 ILE A 192      64.545  21.771  43.931  1.00108.84
ATOM   1439  CG1 ILE A 192      63.342  21.342  46.148  1.00108.84
ATOM   1440  CD1 ILE A 192      62.784  19.953  45.847  1.00108.84
ATOM   1441  C   ILE A 192      65.094  23.678  45.989  1.00108.84
ATOM   1442  O   ILE A 192      65.198  23.671  47.213  1.00108.84
ATOM   1443  N   LEU A 193      66.172  23.717  45.187  1.00158.07
ATOM   1444  CA  LEU A 193      67.470  23.620  45.780  1.00158.07
ATOM   1445  CB  LEU A 193      68.581  23.436  44.737  1.00158.07
ATOM   1446  CG  LEU A 193      68.475  22.084  44.011  1.00158.07
ATOM   1447  CD1 LEU A 193      69.604  21.918  42.983  1.00158.07
ATOM   1448  CD2 LEU A 193      68.397  20.921  45.016  1.00158.07
ATOM   1449  C   LEU A 193      67.777  24.808  46.635  1.00158.07
ATOM   1450  O   LEU A 193      68.260  24.656  47.756  1.00158.07
ATOM   1451  N   LEU A 194      67.486  26.026  46.142  1.00 53.10
ATOM   1452  CA  LEU A 194      67.837  27.219  46.859  1.00 53.10
ATOM   1453  CB  LEU A 194      67.541  28.486  46.037  1.00 53.10
ATOM   1454  CG  LEU A 194      68.198  28.471  44.641  1.00 53.10
ATOM   1455  CD1 LEU A 194      68.026  29.821  43.931  1.00 53.10
ATOM   1456  CD2 LEU A 194      69.658  27.992  44.689  1.00 53.10
ATOM   1457  C   LEU A 194      67.074  27.321  48.153  1.00 53.10
ATOM   1458  O   LEU A 194      67.661  27.550  49.210  1.00 53.10
ATOM   1459  N   ALA A 195      65.747  27.103  48.103  1.00 37.42
ATOM   1460  CA  ALA A 195      64.869  27.275  49.230  1.00 37.42
ATOM   1461  CB  ALA A 195      63.392  27.016  48.879  1.00 37.42
ATOM   1462  C   ALA A 195      65.244  26.333  50.333  1.00 37.42
ATOM   1463  O   ALA A 195      65.156  26.693  51.505  1.00 37.42
ATOM   1464  N   ALA A 196      65.663  25.097  49.997  1.00 39.20
ATOM   1465  CA  ALA A 196      65.952  24.118  51.005  1.00 39.20
ATOM   1466  CB  ALA A 196      66.401  22.769  50.418  1.00 39.20
ATOM   1467  C   ALA A 196      67.041  24.631  51.879  1.00 39.20
ATOM   1468  O   ALA A 196      66.972  24.503  53.101  1.00 39.20
ATOM   1469  N   ARG A 197      68.086  25.226  51.283  1.00139.61
ATOM   1470  CA  ARG A 197      69.082  25.770  52.146  1.00139.61
ATOM   1471  CB  ARG A 197      70.488  25.170  51.987  1.00139.61
ATOM   1472  CG  ARG A 197      71.445  25.687  53.061  1.00139.61
ATOM   1473  CD  ARG A 197      71.245  25.080  54.457  1.00139.61
ATOM   1474  NE  ARG A 197      69.824  25.275  54.864  1.00139.61
ATOM   1475  CZ  ARG A 197      69.364  26.506  55.238  1.00139.61
ATOM   1476  NH1 ARG A 197      70.178  27.597  55.164  1.00139.61
ATOM   1477  NH2 ARG A 197      68.080  26.644  55.675  1.00139.61
ATOM   1478  C   ARG A 197      69.188  27.255  51.823  1.00139.61
ATOM   1479  O   ARG A 197      69.984  27.601  50.909  1.00139.61
ATOM   1480  OXT ARG A 197      68.475  28.063  52.477  1.00139.61
TER   
ATOM   1482  N   ARG B 198      71.672  14.374  55.832  1.00129.12
ATOM   1483  CA  ARG B 198      71.141  13.011  55.671  1.00129.12
ATOM   1484  CB  ARG B 198      70.459  12.590  56.983  1.00129.12
ATOM   1485  CG  ARG B 198      71.395  12.448  58.187  1.00129.12
ATOM   1486  CD  ARG B 198      70.653  12.360  59.527  1.00129.12
ATOM   1487  NE  ARG B 198      69.924  11.061  59.567  1.00129.12
ATOM   1488  CZ  ARG B 198      68.649  11.003  60.054  1.00129.12
ATOM   1489  NH1 ARG B 198      68.006  12.146  60.437  1.00129.12
ATOM   1490  NH2 ARG B 198      68.012   9.800  60.154  1.00129.12
ATOM   1491  C   ARG B 198      70.103  12.979  54.609  1.00129.12
ATOM   1492  O   ARG B 198      70.391  12.758  53.431  1.00129.12
ATOM   1493  N   LYS B 199      68.849  13.192  55.049  1.00146.57
ATOM   1494  CA  LYS B 199      67.690  13.140  54.214  1.00146.57
ATOM   1495  CB  LYS B 199      66.384  13.356  55.008  1.00146.57
ATOM   1496  CG  LYS B 199      66.158  14.802  55.462  1.00146.57
ATOM   1497  CD  LYS B 199      67.245  15.371  56.374  1.00146.57
ATOM   1498  CE  LYS B 199      67.008  16.845  56.716  1.00146.57
ATOM   1499  NZ  LYS B 199      68.166  17.384  57.460  1.00146.57
ATOM   1500  C   LYS B 199      67.778  14.216  53.189  1.00146.57
ATOM   1501  O   LYS B 199      67.457  13.986  52.024  1.00146.57
ATOM   1502  N   ALA B 200      68.212  15.420  53.614  1.00 48.89
ATOM   1503  CA  ALA B 200      68.294  16.554  52.746  1.00 48.89
ATOM   1504  CB  ALA B 200      68.762  17.833  53.464  1.00 48.89
ATOM   1505  C   ALA B 200      69.278  16.279  51.666  1.00 48.89
ATOM   1506  O   ALA B 200      69.014  16.612  50.515  1.00 48.89
ATOM   1507  N   LEU B 201      70.431  15.668  52.014  1.00144.83
ATOM   1508  CA  LEU B 201      71.475  15.420  51.059  1.00144.83
ATOM   1509  CB  LEU B 201      72.734  14.769  51.661  1.00144.83
ATOM   1510  CG  LEU B 201      73.550  15.680  52.591  1.00144.83
ATOM   1511  CD1 LEU B 201      72.715  16.145  53.787  1.00144.83
ATOM   1512  CD2 LEU B 201      74.860  15.005  53.019  1.00144.83
ATOM   1513  C   LEU B 201      70.996  14.472  50.019  1.00144.83
ATOM   1514  O   LEU B 201      71.263  14.674  48.838  1.00144.83
ATOM   1515  N   LYS B 202      70.280  13.411  50.439  1.00112.39
ATOM   1516  CA  LYS B 202      69.835  12.417  49.506  1.00112.39
ATOM   1517  CB  LYS B 202      69.129  11.231  50.186  1.00112.39
ATOM   1518  CG  LYS B 202      70.101  10.304  50.918  1.00112.39
ATOM   1519  CD  LYS B 202      69.439   9.323  51.885  1.00112.39
ATOM   1520  CE  LYS B 202      70.397   8.242  52.393  1.00112.39
ATOM   1521  NZ  LYS B 202      70.813   7.367  51.273  1.00112.39
ATOM   1522  C   LYS B 202      68.887  13.014  48.520  1.00112.39
ATOM   1523  O   LYS B 202      68.946  12.712  47.329  1.00112.39
ATOM   1524  N   ALA B 203      67.974  13.873  49.003  1.00 66.95
ATOM   1525  CA  ALA B 203      66.999  14.465  48.137  1.00 66.95
ATOM   1526  CB  ALA B 203      65.970  15.318  48.900  1.00 66.95
ATOM   1527  C   ALA B 203      67.663  15.334  47.110  1.00 66.95
ATOM   1528  O   ALA B 203      67.252  15.358  45.947  1.00 66.95
ATOM   1529  N   SER B 204      68.699  16.094  47.529  1.00 98.98
ATOM   1530  CA  SER B 204      69.353  16.993  46.618  1.00 98.98
ATOM   1531  CB  SER B 204      70.418  17.871  47.296  1.00 98.98
ATOM   1532  OG  SER B 204      71.017  18.735  46.339  1.00 98.98
ATOM   1533  C   SER B 204      70.028  16.219  45.538  1.00 98.98
ATOM   1534  O   SER B 204      70.007  16.635  44.380  1.00 98.98
ATOM   1535  N   LEU B 205      70.640  15.071  45.893  1.00108.14
ATOM   1536  CA  LEU B 205      71.376  14.291  44.937  1.00108.14
ATOM   1537  CB  LEU B 205      72.082  13.084  45.594  1.00108.14
ATOM   1538  CG  LEU B 205      73.216  12.410  44.782  1.00108.14
ATOM   1539  CD1 LEU B 205      73.654  11.102  45.454  1.00108.14
ATOM   1540  CD2 LEU B 205      72.891  12.222  43.296  1.00108.14
ATOM   1541  C   LEU B 205      70.415  13.785  43.909  1.00108.14
ATOM   1542  O   LEU B 205      70.728  13.790  42.722  1.00108.14
ATOM   1543  N   THR B 206      69.211  13.349  44.333  1.00142.40
ATOM   1544  CA  THR B 206      68.255  12.796  43.410  1.00142.40
ATOM   1545  CB  THR B 206      67.040  12.237  44.088  1.00142.40
ATOM   1546  OG1 THR B 206      66.326  13.260  44.763  1.00142.40
ATOM   1547  CG2 THR B 206      67.499  11.157  45.086  1.00142.40
ATOM   1548  C   THR B 206      67.808  13.830  42.414  1.00142.40
ATOM   1549  O   THR B 206      67.650  13.529  41.230  1.00142.40
ATOM   1550  N   LEU B 207      67.580  15.076  42.871  1.00207.17
ATOM   1551  CA  LEU B 207      67.106  16.129  42.017  1.00207.17
ATOM   1552  CB  LEU B 207      66.940  17.444  42.799  1.00207.17
ATOM   1553  CG  LEU B 207      65.973  17.351  43.995  1.00207.17
ATOM   1554  CD1 LEU B 207      65.953  18.663  44.790  1.00207.17
ATOM   1555  CD2 LEU B 207      64.567  16.921  43.555  1.00207.17
ATOM   1556  C   LEU B 207      68.124  16.401  40.962  1.00207.17
ATOM   1557  O   LEU B 207      67.785  16.629  39.799  1.00207.17
ATOM   1558  N   GLY B 208      69.405  16.410  41.372  1.00 75.73
ATOM   1559  CA  GLY B 208      70.479  16.723  40.479  1.00 75.73
ATOM   1560  C   GLY B 208      70.550  15.694  39.408  1.00 75.73
ATOM   1561  O   GLY B 208      70.776  16.055  38.257  1.00 75.73
ATOM   1562  N   ILE B 209      70.365  14.400  39.767  1.00 81.74
ATOM   1563  CA  ILE B 209      70.464  13.307  38.835  1.00 81.74
ATOM   1564  CB  ILE B 209      70.243  11.976  39.503  1.00 81.74
ATOM   1565  CG2 ILE B 209      70.268  10.885  38.416  1.00 81.74
ATOM   1566  CG1 ILE B 209      71.273  11.747  40.625  1.00 81.74
ATOM   1567  CD1 ILE B 209      70.897  10.611  41.580  1.00 81.74
ATOM   1568  C   ILE B 209      69.397  13.453  37.807  1.00 81.74
ATOM   1569  O   ILE B 209      69.668  13.258  36.624  1.00 81.74
ATOM   1570  N   LEU B 210      68.158  13.784  38.233  1.00110.90
ATOM   1571  CA  LEU B 210      67.079  13.869  37.292  1.00110.90
ATOM   1572  CB  LEU B 210      65.710  14.123  37.952  1.00110.90
ATOM   1573  CG  LEU B 210      65.228  12.964  38.844  1.00110.90
ATOM   1574  CD1 LEU B 210      63.801  13.211  39.361  1.00110.90
ATOM   1575  CD2 LEU B 210      65.374  11.612  38.127  1.00110.90
ATOM   1576  C   LEU B 210      67.306  14.946  36.288  1.00110.90
ATOM   1577  O   LEU B 210      67.146  14.739  35.078  1.00110.90
ATOM   1578  N   LEU B 211      67.729  16.121  36.775  1.00 92.95
ATOM   1579  CA  LEU B 211      67.895  17.204  35.869  1.00 92.95
ATOM   1580  CB  LEU B 211      68.269  18.515  36.588  1.00 92.95
ATOM   1581  CG  LEU B 211      68.377  19.726  35.642  1.00 92.95
ATOM   1582  CD1 LEU B 211      67.026  20.000  34.966  1.00 92.95
ATOM   1583  CD2 LEU B 211      68.938  20.966  36.360  1.00 92.95
ATOM   1584  C   LEU B 211      68.962  16.907  34.862  1.00 92.95
ATOM   1585  O   LEU B 211      68.793  17.194  33.673  1.00 92.95
ATOM   1586  N   GLY B 212      70.085  16.324  35.321  1.00 68.49
ATOM   1587  CA  GLY B 212      71.207  16.075  34.454  1.00 68.49
ATOM   1588  C   GLY B 212      70.865  15.109  33.379  1.00 68.49
ATOM   1589  O   GLY B 212      71.276  15.294  32.238  1.00 68.49
ATOM   1590  N   MET B 213      70.124  14.042  33.724  1.00131.63
ATOM   1591  CA  MET B 213      69.796  13.027  32.763  1.00131.63
ATOM   1592  CB  MET B 213      68.943  11.924  33.395  1.00131.63
ATOM   1593  CG  MET B 213      68.711  10.711  32.499  1.00131.63
ATOM   1594  SD  MET B 213      67.450   9.609  33.188  1.00131.63
ATOM   1595  CE  MET B 213      68.172   9.770  34.845  1.00131.63
ATOM   1596  C   MET B 213      68.967  13.604  31.682  1.00131.63
ATOM   1597  O   MET B 213      69.146  13.295  30.501  1.00131.63
ATOM   1598  N   PHE B 214      68.014  14.457  32.082  1.00104.08
ATOM   1599  CA  PHE B 214      67.128  14.989  31.095  1.00104.08
ATOM   1600  CB  PHE B 214      66.022  15.865  31.705  1.00104.08
ATOM   1601  CG  PHE B 214      65.290  16.494  30.570  1.00104.08
ATOM   1602  CD1 PHE B 214      64.290  15.825  29.902  1.00104.08
ATOM   1603  CD2 PHE B 214      65.613  17.771  30.178  1.00104.08
ATOM   1604  CE1 PHE B 214      63.628  16.425  28.854  1.00104.08
ATOM   1605  CE2 PHE B 214      64.955  18.374  29.133  1.00104.08
ATOM   1606  CZ  PHE B 214      63.960  17.701  28.468  1.00104.08
ATOM   1607  C   PHE B 214      67.872  15.823  30.109  1.00104.08
ATOM   1608  O   PHE B 214      67.662  15.692  28.900  1.00104.08
ATOM   1609  N   PHE B 215      68.766  16.696  30.621  1.00 78.52
ATOM   1610  CA  PHE B 215      69.495  17.590  29.768  1.00 78.52
ATOM   1611  CB  PHE B 215      70.401  18.573  30.527  1.00 78.52
ATOM   1612  CG  PHE B 215      69.575  19.748  30.907  1.00 78.52
ATOM   1613  CD1 PHE B 215      68.661  19.688  31.931  1.00 78.52
ATOM   1614  CD2 PHE B 215      69.734  20.929  30.222  1.00 78.52
ATOM   1615  CE1 PHE B 215      67.914  20.796  32.256  1.00 78.52
ATOM   1616  CE2 PHE B 215      68.990  22.039  30.542  1.00 78.52
ATOM   1617  CZ  PHE B 215      68.075  21.975  31.564  1.00 78.52
ATOM   1618  C   PHE B 215      70.372  16.854  28.817  1.00 78.52
ATOM   1619  O   PHE B 215      70.422  17.171  27.628  1.00 78.52
ATOM   1620  N   VAL B 216      71.088  15.840  29.318  1.00 76.69
ATOM   1621  CA  VAL B 216      72.002  15.142  28.472  1.00 76.69
ATOM   1622  CB  VAL B 216      72.732  14.061  29.200  1.00 76.69
ATOM   1623  CG1 VAL B 216      73.626  13.319  28.194  1.00 76.69
ATOM   1624  CG2 VAL B 216      73.494  14.703  30.371  1.00 76.69
ATOM   1625  C   VAL B 216      71.269  14.510  27.343  1.00 76.69
ATOM   1626  O   VAL B 216      71.740  14.495  26.206  1.00 76.69
ATOM   1627  N   THR B 217      70.123  13.895  27.638  1.00140.55
ATOM   1628  CA  THR B 217      69.412  13.218  26.592  1.00140.55
ATOM   1629  CB  THR B 217      68.267  12.463  27.123  1.00140.55
ATOM   1630  OG1 THR B 217      68.689  11.362  27.915  1.00140.55
ATOM   1631  CG2 THR B 217      67.455  12.066  25.899  1.00140.55
ATOM   1632  C   THR B 217      68.812  14.066  25.508  1.00140.55
ATOM   1633  O   THR B 217      68.928  13.739  24.325  1.00140.55
ATOM   1634  N   TRP B 218      68.036  15.092  25.903  1.00163.31
ATOM   1635  CA  TRP B 218      67.311  15.894  24.960  1.00163.31
ATOM   1636  CB  TRP B 218      65.882  16.240  25.404  1.00163.31
ATOM   1637  CG  TRP B 218      64.978  15.037  25.269  1.00163.31
ATOM   1638  CD2 TRP B 218      64.680  14.411  24.011  1.00163.31
ATOM   1639  CD1 TRP B 218      64.343  14.299  26.226  1.00163.31
ATOM   1640  NE1 TRP B 218      63.658  13.261  25.641  1.00163.31
ATOM   1641  CE2 TRP B 218      63.860  13.314  24.275  1.00163.31
ATOM   1642  CE3 TRP B 218      65.065  14.718  22.736  1.00163.31
ATOM   1643  CZ2 TRP B 218      63.410  12.508  23.268  1.00163.31
ATOM   1644  CZ3 TRP B 218      64.605  13.906  21.724  1.00163.31
ATOM   1645  CH2 TRP B 218      63.793  12.822  21.983  1.00163.31
ATOM   1646  C   TRP B 218      67.985  17.101  24.393  1.00163.31
ATOM   1647  O   TRP B 218      67.721  17.460  23.249  1.00163.31
ATOM   1648  N   LEU B 219      68.834  17.789  25.177  1.00 73.68
ATOM   1649  CA  LEU B 219      69.348  19.051  24.732  1.00 73.68
ATOM   1650  CB  LEU B 219      70.166  19.791  25.801  1.00 73.68
ATOM   1651  CG  LEU B 219      70.487  21.238  25.391  1.00 73.68
ATOM   1652  CD1 LEU B 219      69.195  22.059  25.217  1.00 73.68
ATOM   1653  CD2 LEU B 219      71.473  21.892  26.370  1.00 73.68
ATOM   1654  C   LEU B 219      70.182  18.887  23.495  1.00 73.68
ATOM   1655  O   LEU B 219      70.074  19.702  22.582  1.00 73.68
ATOM   1656  N   PRO B 220      71.010  17.886  23.397  1.00 91.15
ATOM   1657  CA  PRO B 220      71.807  17.750  22.210  1.00 91.15
ATOM   1658  CD  PRO B 220      71.667  17.311  24.559  1.00 91.15
ATOM   1659  CB  PRO B 220      72.791  16.621  22.500  1.00 91.15
ATOM   1660  CG  PRO B 220      72.992  16.729  24.026  1.00 91.15
ATOM   1661  C   PRO B 220      71.003  17.608  20.953  1.00 91.15
ATOM   1662  O   PRO B 220      71.339  18.263  19.968  1.00 91.15
ATOM   1663  N   PHE B 221      69.928  16.798  20.970  1.00 82.57
ATOM   1664  CA  PHE B 221      69.096  16.578  19.822  1.00 82.57
ATOM   1665  CB  PHE B 221      67.980  15.554  20.109  1.00 82.57
ATOM   1666  CG  PHE B 221      67.055  15.481  18.940  1.00 82.57
ATOM   1667  CD1 PHE B 221      67.431  14.846  17.781  1.00 82.57
ATOM   1668  CD2 PHE B 221      65.791  16.023  19.019  1.00 82.57
ATOM   1669  CE1 PHE B 221      66.568  14.778  16.714  1.00 82.57
ATOM   1670  CE2 PHE B 221      64.925  15.955  17.954  1.00 82.57
ATOM   1671  CZ  PHE B 221      65.313  15.329  16.795  1.00 82.57
ATOM   1672  C   PHE B 221      68.449  17.868  19.427  1.00 82.57
ATOM   1673  O   PHE B 221      68.411  18.212  18.248  1.00 82.57
ATOM   1674  N   PHE B 222      67.904  18.614  20.403  1.00174.25
ATOM   1675  CA  PHE B 222      67.210  19.846  20.144  1.00174.25
ATOM   1676  CB  PHE B 222      66.374  20.341  21.329  1.00174.25
ATOM   1677  CG  PHE B 222      65.177  19.459  21.302  1.00174.25
ATOM   1678  CD1 PHE B 222      64.082  19.816  20.552  1.00174.25
ATOM   1679  CD2 PHE B 222      65.158  18.273  21.996  1.00174.25
ATOM   1680  CE1 PHE B 222      62.976  19.002  20.513  1.00174.25
ATOM   1681  CE2 PHE B 222      64.052  17.457  21.959  1.00174.25
ATOM   1682  CZ  PHE B 222      62.956  17.823  21.218  1.00174.25
ATOM   1683  C   PHE B 222      68.095  20.963  19.687  1.00174.25
ATOM   1684  O   PHE B 222      67.681  21.749  18.837  1.00174.25
ATOM   1685  N   VAL B 223      69.308  21.099  20.258  1.00 36.25
ATOM   1686  CA  VAL B 223      70.194  22.176  19.902  1.00 36.25
ATOM   1687  CB  VAL B 223      71.467  22.164  20.700  1.00 36.25
ATOM   1688  CG1 VAL B 223      72.390  23.290  20.196  1.00 36.25
ATOM   1689  CG2 VAL B 223      71.095  22.278  22.189  1.00 36.25
ATOM   1690  C   VAL B 223      70.560  22.024  18.463  1.00 36.25
ATOM   1691  O   VAL B 223      70.646  23.001  17.720  1.00 36.25
ATOM   1692  N   ALA B 224      70.786  20.768  18.046  1.00 41.72
ATOM   1693  CA  ALA B 224      71.171  20.445  16.708  1.00 41.72
ATOM   1694  CB  ALA B 224      71.413  18.942  16.508  1.00 41.72
ATOM   1695  C   ALA B 224      70.071  20.857  15.781  1.00 41.72
ATOM   1696  O   ALA B 224      70.328  21.330  14.677  1.00 41.72
ATOM   1697  N   ASN B 225      68.806  20.688  16.206  1.00 68.86
ATOM   1698  CA  ASN B 225      67.678  20.995  15.371  1.00 68.86
ATOM   1699  CB  ASN B 225      66.334  20.731  16.065  1.00 68.86
ATOM   1700  CG  ASN B 225      66.172  19.226  16.216  1.00 68.86
ATOM   1701  OD1 ASN B 225      66.374  18.462  15.274  1.00 68.86
ATOM   1702  ND2 ASN B 225      65.806  18.787  17.449  1.00 68.86
ATOM   1703  C   ASN B 225      67.714  22.444  14.995  1.00 68.86
ATOM   1704  O   ASN B 225      67.366  22.802  13.872  1.00 68.86
ATOM   1705  N   ILE B 226      68.089  23.328  15.941  1.00 96.00
ATOM   1706  CA  ILE B 226      68.162  24.731  15.640  1.00 96.00
ATOM   1707  CB  ILE B 226      68.320  25.607  16.850  1.00 96.00
ATOM   1708  CG2 ILE B 226      68.708  27.019  16.365  1.00 96.00
ATOM   1709  CG1 ILE B 226      67.016  25.587  17.667  1.00 96.00
ATOM   1710  CD1 ILE B 226      66.634  24.208  18.200  1.00 96.00
ATOM   1711  C   ILE B 226      69.296  25.016  14.704  1.00 96.00
ATOM   1712  O   ILE B 226      69.130  25.763  13.743  1.00 96.00
ATOM   1713  N   VAL B 227      70.478  24.418  14.952  1.00 36.86
ATOM   1714  CA  VAL B 227      71.632  24.699  14.142  1.00 36.86
ATOM   1715  CB  VAL B 227      72.862  23.954  14.588  1.00 36.86
ATOM   1716  CG1 VAL B 227      74.001  24.233  13.588  1.00 36.86
ATOM   1717  CG2 VAL B 227      73.181  24.360  16.042  1.00 36.86
ATOM   1718  C   VAL B 227      71.334  24.294  12.732  1.00 36.86
ATOM   1719  O   VAL B 227      71.618  25.030  11.787  1.00 36.86
ATOM   1720  N   GLN B 228      70.701  23.118  12.575  1.00 58.19
ATOM   1721  CA  GLN B 228      70.386  22.535  11.303  1.00 58.19
ATOM   1722  CB  GLN B 228      69.714  21.155  11.446  1.00 58.19
ATOM   1723  CG  GLN B 228      69.594  20.352  10.146  1.00 58.19
ATOM   1724  CD  GLN B 228      69.138  18.948  10.525  1.00 58.19
ATOM   1725  OE1 GLN B 228      68.126  18.762  11.199  1.00 58.19
ATOM   1726  NE2 GLN B 228      69.920  17.924  10.092  1.00 58.19
ATOM   1727  C   GLN B 228      69.454  23.462  10.595  1.00 58.19
ATOM   1728  O   GLN B 228      69.444  23.538   9.369  1.00 58.19
ATOM   1729  N   ALA B 229      68.627  24.195  11.352  1.00 35.80
ATOM   1730  CA  ALA B 229      67.720  25.102  10.719  1.00 35.80
ATOM   1731  CB  ALA B 229      66.882  25.907  11.723  1.00 35.80
ATOM   1732  C   ALA B 229      68.537  26.084   9.941  1.00 35.80
ATOM   1733  O   ALA B 229      68.189  26.437   8.815  1.00 35.80
ATOM   1734  N   VAL B 230      69.664  26.534  10.521  1.00 44.39
ATOM   1735  CA  VAL B 230      70.468  27.532   9.876  1.00 44.39
ATOM   1736  CB  VAL B 230      71.680  27.897  10.681  1.00 44.39
ATOM   1737  CG1 VAL B 230      72.536  28.896   9.881  1.00 44.39
ATOM   1738  CG2 VAL B 230      71.214  28.427  12.045  1.00 44.39
ATOM   1739  C   VAL B 230      70.968  27.042   8.548  1.00 44.39
ATOM   1740  O   VAL B 230      70.744  27.698   7.534  1.00 44.39
ATOM   1741  N   CYS B 231      71.633  25.866   8.493  1.00111.19
ATOM   1742  CA  CYS B 231      72.192  25.449   7.234  1.00111.19
ATOM   1743  CB  CYS B 231      73.595  26.039   6.988  1.00111.19
ATOM   1744  SG  CYS B 231      74.153  25.891   5.262  1.00111.19
ATOM   1745  C   CYS B 231      72.293  23.956   7.252  1.00111.19
ATOM   1746  O   CYS B 231      71.480  23.288   7.883  1.00111.19
ATOM   1747  N   ASP B 232      73.283  23.384   6.533  1.00164.67
ATOM   1748  CA  ASP B 232      73.409  21.957   6.511  1.00164.67
ATOM   1749  CB  ASP B 232      73.528  21.417   5.080  1.00164.67
ATOM   1750  CG  ASP B 232      72.208  21.742   4.392  1.00164.67
ATOM   1751  OD1 ASP B 232      71.283  22.232   5.095  1.00164.67
ATOM   1752  OD2 ASP B 232      72.111  21.517   3.157  1.00164.67
ATOM   1753  C   ASP B 232      74.641  21.586   7.279  1.00164.67
ATOM   1754  O   ASP B 232      75.505  20.861   6.789  1.00164.67
ATOM   1755  N   CYS B 233      74.735  22.097   8.519  1.00 73.59
ATOM   1756  CA  CYS B 233      75.818  21.871   9.432  1.00 73.59
ATOM   1757  CB  CYS B 233      75.767  22.811  10.647  1.00 73.59
ATOM   1758  SG  CYS B 233      77.150  22.535  11.793  1.00 73.59
ATOM   1759  C   CYS B 233      75.795  20.468   9.973  1.00 73.59
ATOM   1760  O   CYS B 233      76.846  19.917  10.297  1.00 73.59
ATOM   1761  N   ILE B 234      74.600  19.850  10.101  1.00 97.59
ATOM   1762  CA  ILE B 234      74.506  18.587  10.791  1.00 97.59
ATOM   1763  CB  ILE B 234      73.301  18.476  11.692  1.00 97.59
ATOM   1764  CG2 ILE B 234      73.248  17.045  12.257  1.00 97.59
ATOM   1765  CG1 ILE B 234      73.312  19.555  12.784  1.00 97.59
ATOM   1766  CD1 ILE B 234      73.023  20.958  12.257  1.00 97.59
ATOM   1767  C   ILE B 234      74.363  17.475   9.808  1.00 97.59
ATOM   1768  O   ILE B 234      73.612  17.571   8.839  1.00 97.59
ATOM   1769  N   SER B 235      75.116  16.380  10.039  1.00 39.06
ATOM   1770  CA  SER B 235      75.036  15.233   9.187  1.00 39.06
ATOM   1771  CB  SER B 235      76.267  14.315   9.257  1.00 39.06
ATOM   1772  OG  SER B 235      76.320  13.670  10.523  1.00 39.06
ATOM   1773  C   SER B 235      73.858  14.424   9.627  1.00 39.06
ATOM   1774  O   SER B 235      73.452  14.449  10.786  1.00 39.06
ATOM   1775  N   PRO B 236      73.299  13.697   8.701  1.00145.75
ATOM   1776  CA  PRO B 236      72.179  12.882   9.045  1.00145.75
ATOM   1777  CD  PRO B 236      73.228  14.151   7.321  1.00145.75
ATOM   1778  CB  PRO B 236      71.631  12.352   7.725  1.00145.75
ATOM   1779  CG  PRO B 236      71.966  13.487   6.737  1.00145.75
ATOM   1780  C   PRO B 236      72.528  11.866  10.087  1.00145.75
ATOM   1781  O   PRO B 236      71.675  11.545  10.914  1.00145.75
ATOM   1782  N   GLY B 237      73.784  11.379  10.085  1.00 36.47
ATOM   1783  CA  GLY B 237      74.210  10.394  11.033  1.00 36.47
ATOM   1784  C   GLY B 237      74.139  10.955  12.413  1.00 36.47
ATOM   1785  O   GLY B 237      73.715  10.268  13.340  1.00 36.47
ATOM   1786  N   LEU B 238      74.572  12.218  12.579  1.00114.11
ATOM   1787  CA  LEU B 238      74.651  12.852  13.869  1.00114.11
ATOM   1788  CB  LEU B 238      75.350  14.228  13.783  1.00114.11
ATOM   1789  CG  LEU B 238      75.801  14.847  15.123  1.00114.11
ATOM   1790  CD1 LEU B 238      76.485  16.200  14.886  1.00114.11
ATOM   1791  CD2 LEU B 238      74.671  14.928  16.156  1.00114.11
ATOM   1792  C   LEU B 238      73.266  13.004  14.427  1.00114.11
ATOM   1793  O   LEU B 238      73.037  12.782  15.613  1.00114.11
ATOM   1794  N   PHE B 239      72.299  13.375  13.568  1.00123.06
ATOM   1795  CA  PHE B 239      70.929  13.620  13.944  1.00123.06
ATOM   1796  CB  PHE B 239      70.128  14.045  12.697  1.00123.06
ATOM   1797  CG  PHE B 239      68.772  14.540  13.063  1.00123.06
ATOM   1798  CD1 PHE B 239      67.732  13.668  13.288  1.00123.06
ATOM   1799  CD2 PHE B 239      68.545  15.893  13.157  1.00123.06
ATOM   1800  CE1 PHE B 239      66.487  14.147  13.615  1.00123.06
ATOM   1801  CE2 PHE B 239      67.302  16.375  13.483  1.00123.06
ATOM   1802  CZ  PHE B 239      66.270  15.500  13.716  1.00123.06
ATOM   1803  C   PHE B 239      70.339  12.351  14.460  1.00123.06
ATOM   1804  O   PHE B 239      69.645  12.343  15.479  1.00123.06
ATOM   1805  N   ASP B 240      70.608  11.240  13.751  1.00 65.75
ATOM   1806  CA  ASP B 240      70.070   9.960  14.119  1.00 65.75
ATOM   1807  CB  ASP B 240      70.476   8.850  13.134  1.00 65.75
ATOM   1808  CG  ASP B 240      69.887   9.164  11.764  1.00 65.75
ATOM   1809  OD1 ASP B 240      68.731   9.657  11.710  1.00 65.75
ATOM   1810  OD2 ASP B 240      70.589   8.908  10.748  1.00 65.75
ATOM   1811  C   ASP B 240      70.601   9.552  15.463  1.00 65.75
ATOM   1812  O   ASP B 240      69.872   9.000  16.284  1.00 65.75
ATOM   1813  N   VAL B 241      71.902   9.802  15.720  1.00 63.73
ATOM   1814  CA  VAL B 241      72.489   9.405  16.975  1.00 63.73
ATOM   1815  CB  VAL B 241      73.961   9.671  17.030  1.00 63.73
ATOM   1816  CG1 VAL B 241      74.470   9.302  18.433  1.00 63.73
ATOM   1817  CG2 VAL B 241      74.634   8.882  15.895  1.00 63.73
ATOM   1818  C   VAL B 241      71.833  10.149  18.104  1.00 63.73
ATOM   1819  O   VAL B 241      71.619   9.597  19.183  1.00 63.73
ATOM   1820  N   LEU B 242      71.534  11.444  17.895  1.00103.98
ATOM   1821  CA  LEU B 242      70.941  12.262  18.935  1.00103.98
ATOM   1822  CB  LEU B 242      70.773  13.713  18.450  1.00103.98
ATOM   1823  CG  LEU B 242      72.079  14.347  17.926  1.00103.98
ATOM   1824  CD1 LEU B 242      71.848  15.793  17.458  1.00103.98
ATOM   1825  CD2 LEU B 242      73.227  14.219  18.941  1.00103.98
ATOM   1826  C   LEU B 242      69.568  11.748  19.286  1.00103.98
ATOM   1827  O   LEU B 242      69.151  11.709  20.452  1.00103.98
ATOM   1828  N   THR B 243      68.810  11.359  18.246  1.00186.73
ATOM   1829  CA  THR B 243      67.482  10.875  18.490  1.00186.73
ATOM   1830  CB  THR B 243      66.710  10.576  17.237  1.00186.73
ATOM   1831  OG1 THR B 243      67.357   9.555  16.496  1.00186.73
ATOM   1832  CG2 THR B 243      66.618  11.853  16.389  1.00186.73
ATOM   1833  C   THR B 243      67.540   9.599  19.293  1.00186.73
ATOM   1834  O   THR B 243      66.698   9.348  20.156  1.00186.73
ATOM   1835  N   TRP B 244      68.528   8.730  19.004  1.00151.97
ATOM   1836  CA  TRP B 244      68.666   7.479  19.714  1.00151.97
ATOM   1837  CB  TRP B 244      69.696   6.522  19.090  1.00151.97
ATOM   1838  CG  TRP B 244      69.154   5.829  17.862  1.00151.97
ATOM   1839  CD2 TRP B 244      68.521   4.540  17.894  1.00151.97
ATOM   1840  CD1 TRP B 244      69.131   6.239  16.559  1.00151.97
ATOM   1841  NE1 TRP B 244      68.515   5.286  15.781  1.00151.97
ATOM   1842  CE2 TRP B 244      68.137   4.235  16.589  1.00151.97
ATOM   1843  CE3 TRP B 244      68.277   3.683  18.928  1.00151.97
ATOM   1844  CZ2 TRP B 244      67.500   3.062  16.296  1.00151.97
ATOM   1845  CZ3 TRP B 244      67.639   2.500  18.629  1.00151.97
ATOM   1846  CH2 TRP B 244      67.256   2.195  17.338  1.00151.97
ATOM   1847  C   TRP B 244      68.978   7.736  21.169  1.00151.97
ATOM   1848  O   TRP B 244      68.548   6.973  22.036  1.00151.97
ATOM   1849  N   LEU B 245      69.774   8.788  21.472  1.00 87.03
ATOM   1850  CA  LEU B 245      70.099   9.129  22.837  1.00 87.03
ATOM   1851  CB  LEU B 245      71.045  10.339  22.942  1.00 87.03
ATOM   1852  CG  LEU B 245      72.463  10.117  22.380  1.00 87.03
ATOM   1853  CD1 LEU B 245      73.314  11.386  22.541  1.00 87.03
ATOM   1854  CD2 LEU B 245      73.141   8.879  22.992  1.00 87.03
ATOM   1855  C   LEU B 245      68.823   9.510  23.545  1.00 87.03
ATOM   1856  O   LEU B 245      68.638   9.145  24.704  1.00 87.03
ATOM   1857  N   GLY B 246      67.909  10.258  22.883  1.00132.69
ATOM   1858  CA  GLY B 246      66.649  10.634  23.489  1.00132.69
ATOM   1859  C   GLY B 246      65.822   9.393  23.817  1.00132.69
ATOM   1860  O   GLY B 246      65.115   9.317  24.833  1.00132.69
ATOM   1861  N   TYR B 247      65.842   8.375  22.935  1.00274.72
ATOM   1862  CA  TYR B 247      65.058   7.172  23.204  1.00274.72
ATOM   1863  CB  TYR B 247      65.136   6.102  22.096  1.00274.72
ATOM   1864  CG  TYR B 247      64.648   6.641  20.795  1.00274.72
ATOM   1865  CD1 TYR B 247      63.322   6.965  20.626  1.00274.72
ATOM   1866  CD2 TYR B 247      65.523   6.848  19.753  1.00274.72
ATOM   1867  CE1 TYR B 247      62.872   7.461  19.427  1.00274.72
ATOM   1868  CE2 TYR B 247      65.075   7.343  18.550  1.00274.72
ATOM   1869  CZ  TYR B 247      63.746   7.646  18.384  1.00274.72
ATOM   1870  OH  TYR B 247      63.276   8.151  17.155  1.00274.72
ATOM   1871  C   TYR B 247      65.564   6.456  24.451  1.00274.72
ATOM   1872  O   TYR B 247      64.831   5.856  25.267  1.00274.72
ATOM   1873  N   CYS B 248      66.901   6.457  24.569  1.00124.24
ATOM   1874  CA  CYS B 248      67.529   5.799  25.680  1.00124.24
ATOM   1875  CB  CYS B 248      69.066   5.872  25.630  1.00124.24
ATOM   1876  SG  CYS B 248      69.773   4.921  24.250  1.00124.24
ATOM   1877  C   CYS B 248      67.093   6.507  26.926  1.00124.24
ATOM   1878  O   CYS B 248      66.995   5.864  27.971  1.00124.24
ATOM   1879  N   ASN B 249      66.862   7.846  26.842  1.00192.07
ATOM   1880  CA  ASN B 249      66.400   8.676  27.934  1.00192.07
ATOM   1881  CB  ASN B 249      66.094  10.107  27.531  1.00192.07
ATOM   1882  CG  ASN B 249      65.635  10.902  28.743  1.00192.07
ATOM   1883  OD1 ASN B 249      65.902  10.544  29.889  1.00192.07
ATOM   1884  ND2 ASN B 249      64.909  12.022  28.484  1.00192.07
ATOM   1885  C   ASN B 249      65.043   8.156  28.333  1.00192.07
ATOM   1886  O   ASN B 249      64.679   8.291  29.491  1.00192.07
ATOM   1887  N   SER B 250      64.198   7.647  27.402  1.00219.06
ATOM   1888  CA  SER B 250      62.912   7.137  27.834  1.00219.06
ATOM   1889  CB  SER B 250      62.049   6.636  26.665  1.00219.06
ATOM   1890  OG  SER B 250      61.702   7.716  25.811  1.00219.06
ATOM   1891  C   SER B 250      63.136   5.961  28.751  1.00219.06
ATOM   1892  O   SER B 250      62.453   5.750  29.760  1.00219.06
ATOM   1893  N   THR B 251      64.126   5.128  28.398  1.00260.81
ATOM   1894  CA  THR B 251      64.282   4.012  29.275  1.00260.81
ATOM   1895  CB  THR B 251      65.266   2.987  28.795  1.00260.81
ATOM   1896  OG1 THR B 251      66.590   3.489  28.869  1.00260.81
ATOM   1897  CG2 THR B 251      64.916   2.634  27.339  1.00260.81
ATOM   1898  C   THR B 251      64.737   4.427  30.655  1.00260.81
ATOM   1899  O   THR B 251      64.327   3.896  31.699  1.00260.81
ATOM   1900  N   MET B 252      65.644   5.404  30.679  1.00155.93
ATOM   1901  CA  MET B 252      66.206   5.854  31.904  1.00155.93
ATOM   1902  CB  MET B 252      67.309   6.910  31.740  1.00155.93
ATOM   1903  CG  MET B 252      68.620   6.354  31.181  1.00155.93
ATOM   1904  SD  MET B 252      69.998   7.545  31.187  1.00155.93
ATOM   1905  CE  MET B 252      70.172   7.573  32.995  1.00155.93
ATOM   1906  C   MET B 252      65.126   6.480  32.754  1.00155.93
ATOM   1907  O   MET B 252      65.308   6.437  33.958  1.00155.93
ATOM   1908  N   ASN B 253      64.071   7.152  32.195  1.00176.59
ATOM   1909  CA  ASN B 253      62.977   7.789  32.923  1.00176.59
ATOM   1910  CB  ASN B 253      61.930   8.506  32.041  1.00176.59
ATOM   1911  CG  ASN B 253      62.511   9.715  31.335  1.00176.59
ATOM   1912  OD1 ASN B 253      63.198  10.543  31.931  1.00176.59
ATOM   1913  ND2 ASN B 253      62.205   9.819  30.013  1.00176.59
ATOM   1914  C   ASN B 253      62.265   6.758  33.676  1.00176.59
ATOM   1915  O   ASN B 253      61.944   7.013  34.828  1.00176.59
ATOM   1916  N   PRO B 254      61.960   5.635  33.093  1.00304.56
ATOM   1917  CA  PRO B 254      61.483   4.678  33.978  1.00304.56
ATOM   1918  CD  PRO B 254      60.947   5.670  32.061  1.00304.56
ATOM   1919  CB  PRO B 254      60.981   3.510  33.131  1.00304.56
ATOM   1920  CG  PRO B 254      60.626   4.189  31.797  1.00304.56
ATOM   1921  C   PRO B 254      62.360   4.322  35.114  1.00304.56
ATOM   1922  O   PRO B 254      61.849   4.209  36.229  1.00304.56
ATOM   1923  N   ILE B 255      63.672   4.195  34.894  1.00202.17
ATOM   1924  CA  ILE B 255      64.416   3.782  36.034  1.00202.17
ATOM   1925  CB  ILE B 255      65.858   3.524  35.728  1.00202.17
ATOM   1926  CG2 ILE B 255      66.589   3.289  37.061  1.00202.17
ATOM   1927  CG1 ILE B 255      65.981   2.348  34.746  1.00202.17
ATOM   1928  CD1 ILE B 255      65.371   1.051  35.280  1.00202.17
ATOM   1929  C   ILE B 255      64.368   4.829  37.121  1.00202.17
ATOM   1930  O   ILE B 255      64.132   4.495  38.282  1.00202.17
ATOM   1931  N   ILE B 256      64.570   6.121  36.782  1.00186.11
ATOM   1932  CA  ILE B 256      64.629   7.178  37.748  1.00186.11
ATOM   1933  CB  ILE B 256      65.151   8.472  37.193  1.00186.11
ATOM   1934  CG2 ILE B 256      66.629   8.246  36.848  1.00186.11
ATOM   1935  CG1 ILE B 256      64.302   8.975  36.018  1.00186.11
ATOM   1936  CD1 ILE B 256      64.787  10.312  35.458  1.00186.11
ATOM   1937  C   ILE B 256      63.342   7.394  38.467  1.00186.11
ATOM   1938  O   ILE B 256      63.360   7.590  39.673  1.00186.11
ATOM   1939  N   TYR B 257      62.195   7.422  37.772  1.00179.02
ATOM   1940  CA  TYR B 257      60.967   7.670  38.462  1.00179.02
ATOM   1941  CB  TYR B 257      59.838   8.157  37.528  1.00179.02
ATOM   1942  CG  TYR B 257      60.236   9.515  37.061  1.00179.02
ATOM   1943  CD1 TYR B 257      61.064   9.683  35.972  1.00179.02
ATOM   1944  CD2 TYR B 257      59.785  10.628  37.730  1.00179.02
ATOM   1945  CE1 TYR B 257      61.426  10.945  35.557  1.00179.02
ATOM   1946  CE2 TYR B 257      60.143  11.891  37.318  1.00179.02
ATOM   1947  CZ  TYR B 257      60.965  12.050  36.231  1.00179.02
ATOM   1948  OH  TYR B 257      61.334  13.346  35.809  1.00179.02
ATOM   1949  C   TYR B 257      60.477   6.598  39.382  1.00179.02
ATOM   1950  O   TYR B 257      60.039   6.892  40.480  1.00179.02
ATOM   1951  N   PRO B 258      60.478   5.378  39.007  1.00231.25
ATOM   1952  CA  PRO B 258      60.044   4.386  39.955  1.00231.25
ATOM   1953  CD  PRO B 258      59.756   5.162  37.759  1.00231.25
ATOM   1954  CB  PRO B 258      59.531   3.199  39.147  1.00231.25
ATOM   1955  CG  PRO B 258      58.934   3.875  37.912  1.00231.25
ATOM   1956  C   PRO B 258      60.953   3.992  41.071  1.00231.25
ATOM   1957  O   PRO B 258      60.921   2.826  41.447  1.00231.25
ATOM   1958  N   LEU B 259      61.811   4.896  41.562  1.00161.08
ATOM   1959  CA  LEU B 259      62.735   4.619  42.627  1.00161.08
ATOM   1960  CB  LEU B 259      63.656   5.817  42.906  1.00161.08
ATOM   1961  CG  LEU B 259      64.665   5.566  44.038  1.00161.08
ATOM   1962  CD1 LEU B 259      65.631   4.429  43.673  1.00161.08
ATOM   1963  CD2 LEU B 259      65.385   6.861  44.443  1.00161.08
ATOM   1964  C   LEU B 259      62.042   4.290  43.922  1.00161.08
ATOM   1965  O   LEU B 259      62.585   3.523  44.715  1.00161.08
ATOM   1966  N   PHE B 260      60.847   4.869  44.183  1.00135.52
ATOM   1967  CA  PHE B 260      60.146   4.728  45.435  1.00135.52
ATOM   1968  CB  PHE B 260      58.704   5.264  45.410  1.00135.52
ATOM   1969  CG  PHE B 260      58.794   6.738  45.610  1.00135.52
ATOM   1970  CD1 PHE B 260      58.833   7.244  46.889  1.00135.52
ATOM   1971  CD2 PHE B 260      58.843   7.606  44.545  1.00135.52
ATOM   1972  CE1 PHE B 260      58.920   8.597  47.111  1.00135.52
ATOM   1973  CE2 PHE B 260      58.930   8.962  44.759  1.00135.52
ATOM   1974  CZ  PHE B 260      58.968   9.458  46.042  1.00135.52
ATOM   1975  C   PHE B 260      60.143   3.321  45.944  1.00135.52
ATOM   1976  O   PHE B 260      60.099   2.355  45.187  1.00135.52
ATOM   1977  N   MET B 261      60.219   3.204  47.291  1.00 70.37
ATOM   1978  CA  MET B 261      60.284   1.962  48.011  1.00 70.37
ATOM   1979  CB  MET B 261      60.392   2.154  49.534  1.00 70.37
ATOM   1980  CG  MET B 261      61.712   2.758  50.010  1.00 70.37
ATOM   1981  SD  MET B 261      61.737   3.132  51.788  1.00 70.37
ATOM   1982  CE  MET B 261      61.567   1.404  52.321  1.00 70.37
ATOM   1983  C   MET B 261      59.026   1.194  47.769  1.00 70.37
ATOM   1984  O   MET B 261      59.060  -0.028  47.632  1.00 70.37
ATOM   1985  N   ARG B 262      57.872   1.886  47.734  1.00128.99
ATOM   1986  CA  ARG B 262      56.617   1.231  47.514  1.00128.99
ATOM   1987  CB  ARG B 262      55.412   2.174  47.697  1.00128.99
ATOM   1988  CG  ARG B 262      55.234   2.617  49.159  1.00128.99
ATOM   1989  CD  ARG B 262      53.986   3.464  49.435  1.00128.99
ATOM   1990  NE  ARG B 262      53.892   3.655  50.911  1.00128.99
ATOM   1991  CZ  ARG B 262      54.482   4.734  51.509  1.00128.99
ATOM   1992  NH1 ARG B 262      55.087   5.695  50.750  1.00128.99
ATOM   1993  NH2 ARG B 262      54.457   4.860  52.867  1.00128.99
ATOM   1994  C   ARG B 262      56.627   0.650  46.134  1.00128.99
ATOM   1995  O   ARG B 262      56.078  -0.428  45.909  1.00128.99
ATOM   1996  N   ASP B 263      57.232   1.362  45.162  1.00 53.97
ATOM   1997  CA  ASP B 263      57.367   0.807  43.842  1.00 53.97
ATOM   1998  CB  ASP B 263      57.941   1.782  42.799  1.00 53.97
ATOM   1999  CG  ASP B 263      56.867   2.820  42.489  1.00 53.97
ATOM   2000  OD1 ASP B 263      56.277   3.372  43.457  1.00 53.97
ATOM   2001  OD2 ASP B 263      56.630   3.090  41.283  1.00 53.97
ATOM   2002  C   ASP B 263      58.288  -0.364  43.952  1.00 53.97
ATOM   2003  O   ASP B 263      58.081  -1.401  43.322  1.00 53.97
ATOM   2004  N   PHE B 264      59.322  -0.230  44.805  1.00108.08
ATOM   2005  CA  PHE B 264      60.292  -1.269  44.978  1.00108.08
ATOM   2006  CB  PHE B 264      61.376  -0.908  46.011  1.00108.08
ATOM   2007  CG  PHE B 264      62.098  -2.165  46.364  1.00108.08
ATOM   2008  CD1 PHE B 264      63.123  -2.643  45.582  1.00108.08
ATOM   2009  CD2 PHE B 264      61.724  -2.878  47.481  1.00108.08
ATOM   2010  CE1 PHE B 264      63.773  -3.808  45.919  1.00108.08
ATOM   2011  CE2 PHE B 264      62.371  -4.042  47.821  1.00108.08
ATOM   2012  CZ  PHE B 264      63.398  -4.511  47.038  1.00108.08
ATOM   2013  C   PHE B 264      59.589  -2.509  45.436  1.00108.08
ATOM   2014  O   PHE B 264      59.881  -3.598  44.946  1.00108.08
ATOM   2015  N   LYS B 265      58.665  -2.389  46.409  1.00 56.88
ATOM   2016  CA  LYS B 265      57.940  -3.547  46.850  1.00 56.88
ATOM   2017  CB  LYS B 265      57.040  -3.323  48.077  1.00 56.88
ATOM   2018  CG  LYS B 265      57.768  -3.469  49.412  1.00 56.88
ATOM   2019  CD  LYS B 265      56.851  -3.242  50.613  1.00 56.88
ATOM   2020  CE  LYS B 265      57.416  -3.785  51.928  1.00 56.88
ATOM   2021  NZ  LYS B 265      56.353  -3.793  52.957  1.00 56.88
ATOM   2022  C   LYS B 265      57.045  -4.046  45.758  1.00 56.88
ATOM   2023  O   LYS B 265      56.970  -5.251  45.520  1.00 56.88
ATOM   2024  N   ARG B 266      56.346  -3.133  45.053  1.00138.00
ATOM   2025  CA  ARG B 266      55.402  -3.546  44.052  1.00138.00
ATOM   2026  CB  ARG B 266      54.645  -2.382  43.381  1.00138.00
ATOM   2027  CG  ARG B 266      53.347  -1.937  44.070  1.00138.00
ATOM   2028  CD  ARG B 266      53.494  -1.195  45.403  1.00138.00
ATOM   2029  NE  ARG B 266      53.736  -2.198  46.480  1.00138.00
ATOM   2030  CZ  ARG B 266      53.511  -1.851  47.781  1.00138.00
ATOM   2031  NH1 ARG B 266      53.067  -0.596  48.081  1.00138.00
ATOM   2032  NH2 ARG B 266      53.724  -2.750  48.786  1.00138.00
ATOM   2033  C   ARG B 266      56.071  -4.319  42.953  1.00138.00
ATOM   2034  O   ARG B 266      55.560  -5.358  42.541  1.00138.00
ATOM   2035  N   ALA B 267      57.237  -3.849  42.468  1.00 45.56
ATOM   2036  CA  ALA B 267      57.895  -4.443  41.333  1.00 45.56
ATOM   2037  CB  ALA B 267      59.199  -3.715  40.963  1.00 45.56
ATOM   2038  C   ALA B 267      58.265  -5.869  41.604  1.00 45.56
ATOM   2039  O   ALA B 267      58.048  -6.743  40.768  1.00 45.56
ATOM   2040  N   LEU B 268      58.823  -6.152  42.790  1.00127.16
ATOM   2041  CA  LEU B 268      59.293  -7.477  43.072  1.00127.16
ATOM   2042  CB  LEU B 268      60.046  -7.567  44.409  1.00127.16
ATOM   2043  CG  LEU B 268      60.678  -8.946  44.662  1.00127.16
ATOM   2044  CD1 LEU B 268      61.684  -9.309  43.558  1.00127.16
ATOM   2045  CD2 LEU B 268      61.308  -9.012  46.061  1.00127.16
ATOM   2046  C   LEU B 268      58.140  -8.433  43.097  1.00127.16
ATOM   2047  O   LEU B 268      58.254  -9.554  42.606  1.00127.16
ATOM   2048  N   GLY B 269      56.990  -8.008  43.663  1.00 27.03
ATOM   2049  CA  GLY B 269      55.845  -8.870  43.777  1.00 27.03
ATOM   2050  C   GLY B 269      55.382  -9.279  42.410  1.00 27.03
ATOM   2051  O   GLY B 269      55.034 -10.439  42.191  1.00 27.03
ATOM   2052  N   ARG B 270      55.344  -8.333  41.450  1.00 97.21
ATOM   2053  CA  ARG B 270      54.954  -8.677  40.109  1.00 97.21
ATOM   2054  CB  ARG B 270      54.929  -7.502  39.114  1.00 97.21
ATOM   2055  CG  ARG B 270      54.517  -7.963  37.708  1.00 97.21
ATOM   2056  CD  ARG B 270      54.713  -6.930  36.593  1.00 97.21
ATOM   2057  NE  ARG B 270      54.271  -7.578  35.321  1.00 97.21
ATOM   2058  CZ  ARG B 270      54.657  -7.086  34.106  1.00 97.21
ATOM   2059  NH1 ARG B 270      55.445  -5.973  34.031  1.00 97.21
ATOM   2060  NH2 ARG B 270      54.248  -7.704  32.960  1.00 97.21
ATOM   2061  C   ARG B 270      55.986  -9.608  39.570  1.00 97.21
ATOM   2062  O   ARG B 270      55.679 -10.573  38.872  1.00 97.21
ATOM   2063  N   PHE B 271      57.252  -9.334  39.928  1.00136.91
ATOM   2064  CA  PHE B 271      58.405 -10.048  39.472  1.00136.91
ATOM   2065  CB  PHE B 271      59.731  -9.446  39.979  1.00136.91
ATOM   2066  CG  PHE B 271      60.831 -10.050  39.177  1.00136.91
ATOM   2067  CD1 PHE B 271      60.964  -9.717  37.848  1.00136.91
ATOM   2068  CD2 PHE B 271      61.739 -10.918  39.741  1.00136.91
ATOM   2069  CE1 PHE B 271      61.973 -10.258  37.087  1.00136.91
ATOM   2070  CE2 PHE B 271      62.751 -11.461  38.985  1.00136.91
ATOM   2071  CZ  PHE B 271      62.868 -11.134  37.656  1.00136.91
ATOM   2072  C   PHE B 271      58.277 -11.450  39.956  1.00136.91
ATOM   2073  O   PHE B 271      58.890 -12.348  39.384  1.00136.91
ATOM   2074  N   LEU B 272      57.489 -11.648  41.042  1.00328.47
ATOM   2075  CA  LEU B 272      57.221 -12.897  41.718  1.00328.47
ATOM   2076  CB  LEU B 272      57.282 -14.093  40.727  1.00328.47
ATOM   2077  CG  LEU B 272      56.873 -15.504  41.211  1.00328.47
ATOM   2078  CD1 LEU B 272      57.911 -16.152  42.141  1.00328.47
ATOM   2079  CD2 LEU B 272      55.447 -15.502  41.779  1.00328.47
ATOM   2080  C   LEU B 272      58.146 -13.136  42.889  1.00328.47
ATOM   2081  O   LEU B 272      57.783 -13.943  43.743  1.00328.47
ATOM   2082  N   PRO B 273      59.274 -12.498  43.074  1.00185.35
ATOM   2083  CA  PRO B 273      59.953 -12.793  44.307  1.00185.35
ATOM   2084  CD  PRO B 273      60.250 -12.383  41.998  1.00185.35
ATOM   2085  CB  PRO B 273      61.382 -12.290  44.141  1.00185.35
ATOM   2086  CG  PRO B 273      61.640 -12.505  42.643  1.00185.35
ATOM   2087  C   PRO B 273      59.277 -12.329  45.560  1.00185.35
ATOM   2088  O   PRO B 273      59.611 -12.851  46.623  1.00185.35
ATOM   2089  N   CYS B 274      58.334 -11.370  45.490  1.00 81.39
ATOM   2090  CA  CYS B 274      57.733 -10.869  46.696  1.00 81.39
ATOM   2091  CB  CYS B 274      56.855  -9.622  46.473  1.00 81.39
ATOM   2092  SG  CYS B 274      56.104  -9.004  48.011  1.00 81.39
ATOM   2093  C   CYS B 274      56.879 -11.929  47.311  1.00 81.39
ATOM   2094  O   CYS B 274      56.419 -12.869  46.662  1.00 81.39
ATOM   2095  N   PRO B 275      56.711 -11.786  48.598  1.00 88.99
ATOM   2096  CA  PRO B 275      55.894 -12.720  49.321  1.00 88.99
ATOM   2097  CD  PRO B 275      57.812 -11.299  49.414  1.00 88.99
ATOM   2098  CB  PRO B 275      56.491 -12.835  50.725  1.00 88.99
ATOM   2099  CG  PRO B 275      57.386 -11.591  50.861  1.00 88.99
ATOM   2100  C   PRO B 275      54.481 -12.248  49.332  1.00 88.99
ATOM   2101  O   PRO B 275      53.891 -12.170  50.443  1.00 88.99
ATOM   2102  OXT PRO B 275      53.950 -11.962  48.226  1.00 88.99
TER   
