# Supplementary material for: Structure-Based Design and Optimization of FPPQ, a Dual-Acting 5-HT3 and 5-HT6 Receptor Antagonist with Antipsychotic and Procognitive Properties
Source: J Med Chem. 2021 Sep 1;64(18):13279–98. doi: 10.1021/acs.jmedchem.1c00224 (PMC8474115; doi:10.1021/acs.jmedchem.1c00224)
Supplement: Supplementary file 4 — jm1c00224_si_004.csv [file jm1c00224_si_004.csv]

Compound	SMILES	PAINS	5-HT3R				5-HT6R			5-HT1A	5-HT2A	5-HT7	D2	CL int [uL/min/mg]		Solubility [mmol/ml]	Cytochrome P450 inhibition					Pharmacokinetics	in vivo (effective dose)
			Ki [nM]	Antagonist effect	pD2	IC50 [nM] antagonism	Antagonist effect	Kb [nM]	Ki [nM]	Ki [nM]	Ki [nM]	Ki [nM]	Ki [nM]	rat	human		1A2	2C19	3A4	2C9	2D6	Brain/Plasma ratio	PCP-induced hyperactivity	NOR
5d	CN1CCN(CC1)C1=NC2=C(C=CC=C2)C2=C1C=CN2	NO	NT	NT	NT	NT	NT	>10000	245
5e	C1CN(CCN1)C1=NC2=C(C=CC=C2)C2=C1C=CN2	NO	NT	NT	NT	NT	NT	>10000	757
6	CN1CCN(CC1)C1=NC2=C(C=CC=C2)C2=C1C=CN2S(=O)(=O)C1=CC=CC=C1	NO	NT	28 (100 nM), 48 (300 nM)	NT	NT	NT	4	2
7	O=S(=O)(N1C=CC2=C1C1=C(C=CC=C1)N=C2N1CCNCC1)C1=CC=CC=C1	NO	NT	26 (100 nM), 60 (300 nM)	6,43	NT	NT	17	11
8	O=S(=O)(N1C=CC2=C1C1=C(C=CC=C1)N=C2N[C@H]1CCNC1)C1=CC=CC=C1	NO	NT	32 (300 nM)	NT	NT	93	NT	NT
9	O=S(=O)(N1C=CC2=C1C1=C(C=CC=C1)N=C2NC1CNC1)C1=CC=CC=C1	NO	NT	35 (300 nM)	NT	NT	15	NT	NT
10	CNC1CCN(C1)C1=NC2=C(C=CC=C2)C2=C1C=CN2S(=O)(=O)C1=CC=CC=C1	NO	NT	48 (300 nM)	NT	NT	78	NT	NT
11	O=S(=O)(N1C=CC2=C1C1=C(C=CC=C1)N=C2N1CCCNCC1)C1=CC=CC=C1	NO	NT	53 (300 nM)	NT	NT	41	NT	NT
12	CN1CCN(CC1)C1=NC2=C(C=CC=C2)C2=C1C=CN2S(=O)(=O)C1=CC(F)=CC=C1	NO	NT	30 (30 nM), 74 (100 nM)	7,33	NT	83	6	2
13	CN1CCN(CC1)C1=NC2=C(C=CC=C2)C2=C1C=CN2S(=O)(=O)C1=CC(Cl)=CC=C1	NO	NT	10 (100 nM), 44 (300 nM)	NT	NT	90	5	2
14	CN1CCN(CC1)C1=NC2=C(C=CC=C2)C2=C1C=CN2S(=O)(=O)C1=CC=C(F)C=C1	NO	NT	NT	NT	NT	75	7	10
15	BrC1=C(C=CC=C1)S(=O)(=O)N1C=CC2=C1C1=C(C=CC=C1)N=C2N1CCNCC1	NO	NT	NT	NT	NT	69	NT	13
16	ClC1=C(C=CC=C1)S(=O)(=O)N1C=CC2=C1C1=C(C=CC=C1)N=C2N1CCNCC1	NO	NT	NT	NT	NT	75	50	5
17	FC1=CC=CC(=C1)S(=O)(=O)N1C=CC2=C1C1=C(C=CC=C1)N=C2N1CCNCC1	NO	0,9	32 (100 nM), 78 (300 nM)	7,43	67,6	92	2	3	437	3005	2997	4392	12,8	8,2	1,4	12 uM	10 uM	57 uM	< 25% inh at 10 uM	< 25% inh at 10 uM	2,1�0,1 (1 mg/kg, 3 mg/kg)	1 mg/kg, 3 mg/kg	1 mg/kg, 3 mg/kg
18	ClC1=CC=CC(=C1)S(=O)(=O)N1C=CC2=C1C1=C(C=CC=C1)N=C2N1CCNCC1	NO	NT	11 (100 nM), 72 (300 nM)	6,71	NT	100	32	3	773	1666	1794	1345
19	FC(F)(F)C1=CC=CC(=C1)S(=O)(=O)N1C=CC2=C1C1=C(C=CC=C1)N=C2N1CCNCC1	NO	NT	21 (100 nM), 37 (300 nM)	6,09	NT	82	17	3
20	CC1=CC=CC(=C1)S(=O)(=O)N1C=CC2=C1C1=C(C=CC=C1)N=C2N1CCNCC1	NO	NT	20 (30 nM), 40 (100 nM)	6,74	NT	89	38	3	760	4631	4139	2156
21	COC1=CC=CC(=C1)S(=O)(=O)N1C=CC2=C1C1=C(C=CC=C1)N=C2N1CCNCC1	NO	NT	28 (100 nM), 73 (300 nM)	6,38	NT	82	32	7
22	FC1=CC=C(C=C1)S(=O)(=O)N1C=CC2=C1C1=C(C=CC=C1)N=C2N1CCNCC1	NO	NT	48 (300 nM)	NT	NT	72	NT	18
23	FC(F)(F)C1=CC=C(C=C1)S(=O)(=O)N1C=CC2=C1C1=C(C=CC=C1)N=C2N1CCNCC1	NO	NT	NT	NT	NT	63	NT	34
24	CC(C)C1=CC=C(C=C1)S(=O)(=O)N1C=CC2=C1C1=C(C=CC=C1)N=C2N1CCNCC1	NO	NT	38 (300 nM)	NT	NT	65	NT	14
25	FC1=C(F)C=C(C=C1)S(=O)(=O)N1C=CC2=C1C1=C(C=CC=C1)N=C2N1CCNCC1	NO	NT	NT	NT	NT	56	124	18
26	ClC1=C(Cl)C=C(C=C1)S(=O)(=O)N1C=CC2=C1C1=C(C=CC=C1)N=C2N1CCNCC1	NO	NT	NT	NT	NT	70	58	12
27	FC1=CC(=C(F)C=C1)S(=O)(=O)N1C=CC2=C1C1=C(C=CC=C1)N=C2N1CCNCC1	NO	NT	32 (300 nM)	NT	NT	88	9	4
28	O=S(=O)(N1C=CC2=C1C1=C(C=CC=C1)N=C2N1CCNCC1)C1=C2C=CC=CC2=CC=C1	NO	NT	NT	NT	NT	95	18	14
II	O=S(=O)(N1C=CC2=C1C=CN=C2N1CCNCC1)C1=CC=CC=C1	NO	NT	7 (300 nM)	NT	NT	NT	1	6
				SEM < 12%	SEM < 0,19			SEM < 22%	SEM < 15%	SEM < 22%	SEM < 22%	SEM < 22%	SEM < 22%
